# Supplementary material for: Genomic, transcriptomic, and viral integration profiles associated with recurrent/metastatic progression in high‐risk human papillomavirus cervical carcinomas
Source: Cancer Med. 2020 Oct 5;9(21):8243–57. doi: 10.1002/cam4.3426 (PMC7643681; doi:10.1002/cam4.3426)
Supplement: Supplementary file 2 — Table S1 [file CAM4-9-8243-s002.xlsx]

## Sheet: Sequencing ID matching
Table S1. Sequencing data of the five cervical cancer patients
Patient ID	Sample ID	Exome-seq	HIVID	RNA-Seq ID
CES1	CES1-N(Normal)	●	N/A	N/A
	CES1-P(Primary)	●	N/A	●
	CES1-R/M(Recurrent/Metastatic)	●	N/A	●
CES2	CES2-N(Normal)	●	N/A	N/A
	CES2-P(Primary)	●	●	●
	CES2-R/M(Recurrent/Metastatic)	●	●	●
CES3	CES3-N(Normal)	●	N/A	N/A
	CES3-P(Primary)	●	●	●
	CES3-R/M(Recurrent/Metastatic)	●	●	●
CES4	CES4-N(Normal)	●	N/A	N/A
	CES4-P(Primary)	●	●	●
	CES4-R/M(Recurrent/Metastatic)	●	●	●
CES5	CES5-N(Normal)	●	N/A	N/A
	CES5-P(Primary)	●	●	●
	CES5-R/M(Recurrent/Metastatic)	●	●	●
N/A: not applicable
