# Supplementary material for: Genomic, transcriptomic, and viral integration profiles associated with recurrent/metastatic progression in high‐risk human papillomavirus cervical carcinomas
Source: Cancer Med. 2020 Oct 5;9(21):8243–57. doi: 10.1002/cam4.3426 (PMC7643681; doi:10.1002/cam4.3426)
Supplement: Supplementary file 4 — Table S3 [file CAM4-9-8243-s004.xlsx]

## Sheet: FPKM
gene_id	CES1-P	CES2-P	CES3-P	CES4-P	CES5-P	CES1-R/M	CES2-R/M	CES3-R/M	CES4-R/M	CES5-R/M
A1BG	3.93511	0.67558	1.08945	0	0.946668	4.34821	0.83907	0.881921	0	0
A2BP1	0	0.0500282	0	0	0	0	0.042183	0.0265568	0	0
A2LD1	0.561142	0.405586	0	0	0	2.0663	0.164655	0.1873	0	0
A4GNT	0.765206	0.196587	0.41947	0	0	0.480022	0.366493	0.510112	15.7363	0
AAA1	0	0	0	0	0	0	0	0	0	0
AACSL	0	0	0	0	0	0	0	0	0	0
AANAT	2.56529	1.78114	1.14772	0	0	0	2.36541	0	0	0
ABCA17P	0	0	0	0	0	0	0	0	0	0
ABCB8	4.20579	2.77605	1.96399	0.410313	1.89596	2.42738	1.97464	1.62401	0.209229	0
ABCC6P2	0	0.170815	0	0	0	0	0	0	0	0
ABCD1	2.1513	6.50041	5.06815	0	0.4739	2.18889	2.07151	1.32528	0	0
ABCG4	0	0	0.299746	0	0	0	0.0755497	0.05749	0	0
ABHD12B	16.9881	0.675307	0.236507	0	1.55545	5.66219	1.34239	0.167691	5.56699	0
ABHD14A	0.699969	0.824615	0.923017	1.32757	0	2.10105	0.926896	2.61735	0	0
ABHD8	6.19454	1.00308	1.9887	0	0	4.30231	1.27141	6.47826	0	0
ABP1	5.60053	0.0928623	1.75284	0	0	0.473739	0.0674327	1.35428	0.322635	0
ACCN1	0	0.333367	0	0	0	1.20958	0.117681	0	0.0523618	0
ACCN2	1.73533	0.729082	0.434912	0	0.971467	4.01266	3.6472	0.655995	0.0223939	0
ACCN4	0.00652617	0	0.0694902	0	0	0	0.161635	0.128812	0.886836	0
ACCSL	0.0185345	1.00241	0	0	0	0.0188903	0.269146	0	0	0
ACHE	0.00956286	0.152744	0.101916	0	0	0.00973157	0.3162	0.0390988	0	0
ACMSD	0	0	0.539893	0	5.37614	0	0.857548	0	0	0
ACOT12	0.185776	0.101428	0.0901925	0	0	0	0.46681	0	0.0460635	0
ACOT4	0.171748	0.23677	1.58816	0	0	1.20403	0.133774	2.55764	0	0
ACOT6	0.0369793	0	0	0	0	0	0	0	0	0
ACOXL	7.76296	0	0	0	0	0	0	0	2.22122	0
ACPT	0	0.265897	0.259924	0	0	0	0.275509	0.726458	0	0
ACSM2B	0	0	0	0	0	0	0	0	0.017209	0
ACSM4	0	1.06016	0.0177837	0	0	0	0	0.163912	0.491993	0
ACTA1	4.42872	0.213876	0.654788	0.713398	0	2.15012	32.9891	0.162297	0	0
ACTL6B	0	0	0.524279	0	0	0.0461331	0	0.0464767	0.155383	0
ACTL7A	1.95298	0.272967	0.97042	0	0	2.69877	0.291373	0.237276	0	0
ACTL7B	0	0	0.11272	0	0	0	0	0	0	0
ACTL9	0	0	0	0	0	0	0	0	0	0
ACTN3	0.0103147	0	0	0	0	0	1.98305	0.175772	0.306816	0
ACVR2B	5.12656	0.619258	0.505863	0.509009	1.34821	7.28193	0.942051	0.501723	0	0
ACY1	2.65148	1.09855	4.26384	0.875001	5.8447	3.28032	1.6305	2.44403	0	0
ACY3	0.689044	1.99405	0.393761	7.99968	0	0	0	1.41879	7.35734	0
ACYP2	0.147822	3.06211	1.74333	0	0	0.996217	1.84859	2.51821	0	0
ADAD1	0.015153	0.242524	0	0	0	2.19177	0.334821	0	0.0824711	0
ADAD2	0.473731	0.488626	0.42139	0	0.0763087	0.316652	0.5928	0.313383	0	0
ADAM11	0	0.0149929	0.140073	0	0	0.41282	0.382747	0.363288	0	0
ADAM5P	0	0	0	0	0	0	0	0	0	0
ADAM7	0	0.113172	0	0	0	0	0	0	0.0127594	0
ADAM8	2.33656	9.32761	15.0376	1.48764	1.51364	1.41218	3.60523	7.59957	0	0
ADAMDEC1	1.26886	3.77822	3.93073	6.85333	0	0	3.089	0.00951822	0.0189421	0
ADAMTS16	1.33081	0.184721	0.169361	1.76639	0	0.942229	0.795505	0.962741	8.55721	0
ADAMTS19	8.31978	0.0633758	0.716206	0	0	3.59423	0.104937	0.0605578	0.461672	0
ADAMTS20	0.306249	0.00953737	0.178239	0	0	0.870946	0.0460551	0	3.5908	0
ADAMTSL2	0.136362	0.67402	0.51411	0	0	2.94687	1.30511	0.850465	0	0
ADAMTSL5	0.78255	1.93183	0.923806	0.774199	0.920828	0.113796	2.31959	0.358274	0	0
ADARB2	0.86713	0.285683	0.428477	0	0.136727	0	0.0225277	2.73833	0	0
ADAT3	14.7337	4.75433	1.92461	0	0	4.53956	3.59156	2.02736	0	0
ADCK4	2.70395	4.5	6.89546	0.616794	1.67677	6.07947	4.84275	8.28154	0	0
ADCK5	9.38507	7.17418	1.91387	0.604362	4.27757	1.85129	4.75688	2.26693	0	0
ADCYAP1	0	0	0.0454339	0	0	0	0	0	0.055317	0
ADH7	0.606404	16.1273	23.1456	30.5062	0	0.0162572	58.8725	27.9639	0.195624	0
ADM2	1.51676	0.312	0.0694007	0	0	0.135216	0.102254	0.0319438	0	0
ADO	0.313351	0.446779	1.06528	0	0	1.66711	0.41927	1.41504	0	0
ADORA2A	2.75945	1.08023	0.758227	5.22997	1.11095	2.14159	0.0136776	0.399133	1.95844	0
ADPRHL1	0.126037	1.37138	1.31769	0	6.68161	0	0.859626	1.46367	0	0
ADRA1D	0.0380657	0.355073	0.406063	0	0	0.0645963	0.0525137	0.199116	0	0
ADRA2B	1.61217	0.0205072	0.0456086	0	0	3.63694	0.827864	0.132987	0	0
ADRA2C	10.3777	2.72163	2.09856	3.80989	0	0.6247	1.73759	0	0	0
ADRB1	0	0.388583	1.27787	0	0	0.0839889	0.528227	0.0401924	0	0
ADRB3	0	0	0	0	0	0	0	0	0.0173622	0
AFARP1	0.24285	0.135541	0.987665	0	0	0.468191	0.318342	0.481413	0	0
AFP	0.835369	0.146575	0.33893	0	0	0	0	0	1.37503	0
AGAP2	2.02659	0.616047	1.10994	0	0	1.03554	0.209009	0.155083	0	0
AGBL1	0	0.0964813	0.316972	0	0	0	0.537664	0	0.0200441	0
AGMAT	0	1.94829	0.526716	4.46821	0.562274	7.01456	0.043037	1.77715	0	0
AGPAT2	2.68006	11.7555	8.16102	2.47619	0	4.3318	15.4659	7.54589	0	0
AGR2	0	0.146914	11.232	6.21312	0.216305	0	0.275359	41.1477	0	0
AGR3	0	0	0.328446	0	0	0	0.0365928	0.506225	0	0
AGRP	0	0	3.84625	0	0	0	0	0	0	0
AGT	4.23103	0.328358	0	0	0	2.59567	0.78868	0.215201	2.92437	0
AGTR2	1.4419	0.0348509	0.144671	0	0	0	0.192414	0.0237911	5.0082	0
AGXT	0	0.281185	0	0	0	0.0124561	0	0	0	0
AHSG	0	0	0.219954	0	0	0	0	0	0	0
AHSP	0.0863567	0	0.470882	0	0	0	0	0	18.7875	0
AICDA	0	0	0.0107351	0	0	0.258228	0.216558	0.0247164	0	0
AIFM3	0	0.293659	0.439275	0.0690675	2.52813	0	6.05e-10	0.674344	0	0
AIM2	0.880162	6.7792	5.13443	8.77212	0	3.37302	3.98964	0.440167	3.01182	0
AIMP2	26.6571	10.1566	11.2998	13.0752	9.89851	19.81	13.5199	14.0387	0	0
AIPL1	0.00887625	0.141741	0.0157633	0	0	0	0.00611275	0.0120939	1.17393	0
AIRE	0.206168	0	0	0	0	0	0	0	0	0
AJAP1	3.47357	0.241974	0.0448469	0	0	0	0.0695745	0	0	0
AKR1B15	0	15.1834	11.6498	21.5582	8.86587	0	12.8702	7.32768	0.019609	0
AKT1S1	3.70898	3.29026	2.82715	1.37067	0	4.45882	2.41539	3.95006	0	0
ALDH3B1	0	1.09858	6.51499	1.93394	0	0.189581	0.999198	5.84161	0	0
ALDH8A1	0.485578	0.524727	0.478384	1.11318	0	0.414263	0.534193	0.286582	2.52892	0
ALG11	0	0	0	0	0	0.124119	0	0	0	0
ALG1L	0.0478166	9.01553	41.3235	83.3403	53.4839	3.91822	12.656	40.4339	8.63196	0
ALKBH4	2.7381	1.06946	0.341767	0	0.581284	0.629401	0.830587	0.43356	0	0
ALKBH6	0.312888	2.91391	1.23533	1.48495	1.01066	0.182343	1.12999	2.0512	0	0
ALKBH7	17.4001	5.36478	3.3535	0	0	4.06628	5.85844	3.46153	0	0
ALOX12P2	0	0	0	0	0	0	0	0.0222847	0	0
ALOX15	0	0.456081	1.01923	0	0	0.0113362	0.307071	0.045562	0.783831	0
ALPL	1.69618	0.361447	1.00885	0	0	11.2506	0.412899	0.476485	0	0
ALPP	0.409953	0.544142	0.68701	0.0242187	0	2.30728	0.468407	1.7295	0	0
ALX1	0.832564	0	0	0	0	1.69974	0	0	5.41355	0
ALX3	3.65854	1.51174	0.10664	0	0	2.78083	0.215447	0.376928	0	0
ALX4	0	0.399544	0	0	0	0.0451446	0.214602	0.075793	0	0
AMAC1L2	2.64795	2.37571	2.44682	0	0	11.9481	2.80193	0.227411	4.59347	0
AMAC1L3	2.57213	3.92633	0.621952	0	65.3039	1.98806	4.23746	0.332671	0.0840084	0
AMBN	68.3807	0.0174775	0	0	0	5.05214	0	0	1.28655	0
AMDHD2	2.04987	8.39605	3.79337	0	1.11839	2.46896	5.00528	4.31711	0	0
AMELY	0	0	0	0	0	0	0	0	0	0
AMH	16.1804	0	0.728464	0	0	20.5868	1.67311	0.990523	0	0
AMIGO1	0.605116	0.549997	0.330192	0	0	0	0.569432	0.572618	3.02585	0
AMIGO3	13.4315	5.54329	7.45693	0	12.3607	14.0991	6.76886	9.79236	0	0
AMN	0	3.0515	3.56684	0	0	0.532746	2.40722	0.763893	0.0197535	0
AMTN	0	52.4935	0	0	0	0	151.629	0.0256571	0	0
AMZ1	0.431054	0	0.0678689	0	0	0.021216	0.492755	0.0141982	0	0
AMZ2P1	1.06456	0.345303	0.0984659	0	0.393591	0.252751	0.485695	0.102741	0	0
ANAPC10	9.46751	7.69091	6.9345	0	14.9092	5.78588	6.96126	6.20373	0	0
ANGPT4	0.467869	0	0.016022	0	0	0	0.0373215	0	1.47456	0
ANKK1	5.84363	0.840233	1.15065	0	0	0	1.11384	0.391522	0	0
ANKLE1	1.55357	0	0.376358	0	3.89359	1.31417	0	0.433176	0	0
ANKRD19	5.003	8.8696	0.251539	0	0.0165623	2.4292	6.61851	0.97409	0	0
ANKRD2	0	0.245108	0.152495	0	0	0.249143	0.203149	0.585908	0	0
ANKRD31	0.921158	0.201511	0.0128013	0	0	0	0	0.0982686	6.69098	0
ANKRD34A	0	0	0	0	0	0	0	0	0	0
ANKRD35	0	0	0	0	0	0	0	0	0	0
ANKRD43	0.493283	0.00965602	0.0429522	0	0	0	0	0.0659126	0	0
ANKRD45	0	0.0321731	0.0357821	0.00832239	0	0	0	0.0274504	0.380373	0
ANKRD53	0.113281	0.226717	2.20334	0	1.94036	0	0.223584	0.375931	0	0
ANKRD56	0	4.37787	3.74056	2.07437	1.91488	0.31697	3.37113	0.699953	0	0
ANKRD58	0	0	0	0	0	0.0450201	0.0458587	0.0604664	0	0
ANKRD7	0	0.079242	0	0	0	0	0	0	7.1174	0
ANKRD9	1.18914	3.4559	1.33365	0	0	1.70938	1.6655	2.72688	0	0
ANO7	2.33145	0.029721	0.125614	0	0	0	0	0.0405723	0.180608	0
ANP32D	0	0.127554	0	0	0	0	1.50735	0	35.6704	0
ANTXRL	0.0160938	0	0.128891	0	0	0	0.111172	0.0109955	0	0
ANXA10	0	0.0475633	0.0211379	0	0	0	0.114973	12.7661	0.260902	0
AOX2P	0	0	0	0	0	0	0	0	0	0
AP1AR	1.2325	1.01864	0.774024	2.3497	0.0136719	1.71949	1.2375	0.61568	0	0
APBA3	3.39271	5.75961	3.05073	0	3.7855	3.30951	4.8864	3.17212	0	0
APCDD1L	0.561186	0.040753	0	0	0	0.0311535	0.0351532	0.0765018	1.42075	0
APITD1	1.33534	1.27964	1.06996	0	2.38266	0.774237	1.43754	2.09255	0	0
APOA1	0	0	0	0	0	0	0	0	0	0
APOBEC1	2.40487	0.209381	0	0	0	0	0	0	0.0584296	0
APOBEC2	1.28553	2.42737	0.343727	0	0	3.99808	1.02353	0.190703	0	0
APOBEC3H	2.21988	0.781133	1.82903	0.0367677	0	0	0.319017	0.0970374	0	0
APOC1P1	0	0	0	0	0	5.5552	0	0	0	0
APOC4	0	0	0	0	0	0	0	0.140036	0	0
APOF	3.57323	0.745284	0.0368091	0	0	0	0.0571813	0	3.76486	0
AQP10	0	0.18095	0.268208	0	1.16568	0	0.0416353	0	0.59477	0
AQP11	3.3917	0.165833	0.11057	0.0214565	3.31145	0.4428	0.243336	0.835177	2.80612	0
AQP12A	0	0	0	0	0	0.0730867	0	0	0	0
AQP12B	0	0.0405078	0	0	0	0.0722551	0	0	0	0
AQP2	0.00794785	0	0.021166	0	0	0	0.0984824	0.0270623	0	0
AQP6	0	0.230945	0.182669	0	0	0.130869	0	0.0569205	0	0
AQP7P3	0	0	0	0	0	0	0	0	0	0
AQP8	1.94355	0.467577	0	0	0	0.0558825	0	0	0	0
ARC	0.183006	0.148538	0.223607	0	0	0.163007	0.0709685	0.0311999	0	0
ARGFXP2	0.0901866	0.211647	0.161177	2.50438	0	0.214895	0.229791	0.185887	3.12886	0
ARHGAP27	1.5734	5.13867	8.25487	3.3938	1.71068	0.605234	4.56394	3.89125	0	0
ARHGAP33	5.21015	7.01784	2.60023	4.27479	2.82878	6.20286	5.45774	5.57605	0	0
ARHGDIG	1.90662	1.37e-07	0	0	0	0.976282	0	8.22e-08	0	0
ARID3A	22.7092	4.51889	1.15764	1.90791	1.77001	12.5237	1.33897	1.7769	0	0
ARID3C	0	0.847958	0	0	0	0	0.383823	0.39947	0	0
ARL11	0	0.365496	0.252896	0	0	0	0.00700608	0.478198	0	0
ARL13A	0	0.413909	0.204397	0	0	3.81099	0.508181	0.361194	0	0
ARL5C	0	0	0.0483107	0	0	0	0.075024	0	0	0
ARL6	0	0.0748171	0.232826	0	0	0.0761335	0.348679	0.319296	0	0
ARL9	0	0	0.369325	0	0	0	0	0.379232	0	0
ARPM1	0	0.241127	0.0306303	0	0	1.59535	0.701538	0.399839	3.96693	0
ARRDC2	6.3868	6.31152	4.12671	6.5549	0.885538	3.93363	8.41901	2.79158	0	0
ARRDC5	4.08139	5.14166	5.88486	0	0	12.1583	2.51498	0.482793	0	0
ARSI	0.158902	0.655914	1.11994	0	1.0496	4.16194	2.65013	1.43712	0	0
ART1	0.0241455	0.436179	1.18457	0	0	0	0.217573	0	0	0
ART4	1.38462	0.02438	0	0	0	0	0.084193	0.0499524	0	0
ARTN	3.95704	0.105754	1.58541	0	0	0.0153841	0.260713	0.587933	0	0
ARV1	0.737522	2.6001	2.35111	3.82838	4.56241	2.34766	5.01531	4.51571	0.153492	0
ARVCF	3.51537	1.15131	0.589502	0.439216	0.256925	2.05345	0.798745	0.91311	0	0
ARX	0	0.269639	0	0	0	0	0	0	0	0
ASAP1IT1	0	0.0927221	0	0	0	0	0	0	0	0
ASB10	0	0	0	0	0	0	0	0	0	0
ASB11	0.367763	0	0	0	0	0	0.412511	0	0.469985	0
ASB12	0	0.560744	0	0	0	0	3.19e-08	1.19e-08	3.5425	0
ASB15	0.0107565	0	0.124235	0	0	1.31382	0	0	1.97906	0
ASB16	0.833126	0.545078	1.9389	0.481165	0	1.48532	0.166005	1.91553	0	0
ASB17	0	0	0	0	0	0	0	0	2.11899	0
ASB5	0.394952	0	0.1138	0	0	0	0.17656	0	0	0
ASB9	2.19741	0.0335785	0.0895775	0.0347526	0	0.0512729	0.776564	0.458537	0	0
ASCL1	0.0137116	0	0	0	0	0	0.0378481	0	0	0
ASCL2	6.54021	0.206472	0.133511	0	0	2.21562	0.0518383	0.217887	0	0
ASCL4	0	0	0	0	0	0	0	0	0	0
ASFMR1	0	0	0	0	0	0	0.00765279	0.0378498	0	0
ASGR1	0	0.021539	0.382947	0	0	1.20483	0.223107	0.323598	0	0
ASGR2	0	0	0.130948	0	0	0	0.217962	0	0	0
ASMT	0.275107	0.10043	0.0446287	4.78247	0	0	0.0173418	0	5.48139	0
ASPDH	0.0858507	0.143832	0.0255603	0	0	2.07434	0.0993677	0.0392995	0	0
ASPG	0	1.36612	0.29294	0	0	0.733229	0.488254	0	0	0
ASPHD1	1.20465	0.10784	0.0958656	0	0	5.57162	0.402136	0.427137	10.0942	0
ASPHD2	2.73903	0.575232	0.763119	0	0	0.85377	0.243741	0.282442	2.34984	0
ASTL	0.802042	0	0	0	0	0.903396	0.422373	0	0	0
ASZ1	0	0	0.0165242	0	0	0	0	0	0.0253609	0
ATAD3C	1.7928	0.690109	3.01764	0	0	2.36977	0.335603	1.6815	0	0
ATCAY	0	0	0.0169889	0	0	0	0	0	0	0
ATF5	11.2029	3.23538	4.55364	2.44212	0.898708	17.441	2.28451	3.53628	0.100906	0
ATOH1	0	0	0	0	0	0	0	0	0	0
ATOH7	0	0.09649	0	0	0	0.0245214	0	0	0	0
ATP4A	0.70919	0.00907506	0	0	0.0233866	0.0740148	0	0	0	0
ATP5D	28.4816	19.4357	12.4857	0	6.53659	25.8428	23.1531	11.6107	0	0
ATP5EP2	27.0356	0	0.253257	0	0	0	0	0.295496	0	0
ATP5SL	1.27613	2.03833	1.4036	4.76312	3.01596	4.11264	3.06785	1.7776	0.0892689	0
ATP6V0E2	0.0113771	0.215937	0.576258	0	0	0.335861	0.219613	0.263785	0	0
ATP8B3	0.596973	0.972631	0.214293	0	1.11947	1.48862	0.625363	0.325458	1.82526	0
ATP8B5P	0	0.0108976	0	0	0	0	0	0	0	0
ATPBD4	0.3026	0.58754	0.530014	0.346183	0.62037	0.649016	0.709442	0.618266	2.53623	0
ATRIP	1.92187	1.4454	1.16432	2.40484	4.15326	4.3942	1.40386	1.80435	0	0
ATXN3L	0	0.597847	0.19489	0	0.0256737	14.7393	0.0275203	0.122474	2.69565	0
AURKAIP1	10.496	9.4869	6.7169	8.50245	2.71139	3.97385	6.24721	7.16906	0	0
AURKB	4.98624	8.28684	5.43224	4.76982	10.0028	14.8016	4.70419	7.71901	6.58866	0
AVP	0	0	0	0	0	0	0	0	0	0
AVPR1B	0.0195968	0.137442	0	0	0	0	0	0	0.0268201	0
AZU1	0	1.08311	1.03556	0	0	0	0	0	0.0581129	0
B3GALT4	3.53875	2.36466	1.69651	2.91997	0	0.189894	2.56385	2.03972	2.72289	0
B3GALT5	0	0.0302482	0.0807415	0	0	0.0385581	0.125221	0.27356	0	0
B3GALT6	0.326604	0.217563	0.279533	0	0	0.443345	0.0583923	0.429066	0	0
B3GAT1	0	0	0.0231765	0	0	0	0.0479321	0	0	0
B3GAT2	0.0497283	0	0	0.0770135	0	0	0	0	0.860593	0
B3GAT3	6.02837	2.95355	2.16069	4.23722	0	3.91859	2.76199	2.20824	0	0
B3GNT3	0	2.37127	6.68469	0	5.67183	0.284968	0.243384	1.90934	0	0
B3GNT4	0.117291	0.282439	0.962338	0	0	0	0.633954	0.385783	0	0
B3GNT6	0	0.32635	0.0483769	0	0	0.18006	0	0	0	0
B3GNT8	2.9553	8.71288	1.20069	2.24014	3.38422	2.31547	15.9522	3.71362	0	0
B3GNT9	0.225019	0.537195	1.11122	1.02132	0	0	1.06054	0.835805	0	0
B4GALNT2	4.24298	0.130146	1.22967	0	0	1.55685	0.471679	0.311009	2.34805	0
B9D2	1.57456	2.5968	2.97895	0	0	0.0365793	0.722915	2.26715	0	0
BAALC	0.0215203	0.204181	0.267674	0	0	0	4.16039	0.0733582	0	0
BAD	3.76222	1.70475	2.65208	0	0	4.33469	0.647461	1.10596	0	0
BAIAP2L2	1.16667	2.4787	0.0568841	0	0	1.80724	0.585083	0.382147	0	0
BARHL1	0.38045	0.707532	0.467797	0	0	0	0.0501012	0.0247751	0	0
BARX1	3.87844	0.0404872	0.449932	0	0	3.08906	0	3.31769	0.027668	0
BASE	0	0	0	0	0	0	0	0	0	0
BAX	12.8032	4.46281	4.7329	3.1002	0	1.98848	3.481	3.61881	0	0
BBC3	3.27785	2.23064	0.18961	0	0	4.4082	0.351004	0.660722	0	0
BCAR4	1.07244	0.73412	0	0	0	0	0	0	0	0
BCL2A1	1.07247	4.04921	9.71789	2.94802	0	0	0.526614	0.630123	0	0
BCL2L10	2.90572	1.64072	1.3415	0	5.06017	0	1.37335	2.68528	5.79071	0
BCL2L12	39.1978	7.8745	16.6138	1.56811	2.43383	18.7479	5.07522	16.3352	0	0
BCL2L14	1.16783	0.39729	0.607379	0.770866	0	0.0252981	0.179941	0.601769	2.05496	0
BCL7C	3.56513	3.76385	4.71374	0.512092	1.2066	4.69413	3.3305	5.67084	0	0
BCL8	0	0	0	0	0	0	0.0567883	0.00702185	0	0
BCORL2	0	0	0	0	0	0	0	0	0	0
BCYRN1	0	0	0	0	0	0	0	1.13918	0	0
BDH1	0.957273	0.703066	2.3256	1.07257	5.51675	3.63899	0.957825	3.85155	0	0
BEAN	1.78218	1.26854	0	0	0	0	0.0336727	0.399688	0	0
BEGAIN	0.460959	0.483521	0.768055	0	0	0	0.0476703	0.400808	0.0156058	0
BEST4	0	0.311633	0.335463	0	0	0	0.430263	0.246371	0	0
BET1L	1.18406	1.06908	1.00664	3.91908	0.424966	0.822864	1.37356	0.380431	0	0
BET3L	0	0	0	0	0	0	0	0	0	0
BEYLA	0	0	0	0	0	0	0	0	0	0
BHLHA15	1.43635	0	3.255	0	0	1.52712	0	0.848529	0	0
BHLHE23	2.08672	0.245274	0	0	0	0	0	0	0	0
BID	0.546011	1.14088	4.36804	2.28424	3.37133	2.8301	2.3194	3.58101	0	0
BIK	2.95354	0.397424	3.1759	0	10.1348	1.77227	1.70344	0.624634	0	0
BIRC5	0.652158	1.25927	1.13953	1.56145	0.783298	1.92505	0.876518	1.09306	0	0
BLID	0.750371	0	1.98043	0	0	0	0	0.670965	0	0
BLOC1S3	0.964462	1.25062	0.498248	0	0	0.013271	0.233776	0.240128	0	0
BMP8A	5.13831	1.20842	1.18702	1.513	0.315939	3.35575	1.08337	2.58783	0	0
BMP8B	4.79966	1.54233	1.76846	0.707873	6.78095	2.57159	2.33507	3.49534	0	0
BOK	1.66826	1.31576	1.08919	0	0	0.424672	1.08796	0.836	0	0
BOLA1	3.51113	2.65124	0.159545	0	0	0	0.683659	2.1192	0	0
BPESC1	0	0	0	0	0	0	0	0	0	0
BPI	3.36031	0	0	0	0	3.90328	0	0	0	0
BPY2	0	0	0	0	0	0	0	0	0	0
BRD7P3	0.455983	0	0.0368622	0	0	0.140716	0	0	0	0
BREA2	0	0	0	0	0	0	0	0	0	0
BRS3	0	1.00825	0	0	0	0.384268	0.0870511	0.154941	18.2412	0
BSX	3.56382	1.09155	0	0	0	0	0	0	0	0
BTBD17	0.0208016	0.0625525	0	0	0	0.551433	0.259164	0	0	0
BTBD19	5.02161	4.4561	10.4937	1.70753	0.0551991	0.0217891	5.93239	4.00865	0	0
BTBD8	0.417691	0.665875	0.482221	0	0	0.350942	0.13627	0.859024	0	0
BTF3L1	0	0.129302	0	0	0	0	0	0	3.87389	0
BTG4	0	0	0.0295082	0	0	0.505645	0.0688679	0.022695	0	0
C10orf105	0	0.106843	0.124781	0	0.524881	0	0.0967496	0.0729241	0	0
C10orf111	0	0	0	0	0	0.145163	0.0703816	0	0	0
C10orf113	0	5.23466	0.759679	0.0889411	5.85423	0.862181	5.71145	0.998588	0	0
C10orf114	4.62596	0	0	0	0	1.67718	0.862157	1.77644	0	0
C10orf122	0	0	0.352152	0	0	0	0	0	0	0
C10orf128	0	0	0.654479	0	0	0	0.103461	0.0465157	0.0555263	0
C10orf35	0	3.56605	9.47143	0	0.0445942	1.51032	1.69884	4.94379	0	0
C10orf40	0	0	0	0	0	0	0	0	8.31557	0
C10orf41	2.98183	1.63633	0.499654	0	0	3.34685	0.294974	0.808628	0	0
C10orf47	0.201005	0.48167	0.241034	8.37958	0	1.99454	0.0553974	0.301396	0	0
C10orf50	0	0	0	0	0	0	0	0	0	0
C10orf53	0	0.327262	0	0	0	0	0	0	0	0
C10orf54	0.338937	1.72172	1.64554	0.0263909	0.912069	0.598401	1.4474	0.839994	0.0172053	0
C10orf55	0.0812641	0.473912	1.07183	0	1.29098	0	0.845789	0.665569	0	0
C10orf67	0	0	0.457541	0	0.927821	0	0	0	0	0
C10orf75	0	0.0752748	0	0	0	0	0.0780487	0.0257176	0	0
C10orf82	0.147497	0.221283	0	0	0	2.6591	0.0509147	0.0705026	0	0
C10orf91	0.0531981	0	0	0	0	0	0	0	0	0
C10orf93	0	0	0.33839	0	0	0.475389	0.0955359	0.200785	2.35762	0
C10orf95	3.87289	0.362111	0.536413	0	0	1.42331	1.25048	0.280283	0	0
C10orf96	0	0.308736	0	0	0	0	0.170549	0	2.6733	0
C11orf10	6.49326	38.996	33.9133	0	0	22.7102	47.3326	91.2398	0	0
C11orf16	0	1.11405	0	0	0	0.109724	0.210894	0.0613457	1.29881	0
C11orf20	0	0	0	0	0	0	0	0	0	0
C11orf21	2.85316	0.166106	0	0	0	0	0	0	0	0
C11orf34	0.112308	0.0562444	0.816799	0	0	6.65817	0.737829	1.25458	0	0
C11orf35	1.75724	3.53362	0.613843	0	0	1.75685	1.07787	0.403982	0	0
C11orf36	0	0	0	0	0	0	0	0	0	0
C11orf40	0	0	0	0	0	0	1.04463	0	0	0
C11orf42	0	1.54633	0	0	0	0	0.155826	0.330124	0	0
C11orf53	0.0350823	6.29213	0	0	0	0	3.17603	0	0	0
C11orf64	0	0	0	0	0	0	0	0	0	0
C11orf71	0.159984	0.427165	1.32939	2.15531	0	0.0181149	0.6144	0.935779	0	0
C11orf73	2.08824	2.44896	0.813031	0	0	0.282561	1.53281	2.69762	0	0
C11orf75	0	0.492766	0.77419	0	0	0.269012	1.41489	1.70945	0	0
C11orf86	0	0	0.327924	0	0	0	0.0212525	0.126073	0	0
C11orf9	2.04851	0.487698	2.16523	0	0.801085	0.825613	0.780115	2.71038	0	0
C11orf90	0	1.67341	0.370739	0	0	0	1.25558	0.763185	13.0969	0
C11orf92	1.4771	0.458005	0.32502	0	0	0.384424	0.423963	0.593533	0	0
C11orf94	0	0	0	0	0	0	0.199816	0	0	0
C11orf95	0.076696	0.0294089	0.350677	0	0	0.414004	0.10956	0.224806	0	0
C12orf10	12.5997	2.95051	3.65817	3.68188	1.49881	2.26549	4.79545	3.6032	0	0
C12orf24	2.46565	0.606701	0.23128	1.31973	0	4.46565	0.512724	1.19182	0.671911	0
C12orf27	0	0	0	0	0	0	0	0	0	0
C12orf34	0	0.79411	0.37616	0	0	1.29292	0.11387	0.830717	0	0
C12orf39	0	0	0	0	0	0.0907426	0	0	0	0
C12orf47	0	0	0	0	0	0	0	0	0	0
C12orf52	3.895	1.3139	2.31887	0	1.31375	0.359137	2.49144	2.46395	0	0
C12orf53	0.213466	0.0400111	0.0948992	0	0	0.271714	0.727219	0.327786	0	0
C12orf59	0.345338	0.594896	0	2.48706	0	0	0	0	0	0
C12orf60	0.551273	0.48964	0.173983	0	0	0	0.180454	0.0223007	0	0
C12orf61	0	0.373852	0.147714	0	0	1.07746	0.071709	0.22693	0	0
C12orf68	0.0872177	0	0.16808	0	0	0	0	0	0	0
C12orf69	1.25557	0.358997	0.232176	0	0	0	0.112649	0.144839	6.46609	0
C12orf70	0	0.283834	0.277426	0	0	0	0.235302	0.135715	0	0
C12orf71	0.0386234	0	2.2837	0	0	2.21197	0.24244	0.372788	6.23516	0
C13orf26	0	0	0	0	0	0	0	0.0769713	0	0
C13orf28	0	0	0	0	0	0	0	0	0	0
C13orf30	0.18233	0.0404566	0	0	0	0.474219	0.00697947	0.0138082	0	0
C13orf35	0	0	0	0	0	0	0	0	2.03325	0
C13orf37	1.02949	1.11403	0.451506	0.612929	0	0.301611	0.739745	1.0879	0	0
C13orf38	0	0.348994	0.0869121	0	0	0	0	6.67e-09	0	0
C13orf39	0.945194	0.148508	0	0	0	0	0.102604	0	0.122883	0
C14orf126	0.455065	0.681271	1.66082	4.41282	0	1.54522	0.879443	0.853451	1.96876	0
C14orf128	0	0	0	0	0	0	0	0	0	0
C14orf148	1.83865	0.67652	1.58731	0	0	1.49156	1.06394	0.230975	3.61652	0
C14orf162	0	0.180136	0.251571	0	0	0	0.0355502	0.474559	0	0
C14orf165	0	0	0	0	0	0	0	0	0	0
C14orf166B	0	0	0.079341	0	0	0.439106	0.0718445	0	0.0404384	0
C14orf167	0.188073	0.583087	0.712159	1.19648	0.356551	0.0705165	0.661516	0.674614	0	0
C14orf176	0	2.64041	0.226463	0	0	0.0235489	1.40763	0.964894	6.22175	0
C14orf177	0	0	0	0	0	0	0	0.05755	0	0
C14orf178	0.211965	0.385468	0.532301	0.221806	0	0.0433823	0	0.175626	0	0
C14orf180	0.291881	0	0	0	0	0	0	0	0	0
C14orf181	1.43152	1.57601	0.916124	0	0	5.03594	3.50186	2.04203	0	0
C14orf183	1.68125	1.15634	0.136908	0	0	2.38352	1.57205	0.0263384	0.0536088	0
C14orf184	0	0	0.0812093	0	0	0	0.0360095	0.578793	0	0
C14orf19	0.726868	0.297034	0	0	0	0	0	0	0	0
C14orf33	0	0	0.157819	0	0	0	0	0	0	0
C14orf34	0	0	0	0	0	0	0	0	0	0
C14orf39	0.916895	0	0.738901	0	0	0	0.00843105	0.508713	6.41282	0
C14orf4	2.91464	3.58707	5.7434	9.6467	4.30294	3.63328	2.43643	5.32761	0	0
C14orf48	0.696953	0	0.143555	0	0	0	0	0.19965	0	0
C14orf50	0.0277666	0	0.592609	0	0	0.876593	0.392831	0.587567	1.64071	0
C14orf53	0	0	0	0	0	0	0	0	0	0
C14orf68	0.0193607	0.368531	0	0	0	0	0	0	0	0
C14orf70	0	0	0	0	0	0	0	0	0	0
C14orf72	0	0.838769	0.915148	0	0	0	0	0	0	0
C14orf73	1.1704	2.58959	1.06396	0	0	1.12482	1.28833	0.15256	0	0
C14orf80	6.13698	6.74521	5.12249	1.19221	0	5.2479	6.14187	5.4228	0	0
C14orf86	0	0	0	0	0	0	0	0	0	0
C15orf26	0	0.323845	0	0	0	0.562124	1.01277	0.0650394	0	0
C15orf27	0.413517	0.423247	0	0	0.305928	0.0526085	0.0854852	0.169123	3.06118	0
C15orf28	0	0	0	0	0	0	0	0	0	0
C15orf32	0	0	0.122874	0	0	0	0	0	0	0
C15orf33	0.105673	0	0	0	0	1.09176	0.239743	0.474248	0	0
C15orf34	0	0	0	0	0	0	0.0174354	0	0	0
C15orf37	2.47099	0	1.48071	5.05053	1.50808	1.61122	0.887729	1.12564	0	0
C15orf43	0	0	0	0	0	0.173128	0.0785037	0	0	0
C15orf5	0	0	0	0	0	0	0	0	0	0
C15orf50	0	0	0	0	0	0	0	0	0	0
C15orf53	0	0.134739	0	0	0	0	0	0	0	0
C15orf54	0.0109062	0.152499	0.145349	0	0	0	0.0601372	0.26769	0	0
C15orf56	0	0	0	0	0	0	0.579556	0	0	0
C15orf58	6.76018	3.87244	2.59279	0	0	7.30338	5.93616	8.98564	0	0
C15orf59	0	0.534015	0.474559	0	92.902	0	5.03523	0.601832	0	0
C15orf60	5.69468	1.60171	0.474019	0	0	0.332907	5.73571	0.0561324	18.2657	0
C15orf61	1.93763	1.00136	0.0741507	0	0	0.621622	1.26822	1.51997	0	0
C16orf11	0	0.0463075	0.0274545	0	0.0198874	0.534388	0	0	0	0
C16orf3	9.89055	0	0.0334233	0	12.7008	4.69378	2.05528	0.257176	0.313807	0
C16orf42	4.17864	7.28669	5.64118	4.38267	1.36313	5.77145	8.10537	8.59212	0	0
C16orf54	0.091344	0.195649	0.974512	0	0	0	0.0450119	0	0	0
C16orf59	2.88336	0.513417	0.980344	0	1.2257	5.45878	1.70947	2.25783	0	0
C16orf71	0.275023	0.212379	0.166683	2.76662	0	1.90919	0.456979	0.43496	0	0
C16orf73	0.454656	0	0	0.568177	1.73799	0.33539	0.0324837	0	0	0
C16orf74	0	0.596422	0.945486	0	0	0.86306	0.235652	0.640526	0	0
C16orf75	0.0156778	0.517628	0.516122	0.503243	0	0	0.530568	1.3494	1.87849	0
C16orf78	0	0.426563	0	0	0	0	0.187648	0.211987	0	0
C16orf79	0.995654	2.42091	1.19801	0	0	1.12275	1.43409	1.29959	0	0
C16orf81	0	0	0	0	0	0	0	0	0	0
C16orf87	8.09862	1.08431	1.28485	1.81741	1.82915	3.54176	0.766801	1.19905	2.97966	0
C16orf90	0	0	0	0	0	0	0	0	0	0
C16orf91	2.90565	1.53396	2.25729	0	0	4.9582	2.8659	2.74801	0	0
C16orf92	0	0.0852031	0	0	0	0	0	0	0.237933	0
C17orf100	0	0.452097	0.301401	0	0	0.229854	0.218552	0.385936	0	0
C17orf102	0	0	0	0	0	0	0	0	0	0
C17orf103	0	0	0	0	0	0	0.0808548	0.0988088	0	0
C17orf104	0.11481	0.260076	0.921141	0	0	0.939306	0.297832	0.965606	4.22673	0
C17orf105	0	0	0	0	0	0	0	0	0	0
C17orf106	1.62e-06	0.00533277	2.22942	0	0	6.04e-09	0.0276138	0.271729	0	0
C17orf37	15.7285	16.2094	13.7735	5.67063	31.7836	16.1749	12.9989	10.5781	0	0
C17orf44	0	0	0	0	0	0	0	0	0	0
C17orf50	0	17.3316	0	0	1.76725	0.366203	16.8954	0	0	0
C17orf54	0	0.0194909	0	0	0	0	0	0	0	0
C17orf55	0	0.294238	0.221472	0	0	0.0115323	0.02343	0.154508	0	0
C17orf59	0.523613	1.60915	0.0643051	4.11691	0	8.88751	1.62276	1.64195	0	0
C17orf60	0.0646464	1.58038	1.92619	0	0	0	0.729536	2.38716	0	0
C17orf63	5.49794	2.86922	3.09147	0.479327	4.34218	10.0277	5.23266	5.50289	0	0
C17orf64	0	0	0	0	0	0	0	0	0	0
C17orf73	0	0	0	0	0	0	0	0	0	0
C17orf76	0.235575	0.368185	0.755166	0.634976	0.0131778	0.896489	0.225845	1.2008	0	0
C17orf78	0	0.559166	1.40865	0.752374	0	0.606946	0.193032	2.22725	0	0
C17orf79	0.91333	1.8397	1.93671	0.0352777	0	2.86898	1.95417	1.00087	0	0
C17orf82	0.759164	0.161546	0.266673	0	0	0.657	0.191256	0.220651	0	0
C17orf86	0	0.0316039	0	0	0	0	0	0	0	0
C17orf88	1.34092	0	0	0	0	0	0	0	0	0
C17orf89	29.1594	4.32307	10.3464	0	0	4.8859	6.41095	1.92015	0	0
C17orf90	0	0.519911	2.49158	0	0	0.34478	1.59231	0.864497	0	0
C17orf93	0	0	0	0	0	0	0	0	0	0
C17orf95	7.21426	7.32172	10.8875	0	10.7668	6.34784	8.48973	6.59035	0	0
C17orf96	0.488238	0.414934	0.249161	0	0	2.66434	0.064426	0.0141622	0	0
C17orf98	0	0	0	0	0	0	1.41882	0	0	0
C17orf99	0.229299	1.2477	0	0.803692	0	0.739323	0.149382	0	0	0
C18orf16	0.00750262	0	0	0	0	0	0	0	0.0202141	0
C18orf18	0	0	0	0	0	0	0	0	0	0
C18orf2	0	0	0	0	0	0.00989073	0	0	0	0
C18orf26	0	0	0	0	0	0	0	0	1.98805	0
C18orf34	0.20376	0.0707335	0	2.09506	0	1.09074	0.0671101	0	0.0717331	0
C18orf45	0.974234	0.578117	1.46512	0.761333	0	0	0.175278	3.53956	0	0
C18orf56	9.77576	1.8309	1.17816	0	0	0.60238	1.4878	3.72298	0	0
C18orf62	0	0	0	0	0	0	0	0	0	0
C19orf20	2.32821	0.19808	0.234606	0	0	0	0.52471	0.654072	0	0
C19orf21	12.2034	7.31311	7.92391	1.89499	0	20.0797	4.5008	14.2109	0	0
C19orf24	5.86346	23.0051	8.28728	5.09107	0.0494654	14.3278	21	13.9352	0	0
C19orf25	0.0231726	0.428272	0.0308889	0	0	0.0471789	0.231658	0.150132	0	0
C19orf30	0	0.706581	2.7536	0	0	5.0133	0	0	30.8131	0
C19orf38	0	0	4.51039	0	0	0	0.0935773	0.0693839	0	0
C19orf39	2.60638	2.10706	1.34867	0	0	4.30776	0.712949	0.518001	0	0
C19orf40	0	3.00813	0.201136	0	2.87478	2.0682	1.54222	4.92772	9.65952	0
C19orf45	1.09654	0	0	0	0	0.283184	0.277305	0.379763	0	0
C19orf46	0.325286	0.630578	0.734515	1.53052	1.68074	0.375934	0.315328	0.787004	0	0
C19orf51	0.0798179	0.345753	0.283869	0.0137618	0	1.74747	0.220284	0.544718	0	0
C19orf52	6.30545	1.65934	3.13092	3.51489	0.855028	8.22409	2.41572	1.91794	0	0
C19orf59	1.8872	2.4458	3.71185	0	6.4428	0.0558347	0	0	0.0756368	0
C19orf60	6.47072	2.56544	1.12181	0	0	1.04513	1.62814	0.535175	0	0
C19orf63	35.5223	12.0044	12.2405	24.463	2.55223	12.7886	16.8319	25.0403	0	0
C19orf71	1.31632	7.48311	2.80516	0	5.24825	7.3694	2.27412	2.37152	0	0
C19orf73	0.10535	0	0.473895	0	0	1.18797	0	0	1.05525	0
C19orf75	0	0	0	0	0	0.351361	0	0	2.32676	0
C19orf76	1.4129	0.19502	0.0144521	0	0	1.35673	0.942398	0.066577	0	0
C1orf100	4.77573	0	0	0	0	0	0	0	0	0
C1orf105	0	0	0	0	0	0	0	0	9.64292	0
C1orf109	0.0478991	0.933247	0.436353	0	0	1.09719	0.586277	0.788199	0	0
C1orf110	1.08219	0.563442	0.184614	0.015345	11.5578	0.34729	0.481041	0	1.91541	0
C1orf111	0.0309003	1.49221	0.386661	0	0	0	0.150361	0.488454	3.77778	0
C1orf115	0.011321	0.135706	0	0	0	0.0115242	0.163894	0.108079	0	0
C1orf122	1.59319	4.88863	2.27599	0	0	0.84265	2.51771	2.34371	0	0
C1orf126	0	0.593135	0.4542	0.589871	1.2383	0	0.24106	0.0533463	0	0
C1orf127	0	0.0290355	0.0516464	0	0	0	0.0601259	0.227968	0	0
C1orf130	0	0	0	0	0	0	0	0	0	0
C1orf141	0.0644606	0	0.183379	0	0	0.879508	0	0	0.891975	0
C1orf146	0	0	0	0	0	0	0	0	0	0
C1orf151	0.722677	1.24177	0.778388	0	0	0.800361	1.18937	1.2024	0	0
C1orf152	0	0	0	0	0	0	0	0	0	0
C1orf159	3.27181	3.33353	2.97421	2.3062	0	0.842185	1.49155	2.45254	0	0
C1orf172	4.14379	7.83535	5.49328	0	14.8905	12.077	11.0489	9.54282	3.56712	0
C1orf177	0	0.525295	0.39784	1.53043	0	0	0.523896	0.0265701	0	0
C1orf180	0	0	0	0	0	0	0	0	0	0
C1orf185	0	0	0	0	0	0	0	0	6.59356	0
C1orf187	4.8404	0.373056	0	0	0	1.37838	0.0948998	0	0	0
C1orf189	0	0	0	0	0	0	0	0.722778	0	0
C1orf190	0.955733	1.05113	0.100134	0	0	1.75722	0.207353	0.166619	0	0
C1orf194	0.0861495	0	0.0386409	0	0	3.04187	0.0300998	0	4.07583	0
C1orf200	0.0190283	0.0381221	2.86408	0	0	0.0581853	0.0526427	0.195234	0.0260226	0
C1orf228	1.98794	0	1.42083	0	0	0	0.28665	1.23313	0	0
C1orf229	0	0	0	0	0	0	0.0121839	0.041317	0	0
C1orf230	0	0	0	0	0	0	0	0	0.254966	0
C1orf31	6.61125	2.70739	9.91556	0	0	2.68916	4.63083	14.5703	0.0691742	0
C1orf49	2.42956	0.520221	0.109826	1.00358	2.05639	0	0.231195	0	0.119223	0
C1orf53	0	1.78774	0.264219	5.31065	0	1.68468	0.948677	6.88691	0	0
C1orf61	0.171948	0.0938145	0	0	0	0	0.00844106	0.0668092	0	0
C1orf64	0	0	0	0	0	0	0	0	0	0
C1orf70	0	0	1.14018	0	12.5481	0	0.295658	1.34907	0	0
C1orf87	0.00994452	0.158862	0	0	0	0.0101206	0.500162	0	22.7526	0
C1orf88	0	0	0.0119671	0	0	0	0	0.110228	1.62622	0
C1orf89	0	3.39073	0.76355	0	1.98022	0.0229854	3.37194	1.51287	0	0
C1orf93	0	0.542676	0.300355	1.02331	0	1.08129	0.957129	0.444559	0	0
C1orf94	0	0.499871	0	0	0	0.108395	0.0366976	0.137943	4.00467	0
C1orf95	0.40654	0	0	0	0	0	0	0	0	0
C1orf97	0	0	0	0	0	0	0	0	0	0
C1QL1	2.16448	11.567	1.07009	0	0.0912309	4.84777	13.5807	1.9991	0	0
C1QL2	0	0	0	0	0	0	0	0	0	0
C1QL4	0	0	0	0	0	0.0847452	0	0.0113679	0	0
C1QTNF4	1.78124	0	0.179076	0	0	1.71505	0	0.120415	0	0
C1QTNF6	0.305976	0.57173	0.729279	0.571796	0.613939	0.238202	1.36399	1.52502	0	0
C1QTNF8	0	0	0	0	0	0	0	0	0	0
C20orf103	0	0.137189	0.679553	0	0	0	2.96354	0.548697	0	0
C20orf107	0	0	0.0323963	0	0	3.25544	0.319692	0.0747732	4.86085	0
C20orf123	0	0	0.374418	0	0	0	0.0232543	0.068998	0	0
C20orf132	0.887212	0.0821652	0.170568	0	0.882256	2.01967	0.207887	0.479842	1.11132	0
C20orf134	1.01814	0.271767	0.286973	2.03922	0	0.01729	0.257974	0.475496	0	0
C20orf135	1.74093	5.38957	2.45685	1.27798	0	4.36683	3.01767	3.7472	0	0
C20orf141	0	0.297791	0	0	0	0.106139	0.133612	0	0	0
C20orf144	0	1.53183	0	0	0	10.7027	0.279385	0.551763	0	0
C20orf165	0	1.0592	0.692265	0	0	2.19677	2.35321	1.63903	0	0
C20orf166	0.0276328	0	0	0	0	0	0.402823	0	0	0
C20orf177	1.23492	2.92759	1.04484	1.84832	3.65506	2.36108	2.61917	1.7725	1.64295	0
C20orf185	0	0	0	0	0	0	0.0168643	0	0	0
C20orf196	0	0.126942	0.986756	10.3508	0	0.0644266	1.38151	0.845529	0	0
C20orf199	0	0	0	0	0	0	0	0	0	0
C20orf200	0.478411	0	0	0	0	0	0	0.0963701	0	0
C20orf201	2.88547	0.441911	0	0	0	0.984491	0	0	0	0
C20orf202	0	0	0.156012	0	0	0	0	0	0	0
C20orf203	0	0.0171752	0.259776	0	0	0.0262672	0.0770316	0	0	0
C20orf27	1.17618	0.409519	0.881233	0.546831	0	2.93361	2.18826	1.00106	0.0538078	0
C20orf29	1.1063	2.1974	1.85356	0	0	0.936456	3.85126	2.19297	0.0769013	0
C20orf46	0.101256	0.28413	0.902146	0	0	0	0.210206	0.36033	0	0
C20orf56	0	0	0	0	0	0	0	0	0	0
C20orf70	0	0	0	0	0	0	0	0	0	0
C20orf71	0.0329937	1.02979	0.0295082	0	0	4.14629	0.573899	0	5.97562	0
C20orf79	0.484069	0.430786	0	0	0	3.78886	0	0	0	0
C20orf85	14.7228	0	0	0	0	0.529482	0	0	0	0
C21orf119	0	0.235608	0	0	0	0	0.0325909	0.0644183	0	0
C21orf121	0	0	0	0	0	0.116226	0	0	0	0
C21orf122	0	0	0	0	0	0	0	0	0	0
C21orf125	0	0.0335938	0.0199224	0	0	0	0.0772788	0	0	0
C21orf128	0	0	0	0	0	0	0	0.0109349	0	0
C21orf129	0	0.357174	0	0	0	0	0	0	0.0884228	0
C21orf130	0	0	0	0	0	0	0	0	0	0
C21orf131	0	0	0	0	0	0	0	0	0	0
C21orf15	0	0	0	0	0	0	0	0	0	0
C21orf2	2.89494	0.348009	1.08707	0.268144	0	2.6882	0.791856	0.793465	0	0
C21orf29	2.57392	0.164634	0	0	0	6.12721	1.64714	0.0674247	2.5586	0
C21orf34	0.0262804	0.50707	0.00777826	0	0	0	0.325755	0.0417728	0	0
C21orf49	0.361422	0	0	0	2.34121	0	0	0	6.68792	0
C21orf54	0	0	0	0	0	0	0	0	11.8458	0
C21orf56	0.220942	0.265172	0.969531	0	0.930046	3.85563	1.48465	0.502894	0	0
C21orf58	0.706247	2.85281	0.225638	0	0	1.19255	1.74958	1.30773	0	0
C21orf67	0.250845	0	0.251086	0	0	0	0.216558	0.385542	0.0426929	0
C21orf70	32.822	5.65113	8.52805	5.76326	1.7355	4.09438	12.5045	9.20992	0	0
C21orf71	0	0	0	0	0	0	0	0	0	0
C21orf81	0.011624	2.12513	12.3081	14.9852	0	1.42393	2.00359	10.093	0	0
C21orf82	0	0	0	0	0	0	0	0	0	0
C21orf84	0	0	0	0	0	0	0	0	0	0
C21orf88	0	0	0.013922	0	0	0	0.0972602	1.41088	0	0
C21orf90	0	0.106637	0.0631398	0	0	0.612923	0	0.0242864	0	0
C21orf94	0	0	0	0	0	0	0	0	0	0
C21orf96	4.85859	0	0.169103	0	0	0.338471	0.739113	0.162418	4.33749	0
C22orf15	0	0.0510921	0.393745	0	2.85242	1.95896	0.17636	0.151169	0	0
C22orf24	0	0	0	0	0	0	0	0	0	0
C22orf26	0.868107	0.0756132	0	0	0	0.730937	0.274084	0.167802	1.21276	0
C22orf27	0	0	0.236594	0	0	0	0.163228	0.0201809	0	0
C22orf31	2.19496	1.45098	1.35014	0	0	6.27364	1.71904	0.873322	14.7423	0
C22orf32	2.37728	1.84447	1.33964	0	3.88299	3.04206	2.03494	2.16595	0	0
C22orf36	0	0.695296	0.241278	1.75515	2.20671	2.29593	1.22928	1.06527	0	0
C22orf39	0.331661	0.747565	0.299374	0	1.22903	0.94491	0.487933	0.203574	0	0
C22orf40	0.952244	0.130199	0.462961	0	0	0	0.23976	0.0889133	0.148496	0
C22orf41	0	3.45806	0.174784	0	0	0	0.548435	0	0	0
C22orf42	0.623471	0	0	0	0	0	0	0	0	0
C22orf43	4.18201	1.12833	0	5.19836	0	0.487087	2.02667	1.52217	0.0388461	0
C22orf45	0	0	0	0	0	0	0	0	0	0
C2CD4B	0	0.335046	0.277972	0	0	0	0.262229	0.549143	0	0
C2CD4C	0	0.118091	0.410657	0	0	0	0.451922	0.161226	0	0
C2CD4D	0.691588	0.652338	1.54048	0	0	0	0.492671	1.22502	0	0
C2orf15	1.55541	0.101385	0.698313	3.30612	0	0	0.377976	1.20763	0	0
C2orf27A	3.26988	2.26153	0	1.63288	0	2.44752	0.842921	1.616	0	0
C2orf27B	2.97916	2.05848	0	1.48616	0	2.22891	0.729694	1.47077	0	0
C2orf50	0	0	0.0407285	0	0	0.244947	0	0.00781394	0	0
C2orf51	0	6.78264	3.00936	0	0.063293	0	0.271982	0	61.6731	0
C2orf54	1.11868	5.84115	1.1285	0.792954	1.63468	0	5.24517	0.0257266	0	0
C2orf58	0	0	0	0	0	0	0	0	0	0
C2orf61	0	0.0115763	0.0205703	0	0	0	0.0797955	0	4.31041	0
C2orf66	2.36153	0.438179	0.36651	0	0	0	0.195842	0.193651	0	0
C2orf70	0	0	6.91422	0	0	0	0.442945	0.039785	0	0
C2orf80	0	0.0301782	0	0	0	0.245133	0	0	0	0
C2orf81	0.061335	0	0.259193	0	0	0.0780978	0.0211775	0.10473	2.33728	0
C2orf82	0	0	0	0	0	0	0.622796	1.70747	0	0
C2orf83	0	0.345856	0.483298	0	0	0	0	0	0	0
C2orf84	0.285907	0	0	0	0	0	0.0929683	0	0	0
C3orf14	0	0	0.382009	11.0982	0	2.06145	0.648886	0.187079	0	0
C3orf21	1.52731	0.925379	1.28821	0.0198453	0.24712	1.17303	0.886699	0.936047	0.129756	0
C3orf22	0	0	0	0	0	0	0	0	0	0
C3orf24	0	0	0	0	0	1.44162	0.0239534	0.781445	0.0480254	0
C3orf32	0	0	0.0507891	0	0	0	0.0196851	0.0486877	0	0
C3orf36	0	0.336023	0.112021	0	0	1.21761	1.00065	0.0430249	16.0569	0
C3orf42	0	0	0	0	0	0	0	0	0	0
C3orf43	0	0.0557541	0.280912	0	0	0	0	0	0	0
C3orf45	1.31023	0	0.022055	0	2.33361	0.0252222	0	0.135586	0	0
C3orf47	0	0	0	0	0	0	0	0	0	0
C3orf48	0	0.294989	0	0	0	0.428633	0	0	2.53624	0
C3orf49	0.278483	0.643678	0.422757	0	0	0	0.0773337	0.172045	0.655044	0
C3orf50	0	0	0.0540233	0	0	1.34539	0.157246	0	6.27988	0
C3orf51	0	0	0	0	0	0	0	0	0	0
C3orf54	0	3.71324	0	0	13.5663	0	4.41719	3.04937	0	0
C3orf55	0	0	0	0	0	0	0	0	0	0
C3orf66	0	0	0	0	0	0	0	0	0	0
C3orf71	0.241311	1.16591	0.645318	0	0	0.00559282	0.10634	0.645986	9.87813	0
C3orf74	0	0.244727	0.178118	0.840302	0	0	0.276364	0	0	0
C3orf79	0	0	0	0	0	0	0	0.252866	0.106427	0
C3P1	0	0	0	0	0	0	0	0	0	0
C4BPA	0	0.0146307	0.221203	0	0	0.849288	0.131287	0	0	0
C4BPB	0	0.212715	0.464208	0	0	0	0	0	0.607366	0
C4orf11	0	0	0	0	0	0	0	0	0	0
C4orf12	0	0	0	0	0	0	0	0	0	0
C4orf17	0.155353	0	0	0	0	1.95969	0.107466	0.265701	0.0265708	0
C4orf19	0.281014	0.666075	0.202733	0	0	0	0	0	0	0
C4orf22	0	0	0	0	0	0	0	0.194215	0	0
C4orf38	0	0	0	0	0	0	0	0	0	0
C4orf39	0	0	0	0	0	0	0	0.301196	0	0
C4orf44	0	0	0	0	0	0.835562	0.0755811	0.423582	0	0
C4orf45	0	0	0	0	0	0	0	0	0	0
C4orf46	0.607612	0.24079	0.12695	0.544443	0	0.809201	0.252301	0.225234	1.15773	0
C4orf47	3.40071	0.847985	1.06104	0	0	3.08685	1.51876	1.73834	6.91553	0
C4orf48	2.42056	2.39855	0	0	0	0.452761	0.415441	1.79502	0	0
C4orf49	0.746137	0.936872	0.547111	0	0.896525	0	0.0554714	0.0914159	0	0
C4orf50	0	0.200277	0.0656399	0	0	0	0.0290966	0	0	0
C4orf51	0	0	1.62505	0	3.24209	0	0	0.656996	0	0
C4orf6	0	0	0	0	0	0	0	0	0	0
C4orf7	0	5.71563	0	0	0	3.0377	10.7528	0.0558827	51.6564	0
C5orf23	0	0.316185	0	0	0	0	0.589979	0.0079943	0	0
C5orf27	0	0	0	0	0	0	0.0115905	0.0687805	0	0
C5orf30	0.0792375	1.14712	0.580636	0.593493	2.12789	0.31248	0.798404	2.58537	0	0
C5orf38	0	1.97335	2.23648	0	0	0	2.23531	1.54946	0	0
C5orf39	0.0285307	0.328099	0.241056	0	0	2.25193	1.23081	0.584348	0	0
C5orf47	0	0	0	0	0	0	0	0	0	0
C5orf48	0	0	0	0	0	2.23974	0	0	0	0
C5orf49	0	0	0	0	0	0	0.251269	0	2.57321	0
C5orf52	0	0	0	0	0	0	0	0	27.8242	0
C5orf53	0.669101	1.12586	0.594632	0	0	0.0119501	0.801283	0.368278	1.8445	0
C5orf55	0	0.217589	0.038685	0	0	0.309802	0.120207	0.0742962	0	0
C5orf56	3.04847	4.56718	4.09206	1.00868	0.49392	3.52713	1.7611	2.1084	0.014839	0
C5orf58	0	0.149122	0.353428	0	0	0.0252612	0.120164	0.0509239	0	0
C6orf1	6.17548	5.99979	7.25926	1.03013	0	10.5002	6.56174	4.11913	0	0
C6orf108	13.0084	6.09454	21.24	9.57229	4.24063	16.8065	11.1173	11.1545	0	0
C6orf114	0.286948	1.72656	1.57414	0.91652	4.16338	1.75578	1.39105	4.58033	0	0
C6orf122	0	0	0	0	0	0	0.0582467	0.038408	0	0
C6orf123	0	0	0	0	0	0	0	0	0	0
C6orf124	13.3989	2.16957	0.0656297	0	0	1.66834	1.30402	0.443364	0	0
C6orf126	0	0	0	0	0	0	0	1.33798	0	0
C6orf132	0	0.197988	0.32008	0.819672	0	0	0.149118	0.258087	0	0
C6orf141	0.45818	0.255966	0.179734	0	0	0	0.130178	0.0183945	1.71978	0
C6orf146	2.90574	0.0236026	0.0209951	0	2.14398	0.120249	0.130313	0	6.32069	0
C6orf147	8.91e-05	0.285363	5.59e-07	0	0	1.34996	0.0339886	4.9e-09	0	0
C6orf150	0.173307	2.14131	1.74945	0	2.41074	1.84506	0.679302	2.05495	3.50353	0
C6orf154	0.465341	0	0	0	0	0	0	0.233092	0	0
C6orf155	0	0	0	0	0	0	0	0	0	0
C6orf176	0.00905632	0	0.506643	0	0	0	0	1.40677	0	0
C6orf191	0	0	0	0	0	0	0	0	0	0
C6orf195	0	0	0	0	0	0	0	0.102045	0	0
C6orf208	0.01321	0.0132048	0	4.04488	0	0	0	0	0	0
C6orf211	1.85803	0.856193	0.749819	4.10303	7.89176	2.21401	0.463664	1.56471	0	0
C6orf217	0	0	0.0865723	0	0	0.184121	0	0.0284801	0.75568	0
C6orf218	0	0	0.108887	0	0	0.0113401	0	0	5.85064	0
C6orf221	0.0362291	0	0	0	0	0.481463	0	0	0	0
C6orf223	9.75001	1.13835	1.31102	0	0	0.0122092	0.297713	0.777111	0	0
C6orf225	0.430731	0	0.146402	0	0	1.83164	0	0.527253	0	0
C6orf226	0	1.97086	0.977489	0	0	3.41027	0	0.539487	0	0
C6orf227	0	0	0	0	0	0	0	0	0	0
C6orf27	1.00583	0.277196	3.48288	1.42227	0	2.84815	0.422457	3.46919	4.0082	0
C6orf35	0	0.491774	0.238091	0.538758	0	0.265517	0.484	0.227063	0	0
C6orf41	0	0	0	0	0	0	0	0	0	0
C6orf52	0	0.217647	0.270486	0	0	0	0	0	0	0
C6orf58	0	0	0	0	0	1.75978	0	0	0.0419631	0
C7orf13	2.16353	4.07434	1.96438	0	1.2114	0.243167	3.74988	1.17178	0	0
C7orf16	0	0.0193494	0	0	0	0	0.16032	0	0	0
C7orf29	2.04252	0.492565	0.709385	0.461169	0	0.250952	0.534188	0.408308	0	0
C7orf34	0	6.66608	0	0	0	1.55566	0	0	24.5488	0
C7orf4	0	0	0	0	0	0	0	0	0	0
C7orf45	0.974777	0.284772	0.646519	0	0	0	0	0	0	0
C7orf46	0.15672	0.0804557	0.362212	3.66254	0.341516	0.246275	0.277509	0.507108	0	0
C7orf47	14.3559	9.64943	4.87792	0.115301	3.87191	10.4244	2.9501	6.46652	0.0515468	0
C7orf50	3.28619	3.11817	7.75916	6.99415	0	7.73666	3.51794	5.41309	0	0
C7orf51	0.00931348	0	0.132335	0	0	0.151638	0.410563	0	0	0
C7orf52	0.00848943	0	0	0	0	0	0	0	0	0
C7orf65	0	0	0	0	0	0	0	0	2.05257	0
C7orf66	0	0	0	0	0	0	0	3.57711	0.696961	0
C7orf71	0.17307	0.918277	0.046219	0	0	0	0.215306	0.378564	0	0
C7orf72	0	0.0543331	0	0	0	0	0	0	0	0
C8A	1.08129	0.170725	0	0	0	0	0.0785614	0	2.53288	0
C8G	0	1.70228	0.542445	0	0	0	0.392369	0	0	0
C8orf12	0	0.396516	0	0	0	0	0	0	0	0
C8orf22	0	0	0	0	0	0	0	0	0	0
C8orf31	0	0	0.0442549	0	0	0	0	0.101939	0	0
C8orf39	4.23952	30.2436	11.4531	31.9245	121.786	34.6154	8.62273	10.3011	3.44713	0
C8orf42	0	0	0	0	0	0.180805	0.238327	0.203899	1.60375	0
C8orf44	0.22591	6.43e-07	0.216013	0	1.1713	0.687838	0.44382	0.336989	0	0
C8orf45	0	0.10376	0.17544	0.418673	0	0.359928	0.239794	0.0991426	0	0
C8orf46	0	0.0187021	0	0	0	0	0.0258103	0.0191491	0	0
C8orf47	2.04123	0.727986	1.55709	1.5307	0.0586146	0.115659	0.392774	2.57904	45.4101	0
C8orf51	0	0	0	0	0	0	0	0.035072	0	0
C8orf55	1.89966	1.73287	0.956124	0	0	0.0111771	1.79001	1.03319	0	0
C8orf71	0	0	0	0	0	0	0	0	0	0
C8orf73	2.40647	8.10469	2.17389	3.6243	1.75796	0.965146	1.81978	2.27969	0	0
C8orf74	3.14029	0.118039	0	0	0	0	0	0.503951	0	0
C8orf75	0	0	0	0	0	0	0	0	0	0
C8orf77	0.642398	0.279355	0	0	0.346614	0	0.521213	0.12713	0	0
C8orf85	0	0	0.0173395	0	0	0	0	0	0	0
C8ORFK29	1.25377	0	0	0	0	3.72074	0.207205	0.335285	0.0859428	0
C9orf106	1.90084	0	0	0	0	0.834065	0.0316553	0.469283	5.70554	0
C9orf109	0	0	0	0	0	0.00576797	0.0019503	0.0810372	0.015245	0
C9orf11	0	0	0.247384	0	0	0	0.17309	0	0	0
C9orf110	0	0	0	0	0	0.00576491	0.00194927	0.0809942	0.0152369	0
C9orf122	0.807501	0.950848	0	0	0	0.864391	1.66235	0.0276299	0	0
C9orf130	0	0	0	0	0	0	0	0	0	0
C9orf135	0	0	0	0	0	0	0	0	0	0
C9orf139	0	0	0	0	0	0.150993	0.1623	0	0	0
C9orf140	1.54708	1.20566	0.872034	0.547473	0	1.81291	1.18503	1.39726	0	0
C9orf152	0.0254979	0.0637091	0.0226669	0	0	0	0	0.287054	0	0
C9orf153	0	0	0	0	0	0	0	0	0.0240793	0
C9orf16	0.357327	0.884967	0.917846	0	0	0.25718	0.567449	0.762612	0	0
C9orf163	0	0	0	0	0	0	0	0	0	0
C9orf167	0.267978	1.05331	1.19669	0	0	0.437874	0.877713	1.12268	0	0
C9orf169	0	27.2119	5.43862	0	0	1.9569	9.89792	2.90469	0	0
C9orf170	0	0	0	0	0	0	0	0.0133724	0	0
C9orf171	0.951539	0.622571	0	0	0	0	0.308964	0.385267	0	0
C9orf172	15.2945	19.7904	5.52434	0	0.428932	13.3703	11.9071	7.7737	0	0
C9orf27	0	0	0	0	0	0	0	0	0	0
C9orf37	1.80439	4.08704	2.67545	8.33513	0	5.00014	2.1636	3.99479	0	0
C9orf4	0	0.0306115	0	0	0	0	0.190355	0	1.90136	0
C9orf40	0.132021	4.62136	0.561052	0	0	2.95826	2.31904	1.55253	1.91486	0
C9orf43	0.0321877	0.289879	2.363	0.0333343	0	0	0.155641	1.19851	0.394648	0
C9orf44	0	0.0782748	0	0	0	0	0	0.021377	0	0
C9orf47	1.08e-09	0.619394	0.964283	0	7.93785	0	0.0789644	0.190877	0	0
C9orf50	0	0.520795	0	0	0	0.551723	0	0	0	0
C9orf53	0.0666573	0	2.5293	0	0	0	2.87037	0.557759	0	0
C9orf57	0	0	0.489598	0	0	0	0	0.101257	0	0
C9orf66	1.321	0.847678	0.0430865	0	0	0.283783	0.693677	0.0661351	0	0
C9orf7	1.98102	0.545913	0.030351	0.670833	0.381004	0.370868	0.353201	0.100931	0	0
C9orf70	0	0	0	0	0	5.36202	0	0	0	0
C9orf71	0.406059	0	0	0	0	0	0	0	0	0
C9orf79	0.155415	0.3322	0	0	0	0.730265	0.183363	0.020155	2.74132	0
C9orf80	0.023221	3.96041	1.9879	0	1.83071	0	2.65472	2.72065	0	0
C9orf89	5.41033	8.93123	13.2955	6.86086	0	1.44767	13.5101	10.6418	0	0
C9orf95	2.57571	1.84859	2.41399	0.577997	7.88899	3.09568	1.8082	1.80141	0	0
C9orf96	0.00840288	0.234779	0.0596821	0	0.82112	0.0256483	0.0057856	0.206041	0	0
CA1	2.7313	0.0256306	2.6651	0	0	0.0781409	1.69956	0	0	0
CA4	0	0	0.0209666	0	0	0	0	0	0	0
CA5A	0.0337915	0	0	0	0	0.0345294	0.0940763	0	0	0
CA7	0.225009	0	0	0	0	0	0	0	0	0
CA9	0.455165	0.178464	0.775697	0	0	13.3148	1.43764	1.06971	0	0
CABP1	0.57165	0.047665	0.240198	0	0	0	0.219359	0	0.108132	0
CABP2	0	0	0	0	0	0	0	0	0	0
CABP4	0	0.176602	0.471036	0	0	0.119785	0.0135488	0.120594	0	0
CABP7	2.70002	0	0	0	0	0	0	0	0	0
CACNA1B	3.62605	0.467198	0.24182	0	0	6.1007	2.98724	0.158289	0	0
CACNA1S	0.00532676	0.10619	0.00472489	0	0	1.00753	1.5677	0.00362372	0.121647	0
CACNA2D4	0	0.254446	0.00514599	0	0	0	0.211445	0.0670967	0	0
CACNG1	0	0	3.12706	0	0	0	1.64063	0.840398	10.6821	0
CACNG6	0.112439	0	0	0	0	0.191002	0	0	0	0
CACNG7	0	0.414547	0	0	0	0.909744	0	0	0	0
CACNG8	0	0	0	0	0	0.280915	0	0	0	0
CADM4	4.2947	2.1406	5.45893	0.879638	7.36123	5.09621	4.43303	4.73917	2.7419	0
CALB1	14.1118	1.72445	0.0217573	0	0	45.4196	19.9454	0	0.182488	0
CALCA	0.0502541	0	0	0	0	0.025638	0.0696959	0.137834	9.04136	0
CALCB	0	0	0	0	0	0	0.00895849	0	0	0
CALCR	0	0.371865	0	0	0	0	0.0733124	0.0966973	0.0239444	0
CALHM1	0.604764	0	0	0	0	0.302195	0.0378958	0.0149943	0	0
CALHM3	0	0	0	0	0	0	0	0	0.0290355	0
CALML3	18.2815	42.8438	34.7331	77.8446	2.73992	0.701533	25.4369	6.52838	0	0
CALML4	0.885474	1.26779	0.430949	0.773786	0	0.261501	0.540549	1.51675	0	0
CALML6	0	0	0.386007	0	0	0	0.115501	0.114187	0	0
CALN1	0.0419652	0	0.00286157	0	0	0.459413	0.0288309	0	0.402199	0
CALY	0	0	0	0	0	0	0	0.0260554	0	0
CAMK1G	0.358787	0	0.946232	0.0239296	0	0.918994	0.17555	0.0473585	0	0
CAMK2A	0.381412	0	0.875515	0	0	0	0.449744	0.609723	0	0
CAMK2B	0	0.0111154	0.163209	0	0	0.0907173	0.0383415	0.314833	0	0
CAMK2N1	0.19315	0.29601	0.389211	0.026637	0	0.0262223	0.346426	0.096648	1.17038	0
CAMK2N2	0	0.605023	0	0	0	0.32075	0	0.017967	0	0
CAMK4	1.1357	0.884906	1.33213	0.716125	0	0.693655	0.336664	0.0464676	0	0
CAMKV	0	0	0	0	0	1.90112	0	0.0335028	1.18238	0
CAMP	0	0	0	0	0	0	0	0.0767705	0	0
CAPN13	0.119986	0.284265	10.9093	0	3.70143	0.297521	0	2.93592	0	0
CAPS	0.196098	1.26719	0.679758	2.84953	0	1.19983	1.41823	1.22346	0	0
CAPSL	0	0	0	0	0	0	0	0	0	0
CARD14	0.220967	4.31549	0.913114	1.22553	0	0.175242	2.46358	0.748327	0	0
CARD9	4.0111	7.96668	0.911392	3.76427	0	1.77457	2.5636	0.699515	0	0
CARKD	3.12257	1.32782	2.99934	1.33497	0	0.979198	2.9307	1.81274	0	0
CARNS1	1.55029	0.445307	0.373608	0	0	3.56887	0.579335	0.247489	0.772379	0
CARTPT	0	1.25629	0.0371773	0	0	0	0.636983	0	0	0
CASC2	0	0	0	0	0	0	0	0	0	0
CASP6	1.61954	2.63557	3.09274	5.12877	0	8.85708	3.90197	3.52761	21.486	0
CASQ1	0	0.0706046	0.219732	0	0	0	0.414329	0	0	0
CAV3	0	0	0	0	0	0	0.432864	0	1.99629	0
CBFA2T3	0.89187	0.529598	0.676656	0.463655	0	0	0.534026	0.0787819	0	0
CBLN1	0	0	0	0	0	4.48287	0	0	0	0
CBLN2	0	0	0	0	0	0	0	0	7.22037	0
CBLN3	3.65191	0	0.40117	0	0	0.0148187	0.170745	0.149014	0	0
CBLN4	0	0	0	0	0	0	0.0373671	0	0	0
CBX6	2.99867	2.3653	1.56578	1.54356	0	2.62074	1.17441	1.14878	0	0
CBX7	0.673463	0.495622	0.665183	0.504134	0.378843	0.402562	0.67816	0.561921	0	0
CBX8	5.00129	4.62254	2.00278	3.96752	0	8.62021	1.50798	3.53766	0	0
CC2D2B	0.22979	0.0299259	0.32835	0	0	0.111847	0.144556	0.149804	0	0
CCDC102A	1.8914	1.35887	0.386244	4.98718	0	0.328171	0.483473	1.67372	0	0
CCDC105	0	0	0	0	0	0	0	0	0	0
CCDC106	0.0692968	2.49429	0.887373	8.71902	0	7.73456	0.994721	1.86371	0	0
CCDC114	0.642196	0.359414	0.166846	0.121266	0.704743	0	0.16173	0.559974	0	0
CCDC120	1.87263	4.60126	2.14926	0	1.69987	0.799559	3.76364	1.53544	0	0
CCDC122	1.45896	0.165011	0.460965	0.043322	0.00659213	0.16994	0.501906	0.52532	0.0027084	0
CCDC144NL	1.22737	0	0	0	0	3.22187	0.11202	0.00820781	0	0
CCDC151	0	0	0.0512974	0	0	0.793011	0.238875	0.157513	0	0
CCDC154	0.235456	0.147182	0.746114	2.28479	0	0.494627	0.904194	0.341653	0	0
CCDC155	1.17409	0.20513	0.886389	0	0	0	0.148292	0.853478	0	0
CCDC163P	3.04844	0.171826	0.305352	0	0	0	0.237413	0.449918	11.0076	0
CCDC17	0.0278388	0.66804	1.21307	3.02462	0	3.4021	0.624409	0.446577	0.0378173	0
CCDC27	0	1.18164	0.616486	0	0	0.368956	0	0	2.25146	0
CCDC33	0.876048	0	0.036686	0	0	0	0.0341404	0.0844331	0	0
CCDC37	0	0.986635	0.701895	0	0	0.0167405	0.227037	0.954336	0	0
CCDC38	0.0529765	0.601135	0	0	0.0227786	0.0359901	0.292953	0	0.0482127	0
CCDC42B	2.70145	2.92058	2.13908	0	2.70894	4.2758	1.62977	1.6595	0	0
CCDC48	1.25744	0.0125666	0.234731	0	0	0.153633	0	0.497577	0	0
CCDC54	0	0	0.543772	0	0	0	0	0.721984	0	0
CCDC64B	2.53499	7.22809	4.63936	5.34666	1.53886	0.692496	3.43071	1.8541	0	0
CCDC70	0.283555	0.919419	0	0	0	0.321816	0	0	0	0
CCDC85B	7.43416	0.971133	2.17022	0	0	6.7539	1.50454	2.19115	0	0
CCDC85C	0.238	4.40973	1.74575	3.09552	2.25202	3.31187	2.89849	2.32639	0	0
CCK	0	0	0	0	0	0	0.242017	0.0108804	6.81128	0
CCKBR	0	0.245808	0	0	0	0	0.197938	0	0	0
CCL11	2.9213	9.29889	27.8229	0	0	0.0830151	5.26783	29.8138	0	0
CCL13	0	0.226592	0.965384	0	0	0	0.908871	0	0.253773	0
CCL15	0	0	0	0	0	0	0	0	0.293744	0
CCL16	0	0.929441	0	0	0	0	0.0139516	0.248355	0	0
CCL17	4.70341	1.89049	3.17161	0	0	0	1.87024	0.415663	0	0
CCL22	0	0.221124	3.31279	0	0	0	1.00398	0.182731	0	0
CCL23	0	0.199603	0	0	0	0	1.01359	0	0	0
CCL24	0	0.299225	0	0	0	0	1.24982	0	0	0
CCL25	0	0	0	0	0	0	0	0	0	0
CCL26	0	1.37825	0	0	0	0	0.742762	0.419155	0	0
CCL3L1	2.12568	15.0569	26.9762	1.08e-08	0	0	13.1202	12.7514	0	0
CCL7	0	0.0484789	0	0	0	0	1.91135	0.165693	0	0
CCL8	2.39224	2.0862	1.62195	0	0	0.117707	0.720643	1.90006	0.199656	0
CCNA1	0.172297	0	1.40228	0	0	0	0	0.732626	0	0
CCNE2	1.10659	5.47978	0.786872	1.02987	0.98941	0.926341	3.69714	4.00091	0	0
CCNJL	0	2.66864	2.53618	0	0	1.82862	0.842972	13.023	0	0
CCNO	0.672359	4.58021	1.89924	0	0	1.46859	0.930128	2.06314	0	0
CCR10	0	0.874001	2.30382	0	0	0.739667	2.51593	1.99006	0	0
CCT6B	0.0191188	0.191524	1.89015	0	1.2584	0	1.00501	0.640824	0.0261496	0
CCT6P1	0.0903288	0.66935	0.343154	0.0187238	0	1.36242	0.543308	0.308812	0	0
CD160	0	0	0	0	0	0	0	0	0	0
CD164L2	0	1.5144	0.0407915	0	0	0	0.697242	0.0626811	0	0
CD19	0.0176783	0.2478	0.661018	0.0183194	0	0	0.0488797	0	0.265468	0
CD1E	0.0129025	0.257919	0.229409	1.28116	0	0	0.0623045	0	3.18573	0
CD22	0.0490848	0.686073	0.357494	0	0	0.249765	0.121739	0.321134	5.70378	0
CD27	6.97418	1.71863	2.07451	0.0531101	2.11481	0.391016	1.16939	0.280317	0	0
CD300C	0.0464421	1.79383	1.78083	0	0	0	0.740103	0.198878	7.2168	0
CD300E	1.69672	3.38804	8.06252	0	0	0	2.1954	1.06628	15.1817	0
CD300LD	0	0	0.851112	0	0	2.97016	0	0.481534	0	0
CD300LF	0.102029	0.0340433	0.332992	0	0	0.710396	0.235022	0.069733	0	0
CD300LG	0.00740581	0.0295494	0.729613	0	0	0	0	0	0	0
CD3G	0.941609	0.729334	2.15114	0	0	0	0.196499	0	1.50389	0
CD48	1.34137	1.59068	1.38714	1.92755	0	0.138658	0.693287	0.0428621	0.609397	0
CD5	2.14838	2.25174	4.11019	1.57169	0.0136855	0.714458	1.54658	0.108758	0	0
CD52	1.23246	0.557951	0.881231	1.95776	0	0	0.321264	0.487031	0	0
CD70	8.50181	6.35206	0.404964	0	0.660463	0	3.8373	0.895023	1.96185	0
CD80	1.44285	1.23704	0.959068	0	0.775008	0	0.289791	0.209179	6.50653	0
CDC25A	1.81709	0.592563	1.87713	1.217	0	4.54004	0.278783	2.53718	0.036425	0
CDC42EP1	3.69437	17.4353	7.47738	8.68563	8.35988	3.02054	7.46899	2.7946	0	0
CDC42EP2	1.47906	0.418089	4.35273	1.06376	0	0.195044	0.817812	3.72301	0	0
CDC42EP5	0	0.525213	0.349666	0	0	0	0.423711	0.269218	0	0
CDCA4	2.92307	5.04183	2.43922	0.215014	3.72985	2.51123	4.02496	6.4114	0.0188174	0
CDCA5	1.6445	2.20929	2.50309	0	0	5.27811	2.05128	4.71333	0	0
CDCP2	0	0.173612	0	0	0	0	0.12838	0	0	0
CDH15	1.69493	0	0	0	0	0	0.296453	0.00610958	0	0
CDH16	0	0.0118979	0	0	0	0.0121231	0.88682	0	0	0
CDH22	1.35771	0.140761	0.0119287	0	0	0	0	0.00457496	0	0
CDH4	0.0085755	0.0599042	0.464448	0	0	1.3088	0.566869	0.0525721	0	0
CDHR5	1.18528	2.1067	1.15994	0	0	10.1938	2.2162	0.371285	0	0
CDK20	3.82448	2.15294	3.12414	0	0	0.923257	2.26818	1.72127	0	0
CDK5R2	0	0	0	0	0	0	0	0	0	0
CDKL2	1.75669	0.666102	0.0711252	0	0	1.12779	0	0.122752	5.06952	0
CDKL4	0	0.112547	0	0	0	0.251776	0	0.876215	0	0
CDKN1C	4.18971	1.5239	0.63765	0	0	0.948814	3.2677	0.550872	0	0
CDKN2AIPNL	0	0.261903	0.315119	0	0	0.847103	0.425389	0.494368	0	0
CDKN2BAS	0	0.0658032	0.127947	0	0	0	0.0325125	0.0450874	0	0
CDKN2D	1.96964	2.57797	1.06774	0	0	0.254383	7.41629	0.615396	0	0
CDNF	0	0.0426756	0.265562	0	0	0	0.530449	0.0874289	2.89017	0
CDT1	12.851	17.5584	8.32049	9.3271	5.06536	12.827	9.78025	17.4926	0	0
CDX1	0	0	0.0174779	0	0	2.30011	0	0	0	0
CDX2	0	0.0164439	0.0877369	0	0	0	0	0.235777	0	0
CDX4	0	0	0	0	0	0	0.373959	0	0	0
CDY1	0	0	0	0	0	0	0	0	0	0
CDY1B	0	0	0	0	0	0	0	0	0	0
CDY2B	0	0	0	0	0	0	0	0	0	0
CEACAM16	2.81536	2.03219	0	0.284236	0	0.354	0	0.0250022	0.54949	0
CEACAM18	0	0	0	0	0	0	0	0	0	0
CEACAM19	0	0.852067	0.527729	0	0	0	1.12382	0.862227	0	0
CEACAM20	0	0.575951	0	0	0	2.46133	0.132556	0	14.1029	0
CEACAM21	0.975022	1.65817	0.31125	0	0	0	0	0	2.28755	0
CEACAM22P	0	0	0	0	0	0	0	0	0	0
CEACAM4	0	0.161826	0.167774	0	0	0.986473	0.130417	0.0368442	6.08417	0
CEACAM8	1.00714	0.740685	0.263491	0	0	7.75401	0.47037	0	7.25156	0
CEBPD	6.66881	10.605	17.6134	11.3985	0	6.95533	8.42459	8.60604	0	0
CEBPE	0	1.24082	0.0268882	0	0	0	0.188189	0	0	0
CECR4	9.20773	1.06455	0	0	0	0	0.737156	0	0	0
CECR6	0.123721	0.123373	0.115558	0	0	0.317908	0	0	0	0
CECR7	0	0	0	0	0	0.0126197	0	0	0	0
CELA1	0	0	0	0	0	0	0	0	3.25237	0
CELA2A	1.3287	3.07548	0.0366508	0	0	4.87279	0.285416	0	0	0
CELA2B	1.32365	3.80382	0.620666	0	0.052962	4.85414	0	0.0281024	0.0573359	0
CELA3A	0	0	0	0	0	0	0	0	0	0
CELA3B	0	0	0	0	0	0	0.0227505	0	2.22168	0
CELF3	1.78785	0.010143	0	0	0	0.186093	0	0	0	0
CELF4	0.253764	0.116342	0	0	0	1.7547	0.0663013	0.234756	0	0
CELF5	0.370163	0	0	0	0	0	0	0	0	0
CEMP1	6.01131	10.2152	3.50758	1.78924	1.9606	4.9807	5.91563	3.38282	0	0
CEND1	0	0.0638855	0.113585	0	0	0	0	0	0	0
CENPA	4.1802	4.66601	1.46269	6.2533	3.10715	0.366733	2.72419	5.38786	0	0
CENPH	7.73347	3.47127	3.19924	1.8101	8.61214	3.05725	3.16142	4.00416	0	0
CENPK	6.80203	11.4952	4.35681	1.73256	1.94859	8.02179	5.63971	11.7401	0	0
CENPL	1.73942	1.67099	0.590645	0.37789	2.2671	1.56757	0.733142	2.8555	2.68404	0
CENPM	0.926958	0.668844	0.608339	0	0	3.45179	0.79747	2.00303	0	0
CENPN	1.75905	1.38205	1.03128	3.22537	0.223606	2.67412	1.10741	1.48895	0	0
CENPW	5.81575	27.6532	4.07958	9.60317	2.66018	3.34889	21.9112	2.5408	0	0
CER1	0	0	0.241537	0.0312752	0	0	0	0.350788	2.58401	0
CERKL	0	0.161437	0.17784	0	0	0.156787	0.0583453	0.120685	16.8111	0
CETN4P	0	0	0	0	0	0	0	0	0	0
CFC1B	0	1.4721	0.0164224	0	0	0	0	0	0	0
CFHR2	0	0.735221	0.191115	0	0	0.0363756	1.31376	0	5.42304	0
CFHR5	0.0119347	0.465057	0.0212141	0	0	0.376656	0	0	4.28523	0
CFLP1	0	0	0	0	0	0	0	0	0	0
CG030	0.290658	0	0	0	0	0	0	0	0	0
CHADL	0.616273	1.94197	1.01252	1.85721	0	1.82809	1.4328	0.603458	0	0
CHAT	0.248599	2.03433	0.12625	0	0	0	8.84017	0	0.0962259	0
CHCHD1	2.49056	1.27369	0.939837	0	0	0.732891	1.39422	2.49475	0	0
CHCHD8	7.35427	1.58547	3.83899	5.1823	3.60396	9.31007	3.54424	2.76082	0	0
CHDH	1.0903	0.429821	0.536989	1.3721	0.0117836	1.33321	0.933941	1.0737	0	0
CHGA	2.08871	0.640683	1.09445	0	0	0.0171628	0.0232789	1.27781	0	0
CHIA	0	0	0.101623	0	0	0	0	0	0	0
CHIC1	0.206278	0.383091	0.336768	0	0	0.0047669	0.174033	0.0892768	0	0
CHODL	0.878707	0	1.25128	1.79328	1.08745	0	0.217448	0.12291	0.0152506	0
CHRD	4.78842	0.575835	1.92695	2.05427	0	1.67369	1.16234	0.504516	0	0
CHRM1	0	0.847907	0	0	0	0	0.0494519	0	0	0
CHRM4	0.74627	0.289908	0.901854	0	0	0	0.383771	0.0164997	0	0
CHRNA2	0.997002	0.0244621	0.297451	27.6397	0	0.157973	1.15899	0	5.67457	0
CHRNA6	0	0.199171	0.103315	0	0	0.675857	0.206244	0.0793271	2.05722	0
CHST1	9.87207	0.347899	1.29306	0	0	1.12664	1.02904	0.381699	0	0
CHST12	3.71968	2.84079	3.76027	0	1.1569	0.598365	6.14249	4.49231	0	0
CHST13	0	0.0401315	0	0	0	0.122481	0	0.0959153	0	0
CHST2	2.92889	0.971471	0.510656	0	0	0.922521	0.579	0.0904317	0	0
CHST4	0	0	0.412192	0	0	0	0	0.0791216	0	0
CHST5	0.153922	2.37e-07	0.209329	0	0	1.5144	0.523541	0.0108635	0.0129953	0
CHST6	0.255943	0.0834712	3.38611	0	0	2.54091	2.18811	5.14924	0	0
CHST7	0	3.98677	2.81025	0	2.43512	0.015037	0.876542	1.15933	0.903475	0
CHST8	0	0	0	0	0	0	0.120259	0	0	0
CIB2	7.66393	4.19026	2.09091	4.92247	0	0	6.93323	0.26559	0	0
CIB3	0	0	0.0549873	0	0	0	0	0	0	0
CIB4	0	0	0	0	0	0	0	0	0	0
CIDECP	0	0.0162023	0.0144082	0	0	0	0	0.0884988	0	0
CILP2	0.00787387	0.0314223	0.013979	0.00812812	0.0101222	0.208273	2.42823	0.541553	0	0
CISD1	0.0927548	0.819681	0.481383	0	0.697405	4.07863	0.608526	0.91865	0	0
CISD3	6.0993	6.39126	5.27384	7.34443	2.00082	8.23689	4.10113	5.6424	0	0
CITED1	0.932486	1.10895	0	0	0.0280123	0	0.75078	0	5.47602	0
CITED4	0.0277761	0.865294	0.744091	0	0	0	0.173544	1.04863	0	0
CKM	6.61732	0.0226529	0.140952	0	0	4.05398	16.176	0.216584	0	0
CLCA1	0.50542	1.33898	0.0733026	0	0	3.07592	0.319846	0	10.7386	0
CLCA3P	0	0	0	0	0	0.0898053	0.020265	0.073503	0	0
CLCA4	0.815804	11.5098	2.0627	0.432308	0.0134576	0.468387	52.8748	0.67732	3.56428	0
CLDN14	0	0.992616	1.22033	0.891298	0	0.148659	3.42581	0.368742	0	0
CLDN15	1.76111	4.79054	1.31531	0	2.39337	3.92216	4.52077	3.22864	0	0
CLDN17	0	0.060493	0	0	0	3.84723	1.21433	0	32.4032	0
CLDN18	0	0.275062	0	0	0	0.560831	1.03758	0.650887	0	0
CLDN19	0	0	0.205698	0	0	0	0	0	0	0
CLDN22	0	0	0	0	0	0	0	0	0	0
CLDN23	0	0.6195	0.708234	0	0	0	0.0977593	0.241713	0	0
CLDN3	3.4674	0.226665	4.35544	0	0	0	0.332752	1.33539	0	0
CLDN4	0.111656	2.65771	6.70465	0.00823332	0.615188	0.016228	1.21336	2.06933	0	0
CLDN5	4.03772	0.0147386	0.170401	0	0	1.15572	0.31538	0.976063	0	0
CLDN6	2.3401	0.0783361	0	0	0	0	0	0.107009	0	0
CLDN9	0	0	0.0895306	0	0	0	0.231688	0.274978	0	0
CLDND2	0	2.42832	1.23217	0	0	0	0.133225	1.50129	0	0
CLEC12A	0	0.371694	1.42108	2.76992	0	0	0.243796	0.545676	0.938353	0
CLEC1B	0.115454	0.621209	0	0	67.7076	0	0	0	0	0
CLEC3A	0	0	0.0635514	0	0	0	0.481109	0.0366016	0.0243666	0
CLEC4A	0	0.506407	1.47495	0	0	0.142885	0.116614	0.73025	0	0
CLEC4C	0	0	0.0234157	0	0	0	0	0	0	0
CLEC4D	0	0	0.0318112	0	0	0	0	0.0366426	0	0
CLEC4E	0	0.397011	1.22864	0	1.023	0	0	0.0542127	0	0
CLEC4G	0	1.55329	0.0935857	0	0	2.72861	0	0	3.32954	0
CLEC4GP1	0	0	0	0	0	0	0	0	0	0
CLEC5A	0.104662	0.256453	0.0676014	0	0	0	0.12453	0.149122	0.0385536	0
CLEC6A	0	0.108868	0.425824	0	0	0	0	0	0.119209	0
CLEC9A	0	0.0837309	0.0186091	2.96842	0	0	0.0867276	0	3.5213	0
CLECL1	0	0.540009	0.0184642	0	0	0	0.0860508	0	0	0
CLIC3	0.614305	22.2393	3.39547	4.35985	3.757	0	9.56006	0.359609	0	0
CLLU1	0	0	0	0	0	0.0282755	0	0	0	0
CLLU1OS	0	0	0	0	0	0	0	0	0	0
CLNK	0	0.814856	0.209034	0	0	0	0	0.181883	3.81721	0
CLPS	0	0	0	0	0	0	0	0.83185	0	0
CLRN1OS	0	0	0	0	0	0	0	0	0	0
CLRN3	1.71967	0	0	0	0	2.82403	0.700441	0	7.47422	0
CMTM3	5.70362	4.45793	2.67356	0	1.20918	4.98791	4.43351	2.91341	0	0
CMTM5	0	0.0509347	0	0	0	0	0	0	0.139921	0
CN5H6.4	0	0	0	0	0	0	0	0.0318204	0	0
CNBD1	0	0.218919	0.172956	0	0	0	0	0	0	0
CNGA4	0.00775046	0.162374	0.00687969	0	0	0.0788477	0.714879	0	1.08621	0
CNIH2	2.29393	2.71536	1.20681	10.9336	0	4.02429	1.35083	0.864347	0	0
CNIH3	0.0143545	0	0.421306	0	0	0	0.0594505	0	0	0
CNO	2.79758	1.11791	0.912578	0	0	1.29907	0.772036	1.33994	0	0
CNPY1	0	0	0	0	0	0	0.0316902	0	0	0
CNR2	0	1.09886	0.453591	0	0	0	0.907768	0	0	0
CNTD1	0.194296	1.13342	1.11732	0	0.789409	0.457938	1.43746	0.895678	2.28109	0
CNTD2	0	0.144724	0.112598	0	0	0.202521	0.124898	0.654682	0	0
CNTN6	0	0.724017	0.0805223	0	0	0	0.00567688	0.0224633	1.61219	0
COL20A1	0	0	0	0	0	0	0.108536	0	0	0
COL22A1	0.838209	0.593062	0.284537	1.08846	0	0	0.252594	0.239338	0	0
COL23A1	0	0.296317	0	0	0	0.841292	0.00730306	0.101137	0	0
COL6A4P2	0	0	0	0	0	0	0	0	0	0
COL9A2	2.44503	1.56514	2.38556	0	0	6.56165	1.46891	1.06128	0.05652	0
COL9A3	2.17378	0.426607	0.711447	0	0	10.8505	0	0.163824	0	0
COLEC11	1.98769	1.03035	0.457946	0	0	0.250546	2.01091	0.933102	0	0
COMMD7	0.16475	8.09853	4.51709	0.34092	0.0176853	1.71969	3.70442	3.71563	8.59561	0
COMTD1	2.1246	5.02472	3.46381	0.532846	0.0315754	1.744	3.85983	1.65728	0	0
COQ10A	0.486955	1.04747	1.0759	0	0.535149	4.52146	2.03239	1.02352	0	0
COQ4	6.08087	6.85017	2.73995	0.776927	1.39035	4.1403	9.1605	3.85477	0	0
COQ6	2.64625	1.81263	1.15954	2.22266	0.623863	1.69497	2.11645	2.13585	0.016844	0
CORT	1.02716	2.5065	0.0728401	0	0	0	0.5189	8.58e-09	5.57928	0
COTL1	2.63214	1.14797	1.86194	0.813268	0	0.00576899	1.57808	1.33156	0	0
COX4I2	0	2.98376	0	0	0	0	0.0873269	0.8117	0	0
COX6A2	0	0.362437	0.640258	0	0	0	5.28852	0.331233	0	0
COX6B2	0	0	0	0	0	0	0.0421875	0.0584216	0	0
COX7B2	0	0	0	0	0	0	0	0	4.69391	0
COX8C	0	0	0	0	0	0	0	0	0	0
CPA6	0.0142464	1.99446	0.342096	0	0	0.290184	0.137666	0.204248	3.89158	0
CPLX1	0	0	0.570266	0	0	0	0.630819	0.339322	0	0
CPLX2	0.381599	0	0.914868	0	0	0	0.0460616	4.89401	1.79285	0
CPNE4	0	0.137439	0	0	0	0	0	0.00987455	0.927808	0
CPNE9	0	0.252369	0	0	0	0	0	0.0229751	0	0
CPO	0	0	0	0	0	0	0.269783	0.184664	0.041436	0
CPT1C	2.99885	1.24845	0.671413	0	0	5.88385	0.269763	1.3765	1.2869	0
CPXCR1	0	0.301953	0.0383462	0	0	0.0658065	0.193621	0	0	0
CR2	0	0.399851	0.177882	0.736431	0	0.236481	0	0	0.0972434	0
CRB2	0.616042	0.056341	0.165451	0	0	0.896636	0.0155474	0.0422984	0	0
CRCT1	0	2.15272	0	0	0	0	0	0	0	0
CREG2	0	0.047818	0.0170165	0	0	0.467952	0	0.117507	0	0
CRH	0	0	0	0	0	0	0	0	0	0
CRIP2	1.07559	1.60858	4.53301	0	0	0.107858	2.94313	1.65793	0	0
CRIP3	0	0	0	0	0	0.0712434	0	0	0	0
CRISP1	0	0	0	0	0	0	0	0.0125876	0	0
CRISP3	0.456571	0	0	1.63817	0	0	0	0.022283	0	0
CRLF1	4.22317	5.35664	0.0172554	0	0	0	5.25303	0.834926	0	0
CRMP1	2.68293	0.576839	1.72451	0.031832	0	2.04705	0.886215	3.18656	1.52713	0
CROCCL2	0.722011	0.863819	0.843407	0.397218	0.494706	0.531353	1.08188	0.431942	0	0
CRX	0	0	0	0	0	0	0	0	0.00999634	0
CRYAA	0	0	0	0	0	0	0.911597	0	0	0
CRYBA4	0	0	0.0426341	0	0	2.77095	0	0	0	0
CRYBB1	0	1.64701	0	0	0	0	0	0.19697	0	0
CRYBB2	2.70318	2.79137	1.65105	0	0	0	3.21858	3.28653	0	0
CRYBB3	0	1.26354	0	0	0	0	0.093622	0.37012	0	0
CRYGB	0	0	0	0	0	0	0.645011	0	0	0
CRYGC	0	2.98163	0	0	0	0	0	0	0	0
CRYGD	0	3.30243	0.101	0	0	0	0	0	0.322472	0
CRYGS	0.599202	2.761	0	0	10.056	4.60651	0.0877151	0.260163	6.09531	0
CSDAP1	0	0	0	0	0	0	0	0	0	0
CSDC2	0	0	0.703399	0	0	0	0	0	0	0
CSF2	0	0	0	0	0	2.64605	0	0	0	0
CSF3	0	0.227137	1.98256	0	0	0	0	0	0	0
CSN1S1	0	0	0	0	0	0	0.607693	0	0	0
CSN1S2A	0	0	0	0	0	0	0	0	0.142723	0
CSNK1A1L	0.650718	0	0.239032	0	0	3.78899	0	0.00965724	5.13234	0
CSNK1A1P	0	0	0	0	0	0	0	0	1.38705	0
CSPG5	0.232201	0.109664	0.0162642	0	0	0.285877	0.29002	0.781745	0.0246508	0
CST11	0	0.0782556	0.207932	0	0	0	0	0	0	0
CST4	1.91831	0	0	0	0	5.61791	0.105965	0	0.203504	0
CST5	0	1.48089	0	0	0	0	0	0	0	0
CST8	0	0	0	0	0	0	0	0	24.5584	0
CST9	0	0.269479	0.184284	0	0	0	0	0	0	0
CST9L	0	0	0.139937	0	0	0	0	0	0	0
CSTL1	0	0.268862	0	2.64568	12.8691	0	0.619761	0.306268	14.6721	0
CSTT	0	0	0	0	0	0	0	0	0	0
CT47B1	21.7914	17.6432	0	0	0	0.274712	2.30724	0	158.032	0
CTAG1B	0	0.194548	0	0	0	17.2593	0.275131	0	0	0
CTF1	0	0.0631703	0.0187192	0	0	0	0.0872423	0	0	0
CTNND2	2.33077	0.109007	0.00510538	0	0	0.725739	0.53829	0.0039157	1.35367	0
CTRB1	3.74457	0	0.839899	0	1.13354	0	0.182593	0.782028	0	0
CTRB2	3.65544	0	0.819652	0	0	0	0.32664	0.763094	0	0
CTRC	0	0.127127	0	0	0	0	1.3478	0	0	0
CTRL	2.51501	2.3742	1.91497	0	2.49485	0	2.00744	2.26214	4.31452	0
CTSE	0	0.522046	0.122893	0	0	0	0.540546	0	0.0417779	0
CTSL3	0	0	0	0	0	0	0	0	0	0
CTSW	3.61094	3.10806	1.6573	0	3.26977	1.07911	1.78905	1.34446	2.88279	0
CTU1	1.51493	0.798769	0.637834	0	0	1.26129	0.697709	0.523116	0	0
CTU2	7.6734	2.25139	3.47944	1.44249	0	6.09213	5.61294	3.35515	0	0
CTXN1	6.66078	0.457792	1.5254	0	0	0	0.4744	1.62216	0	0
CTXN3	0	1.00709	0	0	0	0	0.0515054	0	0	0
CUZD1	0.0217564	1.13099	0.27765	0	5.67e-09	0.636173	0.461357	0.665566	1.47464	0
CXCL10	0.618006	21.2329	12.0141	1.54503	2.44269	4.26054	4.10272	1.57155	0	0
CXCL11	0	3.9206	3.03851	0	0	0.0243025	0.148597	0	0	0
CXCL13	1.5647	0	1.15619	8.4603	0.0389833	0.0307281	0.878217	0.186063	0	0
CXCL5	0	0	0	0	0	0	0	0.00943998	0	0
CXCL6	0.295041	0.295769	1.74663	0	0	0	0	1.18301	0	0
CXCR1	1.17568	1.84513	0.559186	5.07779	0	0	0	0.102641	1.48519	0
CXCR2P1	0.0160537	0.690748	0.342846	0	0	0	0.0776249	0	3.65212	0
CXCR3	0.0185345	0.482641	0.132041	0	0	0.340025	0.69209	0.0760524	0	0
CXCR5	0	0.199398	0.167523	0	0	0	0.2217	0.136118	0	0
CXCR6	1.01977	3.47324	2.40061	0	0	2.0612	1.28408	0.797972	2.33144	0
CXorf21	1.55417	0.730416	0.102538	0	0	0	0.544134	0.0656262	2.23088	0
CXorf22	0.407315	0.110883	1.38931	5.22044	9.72733	2.95787	1.95108	3.01808	5.6246	0
CXorf30	0.494647	0.282398	0.177933	5.528	4.04793	0	0.316703	0.979972	0	0
CXorf38	0.702397	0.768472	1.13453	1.10971	2.57886	0.723266	1.2586	1.1903	0	0
CXorf41	0	0	0	0	0	0	0	0.266534	0	0
CXorf42	0	0	0	0	0	0	0	0	0	0
CXorf50B	0	0	0	0	0	0	0	0	0	0
CXorf58	0	0	0	1.84077	0	0	0	0	2.65497	0
CXorf61	0	0	1.96991	0	0	1.03189	0	2.34331	0	0
CXorf65	0	0	1.08005	0	0	0	0.739206	0.052144	0	0
CXXC5	21.6024	19.5857	20.8703	3.2151	8.21134	2.0738	8.21182	28.2555	0.66711	0
CYB561D1	0.0895839	0.0829474	0.124908	0	0	0.00650825	0.354364	0.143712	0	0
CYB561D2	1.90897	2.65798	1.26143	0	0	1.14524	0.140002	1.5383	0	0
CYCSP52	0	0	0	0	20.5775	0	0	0.268407	0	0
CYGB	11.6728	0.708288	1.11978	0.488688	0	2.45195	0.999604	0.68777	0	0
CYMP	0	0	0	0	0	0	0	0	0	0
CYorf15A	0	0	0	0	0	0	0	0	0	0
CYorf15B	0	0	0	0	0	0	0	0	0	0
CYP1A1	0	0.0956246	0	0	0	0.0649723	0	0	0	0
CYP1A2	0	0.66471	0	0	0	2.20716	0.651078	0	0.0580895	0
CYP26A1	0.657594	0	0	0	0	1.91134	1.20065	0.00935098	0	0
CYP26C1	0	0	0	0	0	0	0	0	0	0
CYP2U1	0.106804	0.139794	0.231013	0.564781	0	0.767237	0.647575	0.776942	0.00898287	0
CYP2W1	0.309685	0.349974	0.502831	0	0	0.260513	0.222975	0.689214	0	0
CYP46A1	0.0574306	0.0648417	0.00339459	0	0	0.0817418	0.0236796	0.0182214	0.00513335	0
CYP4F2	0	0.214786	0.5505	0	0	0	0.554748	0.714264	0	0
CYS1	0.472284	0.248402	0.0662852	0	0	0	0.0257159	0	0	0
CYSLTR2	1.83809	0.466649	0	0	0	0.126832	0.193215	0.2336	0	0
CYTL1	0	0	0	0	0	0	0.776821	0.33276	0.104095	0
DACH2	0.794659	0.0590288	0	0	0	1.03892	0	0	0	0
DAD1L	0	0	0	0	0	0	0	0	0	0
DAGLA	0.43481	2.40115	3.96892	0	0.41891	2.39715	5.28825	4.90863	0	0
DAK	2.07686	1.47114	2.61792	3.80145	4.54551	0.322032	2.76877	2.39732	0	0
DAND5	0	0	0.845672	0	0	0	0	0.324694	0	0
DAO	0.0130438	0	0	0	0	1.72664	0.0539922	0	1.96459	0
DAOA	0	0.692913	0	0	0	0	0.123488	0	10.928	0
DAZ1	0	0	0	0	0	0	0	0	0	0
DAZ2	0	0	0	0	0	0	0	0	0	0
DAZ3	0	0	0	0	0	0	0	0	0	0
DAZ4	0	0	0	0	0	0	0	0	0	0
DBH	0	0.0366763	0.065247	0	0	0.448418	0	0	0	0
DBNDD1	2.43029	1.13296	0.849846	2.17543	0	2.15509	1.05522	0.437995	0	0
DBX1	1.99269	0.413795	0	0	0	0.0323089	0	0	0	0
DBX2	0	0	0	1.81013	0	0	0	0	0	0
DCAF12L1	0	0.0295753	0.0263112	0.0102011	0	0	0	0	0	0
DCAF12L2	0.124758	0.701355	0	0	0	3.61505	0	0	0	0
DCST1	0	2.67954	1.82239	0.0444872	0	0.904797	1.95835	2.55331	0.0584263	0
DCTPP1	38.1064	12.415	22.1734	0	2.58061	9.53272	10.9971	26.1181	0	0
DDIT4	20.6648	48.7131	49.1091	5.5177	27.2658	15.582	23.7056	55.7573	0	0
DDIT4L	0.026162	0	0.441931	0	0	0	0.406102	1.03546	0.798764	0
DDN	0.64086	0.115485	0.13436	0	0	0.326047	0.0858164	0	0	0
DDX3Y	0.00643214	0	0	0	0	0	0	0	0	0
DDX43	1.78556	0.263898	4.38165	0	0	2.57336	0.36427	3.48304	0.392186	0
43800	0	0	0	0	0	0	0	0	0	0
DECR2	1.26002	1.96983	0.937249	0	0	5.61058	1.50306	0.31855	0	0
DEFA4	0	0.08042	0	0	0	0	0	0	25.9899	0
DEFA5	0	0	0	0	0	16.8131	0	0.431391	0	0
DEFA6	0	0	0.266261	0	0	0	0	0	0	0
DEFB103B	0	0	0	0	0	0	0.752765	0.370735	46.9096	0
DEFB105A	0.310872	0	0	0	0	0	0	0	0	0
DEFB106A	0	0	0	0	0	0	0	0	63.3257	0
DEFB108B	0	0	0	0	0	0	0	0	0	0
DEFB109P1	0	0	0	0	0	0	0	0	0	0
DEFB109P1B	0	0	0	0	0	0	0	0	0	0
DEFB110	0	0	0	0	0	0	0	0	0	0
DEFB112	0	0	0.858999	0	0	0	0	0	93.7018	0
DEFB113	0	0	0	0	0	0	0	0	0	0
DEFB114	0	0	0	0	0	0	0	0	0	0
DEFB115	5.50625	2.08099	0	0	0	0	0.729366	0	66.1257	0
DEFB118	0	0	0	0	0	0	0	0	9.94555	0
DEFB119	0	3.64199	0.4616	0	0	0	2.19573	0	14.516	0
DEFB121	0	0	0	0	0	0	0.811562	0	0	0
DEFB122	0	0	0	0	0	0	0	0	0	0
DEFB123	0	0	0.121241	0	0	0	0	0	0	0
DEFB124	0	0	0	0	0	0	6.84215	0	5.15118	0
DEFB125	0	0.0567364	0	0	0	0	0	0	0	0
DEFB127	0	0	0	0	0	4.01729	0	0	0	0
DEFB134	0	0	0	0	0	0	0	0	0	0
DEFB135	0	0	0	0	0	0	0.998262	0	0	0
DEFB136	0	1.7516	1.52454	0	0	1.34657	0	0	0	0
DEPDC4	0.780419	0.319662	0.0947454	0	2.35662	2.63891	0.147128	0.0606298	0	0
DEPDC7	7.05008	0.242739	0.0629841	2.58504	0	4.05148	0.160528	0.524711	1.47878	0
DERL3	0.109758	0.365179	0.276157	0.0472328	0	1.09825	0.170089	0.2555	0	0
DEXI	15.0808	4.60319	4.84686	0	9.27514	0.40798	2.4618	4.6592	0	0
DGCR10	0	0	0	0	0	0	0	0	0	0
DGCR5	0	0	0	0	0	0	0	0	0.0146487	0
DGKB	0.0873082	0.0289961	0.0884759	0	0	0.135264	0.128585	0	0.00557659	0
DGKI	0.994481	0.209149	0.708395	0	1.17363	0.206438	2.44376	0.824275	0	0
DHDH	0	0	1.03107	0	0	0	0.0707837	0.139955	0	0
DHDPSL	0	0.0500212	1.42e-11	0	0	0	0.517716	0.0229542	0	0
DHH	0	0.0178881	0	0	0	1.31081	0	0.219856	0.0243943	0
DHRS2	0	1.16682	0.0541576	0	0	5.18122	1.14127	0.0415561	0	0
DHRS7C	0	0.0379051	0	0	0	0	0	0	2.58165	0
DIO1	1.5455	0.354345	0.729607	0	0.024027	0	0.0901344	0.407506	2.72328	0
DIO3	3.65628	0.604384	1.27827	0	0	0.947893	0	0.15614	0	0
DIRAS1	2.6382	0	0	0	0	1.82331	0.183114	0	0	0
DIRAS2	6.43792	0	0.122058	0	0	0	0	0	0	0
DIRAS3	2.7498	0.236929	0.995661	0	0	0	0.0892429	0.088254	0	0
DIRC3	0	0	0	0	0	0	0	0	0	0
DISC2	0	0	0	0	0	0	0	0	0	0
DKFZP434H168	0	0.235577	0	0	0	0	0	0	0	0
DKFZp434J0226	0	0	0	0	0	0	0	0	0	0
DKFZp434L192	0	0	0	0	0	0	0	0	0	0
DKFZp566F0947	0	0	0	0	0	0	0	0	0	0
DKFZP586I1420	0	0.0615271	0.0547279	0	0	0	0	0.058804	0	0
DKFZp686A1627	0	0	0	0	0	0.630164	0	0	0	0
DKFZP686I15217	0	0	0	0	0	0	0	0	0	0
DKFZp779M0652	9.29578	0	0	0	0	0	0.39564	0	0	0
DKKL1	0.286922	0.253038	0	0	0	0.0366614	0.549661	0	0.15048	0
DLEU2	0	0	0.00667795	0	0.793007	0.0612302	0.00517833	0.0153682	0	0
DLGAP2	0.0290441	0.0482132	0.028607	0	0	0.00328053	0.155197	0	0	0
DLK1	22.4716	0	0	0	0	1.39186	0	0	0	0
DLK2	1.06764	0.917618	0.23306	6.06091	4.10935	1.13317	1.31261	1.28314	0	0
DLX1	1.05357	0	0	0	0	1.538	0	0	0	0
DLX2	0.0258465	0	0	0	0	4.43449	0.0267451	0	0	0
DLX4	11.1598	0.132525	0.235723	0	5.42593	1.3646	0.111806	0.432289	0	0
DLX6	10.978	0	1.01931	0	0	2.19457	0.254921	0.331723	0	0
DLX6AS	0.0223897	0	0	0	0	0	0	0	0	0
DMBX1	0	1.47176	0.041561	0	0	0.511795	0.475612	0.598039	0	0
DMRT1	0.134058	0.334766	0.784192	0	0.891429	0	0.0539063	0.0304701	1.54239	0
DMRT3	0	0.15678	0	0	0	0	0.24892	0.160564	8.96105	0
DMRTA2	0.420964	0.178665	0	0	0	0.171384	0.123295	0.0286969	0	0
DMRTB1	1.55803	0	0	0	0	0	0.0626265	0.0247751	0	0
DNAJB3	0	0.428031	12.703	0	0	4.8691	2.10936	23.2927	3.0661	0
DNAJB8	0.0137644	0.0412853	0.134638	0	0	0	0	0.131534	0	0
DNAJC12	0	0	0.638213	0	0	0	0	0.822533	4.66632	0
DNAJC17	9.93476	6.94908	7.91483	0.799371	0	12.2698	3.8099	4.93492	7.85612	0
DNAJC22	0.566995	0.149243	0	0	0	0	0.0309056	0.101894	0.66976	0
DNAJC25-GNG10	0.24962	0.498807	0.639885	2.66e-08	0	0	0.216741	0.417076	0	0
DNAJC5B	0	0	0.173967	0	0	0	0.0555753	0	0.0467832	0
DNAJC6	0	0.497608	0.162671	0.399256	0	1.02575	0.066554	0.207927	1.36151	0
DNAL4	0	1.43009	0.317776	0.764873	0	0	0.724307	0.765074	0	0
DNASE1L2	4.35734	1.37525	1.28165	0	0	7.35348	0.0459542	1.1967	0	0
DNASE2B	0	0.211138	0.398722	0	0	0	0.236998	0	0.072565	0
DNMT3L	0	0.0614702	0	0	0	0	0.0282971	0	0	0
DNTT	0	0.641698	0.12013	0	0	0.0515698	0	0.0576503	0.023007	0
DOC2A	0.0882959	0.191337	0.222525	0	2.08594	5.38094	0.609569	1.0953	0	0
DOHH	6.60808	2.67225	0.534661	0	0	0.799093	1.09534	0.638597	0	0
DOK3	0.244153	1.11387	1.77299	0	0	1.0558	0.672512	0.528654	0	0
DOK5	0.0188166	0.320409	0.184335	0	0	0.210966	0.20821	0.360354	0	0
DOK7	1.05693	0.466866	1.13843	0	0	0.49363	0.0954494	1.12126	0	0
DPEP2	0.612075	1.17342	0.888284	0.426294	0	0.06359	0.465237	0.298269	1.38884	0
DPEP3	0.0200365	0	0.517667	0	0	0	0.138639	0	6.20096	0
DPF1	4.58268	0.0613853	0.0109204	0.368435	0	2.07642	0.406712	0.368773	0	0
DPH2	6.07465	3.92646	3.62519	3.23382	1.31288	7.33468	3.3384	5.44469	0	0
DPM3	1.16965	11.6534	8.3411	3.39172	0	9.71429	7.02519	12.1811	0.115604	0
DPP10	0.057767	0.0403123	0	0	0	0.0293742	0.011919	0.0235831	0	0
DPPA2	0	0.0258377	0	0	0	0	0.017847	0	10.1179	0
DPPA4	0	0.0446823	0.109306	0	0	0	0.416285	0	2.52797	0
DPPA5	0	0	0.060606	0	0	0	0	0	0	0
DPRXP4	0	0.431616	0.0546705	0	0	0	1.45125	0.54819	6.6658	0
DPY19L2P4	0	0	0	0	0	0	0	0	0	0
DPYSL4	0.907985	0.0124298	3.72591	0	0	1.8869	0.205887	5.33738	0	0
DPYSL5	0.199869	0.0622773	0.0609587	0	0	0.622548	0.128896	0	0.924047	0
DRD3	0	0	0.149767	0	0	0.308606	0	0	3.09764	0
DRD4	9.35046	9.94342	4.44167	0	0	4.4905	7.39541	4.33005	0	0
DRD5	0	0.0286711	0	0	0	0	7.36194	0.0293616	0	0
DRGX	0	0	0	0	0	0	0	0	0.746467	0
DSCR10	0	0	0	0	0	0	0	0	0	0
DSCR4	0.0666718	2.45045	0	0	0	1.77118	0.0231975	0.366936	0.32525	0
DSCR8	2.02849	0	0	0	0	6.65629	0	0	0	0
DSCR9	0	0.738405	0	0	0	0	0.134169	0.212303	0	0
DUOXA2	3.03791	14.8419	4.23934	6.6055	15.0341	0.0377587	9.27374	0.785418	0.025316	0
DUPD1	0	0	0	0	0	0	0	0	0	0
DUSP13	0	0	0.258388	0	0	0	0.789991	0.0496065	0.0743245	0
DUSP15	0	0.329237	0.262575	0	0	0	0.101855	0.0155002	0	0
DUSP2	1.0206	3.92507	3.45226	0	0	1.78387	0.374837	0.327917	0	0
DUSP26	0.106348	0	0	0	0	2.40735	0.132524	0	0	0
DUSP28	0.59337	0.233303	0.439082	0	0	0.219556	0.340544	0.398126	0	0
DUSP5P	0	0.631953	0	0	0	1.30137	1.04306	0	0	0
DUSP9	0	1.35319	0.393483	0	0	0.238587	0.520862	1.41236	0	0
DUX4	0	0	0	0	0	0	0	0	0	0
DVWA	0.23385	0.116939	0	0	0.941653	0	0.524667	0.868231	3.27897	0
DYDC1	0	0	0.157383	0	0	0	0	0	0	0
DYNC1I1	0.727791	0.737533	0.522978	0	0	0.490218	0.0368817	0.707768	0	0
DYNLRB1	0.437597	0.402644	0.378635	1.10712	0.088936	0.0586138	0.730418	0.184553	0	0
DYNLRB2	0	0	0.0868147	0	0	0	0	0.356083	0.360391	0
DYSFIP1	0	0.588259	0.392129	0	0	0	0.237007	0.301324	0	0
DYTN	0	0.368976	0	0	0	0.0170731	0.06947	0	9.41324	0
E2F1	6.32532	8.47425	4.25317	1.67099	1.29024	1.70887	7.96528	9.28876	0	0
EBI3	0.128931	0	1.21048	0	0	0	0.313869	0	0	0
ECE2	0.503435	0.221672	0.568544	0.634097	0	0.651706	0.0674717	0.67639	1.16997	0
EDA	0.406858	0.771869	0.0173899	0	0	0	0.242646	0.0633484	0.0855575	0
EDDM3A	0	0	0.549762	0	0	0	0	0	0	0
EDDM3B	0	0	0.681656	0	0	0	0.0884879	0.349844	0	0
EDN2	0	33.6468	9.24293	0.0221906	0	0	2.54628	3.30862	5.57336	0
EEF1DP3	0	0.0654101	0.19382	0	0	0.155217	0	0	0	0
EEF1E1	15.1643	0.615727	2.37069	3.43031	7.02495	11.4934	2.12697	8.29181	1.94019	0
EFCAB10	0	0	0	0	0	0	0.100202	0	0	0
EFHB	0.459914	1.70908	0.788694	0.729515	1.89932	2.35148	0.162171	0.196876	4.64438	0
EFNA2	0	2.50619	0	0	0	5.7046	1.60172	0	0	0
EFNB3	0	0.24977	0.120356	0	0	0.912213	0.36627	0.0284166	0	0
EFS	0	5.5292	1.14833	2.96095	1.31674	0.800315	5.65672	2.12954	0	0
EGFL7	4.21173	0.724239	3.05758	2.80745	0	0.246001	0.452216	3.09198	0	0
EGOT	0	0	0	0	0	0	0	0	0	0
EGR4	0.473699	0.258387	0.076601	0	0	0	0	0.00980038	0	0
EID2B	1.33603	0	0	0	0	0	0	0.101521	0	0
EIF1AY	0	0	0	0	0	0	0	0	0	0
EIF3IP1	0	0	0	0	0	0	0	0	28.3276	0
EIF4E1B	0	0.716577	0	0	0	0	0	0	0	0
EIF4EBP1	10.8589	17.1624	10.3016	20.4692	0	24.0014	29.8725	15.2828	0	0
ELANE	0	0.0411223	0	0	0	0	0	0	0	0
ELAVL2	0	5.13249	0.992756	0	0	1.51445	1.80514	0.567239	0.50929	0
ELAVL3	0	0	0	0	0	0.323423	0.354932	0	0.409056	0
ELFN1	0	0.622187	1.62112	0.551823	0	1.88487	1.23276	0.382228	0	0
ELFN2	0.167548	0.244555	0.266015	0	0	0.645709	0.0107108	0	0	0
ELMO3	1.93742	6.79173	7.81059	4.26926	6.88775	1.29721	10.5473	9.59033	0	0
ELOVL2	0.00816177	0.00814365	0.00724568	0	0.241347	0	0.0674282	0.0555861	0	0
ELP2P	0	0	0	0	0	0	0.00871423	0	0	0
EME2	8.18855	4.6049	5.79802	0	0	11.7264	6.1901	5.79129	0	0
EMID1	6.37371	0.159438	0.0141785	0	0	0.292193	0.0990562	0.0217716	0	0
EMID2	2.46805	0	0.029769	0	0	1.762	0	0	0	0
EMX1	0.416385	0	0.289991	0	0	0	2.61437	0.00767379	0	0
EMX2OS	0	0	0	0	0	0	0	0	0	0
EN2	0	0.177397	0.140283	0	0	0	0.292435	0.363281	0	0
ENDOG	0.222505	7.19765	2.61448	0	2.14267	0.616922	6.10087	2.16354	0	0
ENPP6	0.0422685	0.0337433	0	0	0	0	0.0465658	0	0	0
ENPP7	0	1.52665	0.117304	0	0	7.19201	0.104105	0.296005	0	0
ENTHD1	0	0.149623	0.343808	0	0	0	0.361428	0	1.75937	0
ENTPD2	0.33359	2.4493	0.114061	0	0	2.35151	1.05323	0.306406	0	0
ENTPD8	1.91325	0.357806	0.195837	0	0	1.16343	0.636413	1.37171	0	0
EPGN	1.96752	1.75973	0.977079	0	0	0.0318987	0.0217129	0.923078	0	0
EPHA10	0.42572	0.377516	0.332199	0	0.29516	0	0	0.440022	0	0
EPHA8	0.0244097	0	0.108283	0	0	0	0	0.0249161	0.00820593	0
EPHB2	13.0398	2.43029	8.16208	0.189115	2.78264	0.37975	4.90407	6.3578	8.74312	0
EPHX4	0	0	0.153198	0	0	0	0.102044	1.36223	0	0
EPO	0	0	0	0	0	0	0	0.0369065	0	0
EPR1	0	0.359861	2.50282	0	0	0.150714	0.628552	2.58033	0	0
EPS8L3	0.20825	0.0416437	0	0	0	0	0.0670687	0.0473844	0.829786	0
ERAS	0	0.0570199	0	0	0	0	0	0	0	0
EREG	0	0.023995	0.0533802	0	0	0	0	0.0327539	0	0
ERP27	0.77938	2.11554	0.0204397	0.0238033	0	0	0.111165	0.376898	0	0
ESM1	0.509626	0.148071	0.160934	0	0	0	0	0.269598	0	0
ESPNL	0.120115	0	0	0	0	0.352172	0	0.0625292	0	0
ESRRA	3.90965	3.11616	3.99643	5.35556	0.501866	2.21041	3.668	2.80176	0	0
ESRRB	0.771375	0	0.3015	0	0	0	0.0850456	0.0701057	0	0
ESX1	0.0722196	0	0	0	0	1.86643	0	0	0	0
ETV2	0.0223492	0.112073	0	0	0	6.01731	0.0773968	0.688837	0	0
ETV4	7.10188	1.34418	2.10047	0	2.68368	0.85135	0.977835	3.00088	0.821231	0
ETV7	0.0314323	1.39946	3.99928	0.0488207	3.36298	0	0.933492	1.26683	0.0855988	0
EVPLL	0.0173164	7.27797	0	5.20313	0	0	1.50197	1.30202	0	0
EVX1	0.126603	0	0.0805178	0	0	0	0.075024	0	0	0
EVX2	0	0	0	18.4338	0	0	0.180187	0	0	0
EXOC3L2	1.13478	0.203079	1.17353	1.28223	0	0	0.897448	0.832059	0	0
EXOSC6	0.779363	0.267227	0.932004	0	0.0264821	0.731857	1.32005	1.01068	0	0
F11	0.213363	0.229951	0.212168	0	0	0	0	0	5.45697	0
F12	0.623134	1.67527	0.504873	0	1.28437	0.535875	1.50034	1.05865	0	0
F2RL3	1.20092	0	0.374164	0	0	0	0.691641	0.185814	0	0
F7	0	0	0	0	0	0	0	0	1.09526	0
FAAH	6.07732	1.45901	4.18385	0.661688	1.64742	6.07487	3.04425	4.28689	0	0
FABP12	0	0.472135	4.34439	0	0	4.2624	21.0913	0.0646571	0	0
FABP6	0	0	0	0	0	0	0	0	0	0
FADD	5.51219	7.26151	3.41123	0	0.675119	2.83763	3.32085	2.6581	0	0
FADS6	1.44344	0.0153617	0.546455	0	0	2.28373	1.18765	0.346109	0	0
FAM100A	0	0.0248358	0.103119	0	0	0.151941	0.142804	0.0508566	0.0111882	0
FAM101A	0.437787	0.453015	0.0671468	0	0	1.70683	0.26059	1.71142	0	0
FAM109A	0.271935	1.02356	0.0371657	0	0	0.30871	0.980231	0.991026	0	0
FAM109B	2.70512	1.49165	0.767353	2.55771	3.93791	2.39777	0.686417	0.619023	0	0
FAM110A	0.875611	4.852	3.46855	4.90121	0	1.62579	3.72186	1.57273	0	0
FAM110C	0	5.80616	21.3491	9.72587	1.05395	0.0394994	5.9802	7.00309	0	0
FAM113B	2.59821	0.643649	2.22211	3.96627	0	1.33183	1.02088	88.2454	0	0
FAM123A	0.009719	0	0	0	0	0	0	0	1.22114	0
FAM124B	0.0130651	0.0914147	0	0	0	1.10419	0.306456	0.0178308	3.86477	0
FAM128A	5.62323	6.60373	4.72149	3.32736	0.00699848	6.34922	5.16523	4.61992	2.86976	0
FAM128B	99.9468	109.849	126.818	17.5955	3.0586	66.5256	127.181	114.99	0	0
FAM129C	0.266629	0.120271	0.343596	1.41467	0	0.167876	0.0786091	0.0950491	12.2795	0
FAM131C	0.0176783	0.1947	0.220339	0	0	0.693574	1.25865	0.0966853	0	0
FAM132A	4.16371	0.0717289	0.063705	0	0	0.0363756	0	0.661623	0	0
FAM136B	0.683381	0.0590682	0	0	0	0.707937	0	0	0	0
FAM13AOS	0.337788	0.0366237	1.25134	0	0	0.268918	0.368922	0.869912	0	0
FAM150A	0	0	0	0	0	0	0	0	0	0
FAM151B	1.0303	1.68539	0.463987	0	2.30938	1.83943	1.15403	0.529646	5.28567	0
FAM159A	0.0146289	0.248722	0.312286	0	0	0.223497	0.131287	0.199776	2.46648	0
FAM162B	0	0	0.12741	0	0	0.145502	0.049576	0.0980182	0	0
FAM163A	0	0	0	0	0	0	0	0	0	0
FAM163B	0	0	0	0	0	0	0	0	0	0
FAM166A	0.356706	0	0.173983	0	0	2.88216	0.338352	0.490614	0	0
FAM167B	0	1.10591	0.0701408	0	0	0	0.136524	0.02699	0	0
FAM169B	0.599146	0	0	0	0	0	0.0139944	0.0761378	0	0
FAM170A	0	0	0.461107	0	0	4.53433	0	0	0.0356491	0
FAM170B	0.176303	0	0	0	0	0	0	0	0	0
FAM171A2	0.668246	0	0.696889	0	0	0	0.718054	0.745325	0	0
FAM173A	7.36762	4.0386	2.2305	10.6905	0.0577898	6.17908	1.39642	3.40436	0	0
FAM174A	0.524443	0.556576	2.34249	1.85006	0	1.75516	1.27501	0.500254	0	0
FAM176A	0	0.123546	0	0	0	0	0.213208	0.622089	0	0
FAM176B	9.68183	5.60019	8.85751	0	0	1.90563	3.95009	2.18311	0	0
FAM178B	2.72415	0.0686051	0	0	0.0147326	0.0233033	0	0.00780556	0	0
FAM180B	0	0	0.114259	0	0	0	0.142086	0.0702485	3.00272	0
FAM181A	0.229919	0.0328709	0.0876919	0	0	1.40548	0.192882	0	0	0
FAM181B	0	0	0.0498913	0	0	0.0380668	0	0	0	0
FAM183A	5.6493	9.86218	1.45504	23.3124	0	0	4.61843	1.5989	0	0
FAM183B	0.127449	0.0425903	0	0	0	0.628113	0.0735261	0	2.33073	0
FAM187B	0	0.525425	0	0	0	0	0	0	4.22462	0
FAM189A1	3.86627	0	0	0	0	0.0278419	0.0423759	0.190977	0.00921053	0
FAM194A	0.35189	0	0.0298279	0	0	0.170731	0.254723	0.0343542	7.44834	0
FAM195A	2.05774	0.33171	0.543338	5.6376	0	1.42159	0.301324	0.452983	0	0
FAM195B	4.39306	9.34932	3.82757	8.56422	1.3194	16.118	4.53516	4.018	0	0
FAM196B	0.527053	0.826761	0.267468	0.62217	0	0.239436	0.401942	0.166739	1.57607	0
FAM197Y2	0	0	0	0	0	0	0	0	0	0
FAM19A1	0	0	0	0	0	0	0	0	1.27027	0
FAM19A3	0	0	0.230335	0	0	0	0	0.0442845	0	0
FAM19A4	0	0	0	0	0	0	0.0422941	0	0.0833527	0
FAM19A5	4.55282	0	0.365929	1.08249	0	2.38331	0.592149	0	0	0
FAM24A	0	0	0	0	0	0	0	0	0.408477	0
FAM24B	2.09925	3.70852	2.8981	0	5.99924	3.86338	0.977105	2.48579	0	0
FAM26D	0	0	0	0	0	0	0	0	0	0
FAM26F	2.60383	4.81178	1.38545	0	0	1.65007	0.986081	0.249385	0	0
FAM27L	1.27176	0	0	0	0	0	0	0	0	0
FAM41AY1	0	0	0	0	0	0	0	0	0	0
FAM41C	0	0.143523	0	0	0	0	0.00707883	0	0	0
FAM43B	0	0	0	0	0	0	0.244562	0.00895935	0	0
FAM50B	0.0216565	0	2.31638	1.79816	0	0.0220838	0.134957	1.21597	0	0
FAM55B	0.0195372	0.391489	0.0870157	0	0	0	0.270311	0	1.41703	0
FAM58A	1.28213	2.77304	2.48898	0	2.05667	1.56489	4.14098	3.52045	0	0
FAM58B	0	0	0	0	0	0	0	0	0	0
FAM64A	0.666934	0.379043	0.35308	0	0	0.091848	0.261694	0.948993	0	0
FAM66A	0.00875536	0.0262134	0.186576	0	0	0.133629	0.0361752	0	0	0
FAM66C	0	0	0	0	0	0	0	0	0	0
FAM66E	0	0	0	0	0	0	0	0	0	0
FAM69B	3.06906	0.247913	0.94396	0	0	0.89962	0.773262	1.96306	0	0
FAM69C	0	0	0	0	0	0	0.0814761	0	0.13782	0
FAM71C	0	0	0	0	0	0	0	0	0	0
FAM71D	0	0.125911	0	0	0	0.128306	0.276483	0.0468837	5.74071	0
FAM71E1	2.50905	1.15294	1.14371	0	0	0	1.77807	0.988949	0	0
FAM78A	0.00767825	0.505551	0.395296	4.20848	0.0493501	2.92921	0.311818	0.345068	0.517302	0
FAM78B	0.371643	2.39388	0.423152	0	0	3.61884	0.831344	0.0812117	0	0
FAM83A	0.0565539	14.7616	2.96051	2.56064	6.60418	0.0383464	10.4479	0.880935	0.067614	0
FAM84A	11.6122	4.67189	16.0776	7.72603	5.4964	2.54344	8.12333	5.30187	0	0
FAM84B	1.17875	0.395971	0.285237	0.201594	0.599322	2.16697	1.19681	0.441853	0	0
FAM89A	0	0.461226	0.614957	0	1.96078	0	0	0.299239	0	0
FAM92A3	0	0	0	0	0	0	0	0	0	0
FAM92B	0	0	0.0162229	0	0	0	0	0	0	0
FAM95B1	0.196297	0.111877	0.0039562	0	0	0.0846734	0.0183997	0.00151696	0	0
FAM99A	0	0	0	0	0	0	0	0	0	0
FAM99B	0	0	0	0	0	0	0	0	0	0
FAM9B	0	0	0	0	0	0	0.0121593	0	4.99447	0
FAM9C	0	0	0	0	0	2.11573	0	0	0	0
FASLG	0	1.41903	0.747059	0	0	0	0.451199	0.0382484	0.0254814	0
FASTK	4.63675	2.86157	2.82711	4.70877	1.91906	3.11898	3.06349	2.95022	0	0
FATE1	0	0	0	0	0	0	0	0.0947206	0	0
FBLL1	0	0	0	0	0	0	0.920223	0	0	0
FBP2	0.192437	0.110493	0	0	2.73992	2.55358	0	0	17.9832	0
FBXL12	0.70378	0.184488	0.49216	0	0	0.409754	0.243145	0.870306	0	0
FBXL14	2.41563	2.4204	2.38262	1.42841	0	1.71692	3.01643	3.97647	0	0
FBXL15	6.9933	1.64487	0.814095	0	0	2.49984	0.851472	0.959939	0	0
FBXL19	5.46405	7.22467	5.48348	0.974293	1.20225	2.33029	6.93419	5.20603	0	0
FBXL22	0	0.318714	0.0293294	0	0	0.0672006	0.265453	0.0450138	0	0
FBXL7	5.53709	1.04959	1.739	1.80498	0	4.62122	3.09641	1.55136	0	0
FBXL8	25.3711	8.4957	4.94421	0	0	2.49078	6.38925	5.01821	0	0
FBXO15	0.327304	0.0870593	0	0	0	0.229365	0.240266	0.366436	1.58686	0
FBXO24	1.93361	0.730334	0.502954	0	7.40663	0.0600141	0.438997	0.28145	0	0
FBXO36	0.216682	0.0560492	0.106863	0.265116	0	0	0.055247	0.0929105	0.0216369	0
FBXO43	0.703323	0.346692	0.142944	0	0	1.08633	0.145865	0.132752	6.65211	0
FBXO48	0	0.211883	0.62083	0	0.481765	0	0.301072	0.467977	0	0
FBXO6	9.9096	15.3888	5.33985	4.43672	0	15.3923	13.2097	3.4331	0	0
FCAR	3.71156	1.4519	0.143485	0	0	0	0	0	0	0
FCN3	0	0	0	0	0	0.0366203	1.32269	0	0	0
FCRL2	1.92579	0.208343	0.513935	0	0	2.66448	0.137231	0.00646434	1.52472	0
FCRL6	1.61875	1.344	0.394606	0.931732	0	1.96731	0.63943	0.0178163	1.6828	0
FDX1L	2.80765	0.986746	2.68979	1.55671	0	2.74277	3.14509	2.62953	0.225119	0
FDXACB1	0.317963	1.39498	1.52083	3.85639	0	7.3861	2.10585	0.731051	0	0
FERD3L	0	0	0	0	0	0	0	0.882599	0	0
FEV	0	0	0	0	0	0	0	0	0	0
FEZF2	1.75835	0.321206	0.0136026	0	0	0.591845	0.0422334	0	0.76989	0
FFAR1	0	0	0	0	0	0	0	0	0	0
FGF11	3.75732	0.982479	0.274751	0.00726101	4.30431	0.44375	0.687535	0.699322	0	0
FGF17	8.22248	0	0.384113	0	0	15.5147	0.166558	0.0780387	0.0172366	0
FGF19	20.7149	0	0	0	0	5.86846	0.277092	0	0	0
FGF20	51.7511	0	0	0	0	7.73851	0.912891	0.401081	0	0
FGF21	0.0547479	0	0	0	0	0	0	0	0	0
FGF22	0	0	0.424242	0	0	0	0	0	0	0
FGF3	28.6151	0	0	0	0	20.9558	0	0	0	0
FGF4	99.8097	0.0297292	0.0264141	0	0	5.34335	0	0	0	0
FGF5	0.00203879	0.0437043	0.0759717	0.00105159	0	0	0.214567	0.00208109	8.69774	0
FGF6	0	0.5333	0	0	0	0.0539097	1.10697	0	0	0
FGF8	22.9684	0	0	0	0	1.79216	0.0230279	0	0	0
FGF9	4.85372	0.021874	0	0	0	0.327181	0.015092	0	1.54565	0
FGFBP2	0	0	0	0	0	0.411467	0	0	0	0
FGFBP3	1.09779	0.145433	0.834924	0	0	0	0.00912531	0.180521	0	0
FGL1	0	0.0509064	0	0	0	0	0	0	0	0
FHIT	0.341629	0	0.016399	0	0	0	0	0	0	0
FHL5	0.161423	0.985344	1.07734	0	0	1.06896	0.200717	0.0441154	0	0
FIBCD1	0.730243	1.47819	0.479811	0	0	0.488667	0.317042	2.91802	0	0
FIGNL2	0	0.029152	0.110241	0	0	1.02569	0.231305	0.179079	0	0
FITM1	0	1.71317	0.0330738	2.93119	0	0.0377637	1.2614	0.229029	0	0
FIZ1	0.928725	0.680714	0.875985	0.182401	0	1.09926	1.32431	1.33692	0	0
FJX1	22.7198	2.86969	4.82516	0	0	6.23192	2.62341	3.95252	0	0
FKBP1AP1	1.17215	0.0213663	0.113964	0	0.220207	1.34733	0.265579	0.204273	0	0
FKBP1B	0	0	0	0	0	0	0.0878024	0.260422	0	0
FKSG29	0.338196	4.00047	2.62844	0	0	0	2.34066	2.87819	0	0
FKSG73	0.160285	0	0.0715417	0	0	0.0545295	0	0	0	0
FKSG83	0	0	0.0807407	0	0	0	0	0	5.93553	0
FLJ10038	0	0	0	0	0	0	0	0	0.691679	0
FLJ12825	0	0	0	0	0	0	0	0	0	0
FLJ13197	0	0.0413074	0	0	0	0	0.00570035	0	0	0
FLJ13224	1.6316	0.753358	0.17221	0	0	2.58318	0.193229	0.514468	0	0
FLJ14107	0	0	0	0	0	0	0	0	0	0
FLJ22536	6.51238	0.166373	0.225273	0	0	1.99921	0.504073	0.0592473	0	0
FLJ25363	0	0	0	0	0	0	0.163759	0	0	0
FLJ25758	0	0	0	0	0	0	0	0	0	0
FLJ26850	0	0	0	0	0	0	0	0	0	0
FLJ30679	0	0	0	0	0	0	0	0	0	0
FLJ32063	0	0	0	0	0	0	0	0	0	0
FLJ33630	0	0	0	0	0	0	0	0	0	0
FLJ34503	0	0	0	0	0	0	0	0	0	0
FLJ35024	0	0	0.0065883	0	0	0	0	0	0	0
FLJ35220	1.31758	0.912388	0.543495	0.224009	0	0.977712	0.800238	0.738866	0	0
FLJ36000	0	0	0	0	0	0	0	0	0	0
FLJ36777	0	0	0	0	0	0	0	0	0	0
FLJ37201	0	0	0	0	0	0	0	0	0	0
FLJ37453	0	0	0	0	0	0.0125905	0	0	0	0
FLJ39582	1.04227	0	0.0402676	0	0	0.415164	0.21087	0	0	0
FLJ39609	0	0	0	0	0	0	0	0	0	0
FLJ39653	1.34368	0	0.300051	0.774485	0	0	0.295122	0.213347	0	0
FLJ39739	0	0	0	0	0	0	0	0	0	0
FLJ40292	0	0	0	0	0	0	0	0	0	0
FLJ40434	0	0	0	0	0	0	0	0	0	0
FLJ40504	0	0	0	0	0	0	0.0540076	0	12.1214	0
FLJ40852	0.617818	0.0671331	0.0358261	0	0	0	0.111206	0	0	0
FLJ41941	0	0	0	0	0	0	0	0	0	0
FLJ42289	0	0	0	0	0	0	0	0	0	0
FLJ42709	0	0	0	0	0	0	0	0	0	0
FLJ42875	0	0	1.51957	0	0	0	0.116396	0.09198	0	0
FLJ43390	0	0	0	0	0	0	0	0	0	0
FLJ43663	0	0	0	0	0	0.00946366	0	0	0	0
FLJ43860	0.0440996	0.183286	0.613198	0	0	0.39627	0.00505836	0.280228	0.00989942	0
FLJ44054	0	0	0	0	0	0	0	0	0	0
FLJ44635	0.0602148	0.0903471	0	0	0	0	0.0831529	0.0205612	0.716797	0
FLJ45244	0	0	0	0	0	0	0	0	0	0
FLJ45983	0	0	0	0	0	0.0143625	0	0	0	0
FLJ46111	0	0	0.101322	0	0	0.173936	0	0	0	0
FLJ46361	0	0	0	0	0	0	0	0	0	0
FLRT1	1.67206	1.45321	1.14609	0	1.3811	2.55266	1.26599	2.43426	0	0
FLYWCH1	7.72577	3.50382	3.49154	8.2686	1.76073	3.41417	3.79678	4.81924	0	0
FLYWCH2	10.7597	8.01595	11.4678	0	7.28793	4.59816	8.29811	24.8077	0	0
FMO3	0.131526	0.537607	0.106269	0	0.0923578	0.0121728	0.750301	0.0815565	0	0
FMO9P	0.0261918	0.263054	0.187018	0	0	0	0	0.323407	0	0
FMR1NB	0	2.24308	0.522503	0	0	0.0372894	0.686246	0	0.61267	0
FOLR1	1.60909	0	0.116292	0	0	1.06434	0.466755	1.53364	0	0
FOLR2	0	0.0973319	4.3808	0	0	1.61347	2.01773	0.930919	0	0
FOLR3	1.72151	0	0.102805	0	0	0	1.65398	0	0	0
FOLR4	0	0	0	0	0	0	0	0	0	0
FOXA3	1.17815	0.312206	0	0	0	1.18286	0.0119744	0	0	0
FOXB1	1.74931	0	0.05437	0	0	0	0	0	0	0
FOXB2	0	0	0	0	0	0	1.53057	0	0	0
FOXD1	6.52436	1.94429	0.0670203	0	0	0.015348	2.61138	1.43035	5.88336	0
FOXD2	0	0.585942	0.0816601	0	0	0	0.842626	2.88142	0	0
FOXD3	0.0166095	2.02806	0.339993	0	0	0	2.60503	0.0794509	0	0
FOXD4	1.59652	6.56028	2.52621	1.37986	2.08964	15.1937	12.8988	3.76742	0	0
FOXE1	0	13.185	3.91574	12.8625	1.8198	0	4.81285	0.832007	0	0
FOXE3	0	0	0.0774508	0	0	0	0.493093	0.0713676	0	0
FOXF2	15.6549	0.109638	0.0557151	0	0	9.90343	1.09201	0.994518	0	0
FOXG1	1.54734	0.904412	0.419701	0	0	25.3829	0.0542802	0	0	0
FOXH1	0	0.879261	0.139629	0	0	0.0159866	0.238448	0.0750401	0	0
FOXI2	0	0.0316227	0	0	0	0	0.00727415	0	0	0
FOXJ1	0	0.952381	4.26987	2.70366	2.81898	2.07157	0.453019	5.26292	0	0
FOXL1	3.24982	0.157542	0.205552	0	0	0.599451	0.804512	1.19731	0	0
FOXL2	0	0.853762	2.13468	0	0	0	0.294604	0.0787599	0	0
FOXN4	0	0.768998	0	0	0	2.3027	0.00663308	0.00656153	0.0130071	0
FOXP3	0.939618	1.15784	1.63632	0.492586	0	1.65134	0.941189	0.342523	0	0
FOXQ1	16.8127	4.60469	1.13828	1.46159	0.0189543	8.92916	3.00582	3.07346	0	0
FOXR1	0	0	0	0	0	1.67968	0.265289	1.17025	0	0
FOXS1	1.78991	3.51483	0.193699	0	0	0	1.91983	1.48885	0	0
FPR2	0.0664722	0.931396	0.473279	0	0	1.7778	0.126301	0.329325	17.0589	0
FRAT1	0.0765848	0.229627	0.646778	0	0	0.0129964	0.28175	0.0435452	0	0
FRAT2	3.52108	1.05524	0.910831	0.0160602	0	0.0158009	0.685581	0.805227	0	0
FRG2	0.461251	0.00412157	0.161265	0	0	0	0.0938945	0	2.21723	0
FRG2B	2.93285	0.0214724	0.0762467	0	0	0	0.48996	0	13.646	0
FRMD1	0	0.632993	0	0	0	0	0	0	0	0
FRMD7	0.0733564	0.06279	0.148955	0	0	0.298649	0.12277	0.0785806	15.49	0
FRMD8	3.88429	9.155	8.05042	3.25861	0.811571	2.52336	9.77562	3.90568	0	0
FSCN2	15.5896	6.32887	2.43941	1.45112	0	24.1447	3.80302	1.02573	0	0
FSD1	1.71098	0.0324462	0.125075	0	0	4.48613	0.052246	0.583256	0	0
FSHB	0	0	0.0156692	0	0	0	0.170324	0.192517	0.192202	0
FTCD	1.39209	0	0.238783	0	0.393046	0.0248647	0.193692	0.30821	0	0
FTHL17	0	0.286958	0	0	0	0	0.396958	0	0	0
FTLP10	0	0	0	0	0	0	0	0	0	0
FUK	2.69644	2.63031	2.36683	0.0691916	0.0670194	4.80408	2.07626	2.84006	0	0
FUT3	5.21714	32.6097	19.7357	30.7514	24.5062	0.0221995	22.865	14.178	0	0
FUT4	1.59811	0.558089	0.506282	1.83314	0	1.96237	0.396224	0.754398	0	0
FUT6	6.64983	14.7852	26.802	18.3131	26.4722	0.00715273	3.08502	0.882685	2.49495	0
FUT7	0	0.324052	2.14277	0	0	4.44845	0	0	0	0
FXYD1	0.179165	0	0.430747	0	0	0	0.042033	0	0	0
FXYD2	0	0.0237958	0	0	0	0	0	0.0974671	0	0
FXYD4	0	0	0.226395	0	0	0	0	0	0	0
FXYD7	1.1982	0.154889	0.92954	0	0	1.45775	0.227258	0.634592	4.04529	0
FZD10	3.36858	7.57092	10.3224	0.649298	1.56399	2.05497	3.51378	17.2737	0	0
FZD2	0.677528	0.173919	0.85057	1.87204	0	0.469114	0.636371	2.48191	0	0
FZD5	0.754923	0.827126	0.496627	0	0	0.299942	0.384981	0.333263	0	0
FZD8	10.1485	0.830541	0.486329	0	0	0.857202	1.53806	1.0406	0	0
FZD9	0.203785	0.189247	0.362511	0	0	0.993301	0.0200968	0.0795101	0	0
GAB4	0.00890083	0.213203	2.29992	0	0	0.787946	0.0551677	2.36486	0	0
GABRA2	0.377858	0.0117722	0.0209513	0	0	0	0	0	1.19057	0
GABRA5	0.00560544	0.0167635	0	0	0	0	0	0	8.96401	0
GABRG2	0	0.197261	0.610785	0	0	0.764371	0.212325	0.258515	3.01672	0
GABRQ	13.2378	22.2645	1.51702	0	13.5209	33.8537	16.5486	1.41196	0	0
GABRR3	0.076095	0.229206	0	0	0	0	0.263862	0	0	0
GAD2	0	0	0.12995	0	0	0	0	0	0	0
GAL	18.6607	4.90316	0	0	8.91769	56.186	0	2.59167	0	0
GAL3ST1	0	0	0	0	0	0	0	0	0	0
GAL3ST2	0	6.49536	3.50738	0	0	0	3.45353	1.90839	0	0
GAL3ST3	0.755316	0	0	0	0	0	0	0	0	0
GALK1	4.04382	1.6108	4.1335	0	0	5.28	3.27663	3.68838	0	0
GALNT9	0.460735	0.0275932	0.793749	0	0	0	0.145975	0.514824	0.0746465	0
GALNTL6	0.93555	0.650754	0	0	0	0.434016	0.285799	0.105003	0	0
GALP	0	0	0	0	0	0	0	0	0	0
GALR1	0	0.290853	0	0	0	0	0.0083639	0	0.59174	0
GALR2	1.48961	0.166315	0.344839	0	0	0.225265	0.899992	0.0946682	0	0
GALR3	0	0.252631	0.308595	0	0	3.6543	0	0.151011	0	0
GAPDHS	2.79048	0.972877	0.632727	0	2.35375	4.34213	0.475255	0.648225	0.130154	0
GAPT	0.0154295	0.0771791	0.260818	0	0	0	0.0213105	0	0	0
GAS1	6.96989	1.3117	3.54276	0	0	0	12.7313	14.7505	0	0
GAS2L1	2.46055	4.44621	1.45642	1.33209	0	2.43399	6.02402	1.4607	0	0
GAS2L2	0	1.55271	0	0	0	0	0.616718	0	6.26694	0
GAS5	6.07655	3.20243	7.94392	2.96685	1.60445	13.2537	3.86278	12.4323	0	0
GAST	0	0	0.487857	0	0	0	0	0	0	0
GATA1	0.0956481	1.1278	0	0	2.5348	0	0.546904	0	0	0
GATA5	0	0	0.0232121	0	0	0	0	0	0	0
GBP7	0	0.263776	1.3e-10	0	0	7.38e-09	6.47e-11	0	3.13e-06	0
GBX2	0	0.781447	0.694472	0	0	1.19111	0.701713	0.195704	2.50585	0
GCAT	3.48445	1.48221	1.38716	0	1.80906	4.70278	0.592506	1.55815	0	0
GCDH	7.73889	1.84332	3.92522	13.5202	1.43886	8.77148	2.63742	2.41583	2.77737	0
GCG	0	0	0	0	0	0	0	0	6.75023	0
GCGR	0.675581	1.72537	0.322506	0	0	0.942601	2.07096	0.170706	0	0
GCNT3	0	0.172957	10.101	0	0	1.82017	0.00994865	1.33826	0	0
GDA	0	0.2874	0	0	0	0.0919202	0.115403	0.0292751	0.196371	0
GDEP	0	0	0	0	0	0	0	0	0	0
GDF1	1.56387	0.0264972	7.06e-06	0	0	2.59603	0	0.542686	0	0
GDF11	2.60707	0.423375	0.679414	0.81354	0	2.65217	0.625956	0.139328	0	0
GDF15	5.54181	1.18141	5.78642	0	0	5.19794	0.92091	3.20746	0	0
GDF2	0	0	0	0	0	0	0	0	0	0
GDF3	0	0	0.763883	0	0	0	0.368688	0	0	0
GDF5	0.483119	0.381191	0.282548	0	0	0.129449	0.456023	0	0	0
GDF6	0.153224	0	0.384169	0	0.625933	0	0.521421	0.0307026	0	0
GEMIN6	1.91502	3.55097	3.34208	7.60239	1.93817	1.46667	1.10196	3.1452	14.074	0
GEMIN7	1.74802	1.66788	1.10735	0	0	3.43583	1.64741	1.13898	0	0
GEMIN8P4	0	0.10278	0	0	0	0.188192	0	0	0	0
GFAP	0	0	0	0	0	0.425706	0	0	0	0
GFER	4.98098	1.05727	2.23948	9.71775	5.12621	3.61316	2.64058	3.26714	0	0
GFI1	5.19849	2.41741	1.49188	0.861778	0	0.754318	0.351227	0.181607	0.0156799	0
GFI1B	0	2.89532	0	0	4.40602	0	0.0805013	0	0	0
GFRA3	0.0357896	0	0.111526	0	0	1.40419	0.470088	0	0	0
GFRA4	0	0	0	0	0	0.308135	0.0805048	0	0	0
GFRAL	0	0	0.128756	0	0	0	0.0124969	0	1.11102	0
GGNBP1	0	0	0	0	0	0	0	0	0	0
GGT6	0	8.2433	5.04776	1.63189	4.55632	0	5.84575	3.89025	0	0
GGT8P	0	0.041003	0	0	0	0	0.367914	0.0839789	0	0
GGTLC1	9.05914	0	0	0	0	0	0	0.0546349	0	0
GGTLC2	9.17755	1.54803	0	13.4836	0	40.0952	4.03377	1.53252	0	0
GH2	0	3.84102	3.19668	0	0	2.2193	0	0	0	0
GHRH	1.12071	0	0	0	0	0	0	2.03849	0	0
GHRLOS	0.642788	0.192961	0.0571985	0	0	1.26059	0.0444017	0.241536	0	0
GIMAP1	0.235342	0.157573	0.81686	0	0	0.0800565	0.507938	0	0	0
GIMAP2	1.5491	4.73877	0.789697	8.8914	0	3.51212	2.65931	0.404559	34.6203	0
GIP	0	0	0	0	0	0	0	0	0	0
GIPC3	0	0.344942	0	0	0	0	0.264443	0.15173	0	0
GJA3	0	0.0568691	0	0	0	0	0	0	0	0
GJC2	7.22683	0.167769	3.32312	0	0	0	2.85311	0.74974	0	0
GJD3	2.28756	0.459792	1.07386	0.552209	0	0.284645	0.900768	0.919104	0	0
GJD4	0	0.467758	0	0	0	0	0	0	0	0
GK2	0	0.390279	0.198291	0	0.0239433	0	0.243796	0	7.96332	0
GKN1	0	0	0.0420671	0	0	0	0.0983542	0.0648009	0	0
GKN2	0	0	0.188556	0	0	0	0	0	0	0
GLDN	0.0773568	0.240913	0.574578	0	0.136593	0.0589939	0.235994	0.016442	0	0
GLIS1	0.407294	0.478767	0.52169	3.56715	0.354701	0.0731734	0.859093	0.637332	0	0
GLOD5	0	0.199282	0	0	0	0	0	0.0408246	2.69565	0
GLP2R	0	0.326368	0	0	0	0	0.0500728	0	0.197856	0
GLRA3	0.110071	0.210579	0.0570186	0	0	0.56003	0	0	0	0
GLRA4	0.0158792	0.0158883	0	0	0	1.13236	0.219359	0	0.064879	0
GLRX2	1.22004	4.84834	1.26275	0	0	4.50042	3.0991	3.15943	0	0
GLS2	0.489399	0.437293	0.834633	0	0.244991	0.265042	0.227363	0.562322	0.0341979	0
GLT6D1	0	0.0694343	0.0205726	0	0	0.72949	0	0.0632259	0	0
GLTPD1	3.10625	3.15458	1.08326	0	0	0.15901	3.37423	3.4866	0	0
GLYATL1	0	0.326214	0	0	0	0	0.0180121	0.0267244	1.6828	0
GLYCAM1	0	0	0	0	0	0	0	0	0	0
GNA14	0.149995	0.518042	0.363754	0	1.28222	0	0.395201	0.083764	14.4801	0
GNAO1	0.0949235	0.0575671	0.35497	0	0	0	0.0312013	0.159958	0	0
GNASAS	0	0	0	0	0	0	0	0	0	0
GNAT1	0	0	0	0	0	1.43432	0.0958076	0	0	0
GNB1L	2.41137	2.18384	3.84889	1.56025	0	1.1405	5.09734	2.03229	0	0
GNG10	0	1.91176	1.33088	0.572574	0	2.15787	1.40764	1.27613	0	0
GNG3	0	0	0	0	0.108719	0	0	0.259608	12.1357	0
GNG7	0.00614678	0	0	0	0	0	0.0591944	0.0125488	1.61188	0
GNG8	0	2.32056	0	0	0	0	0	0	0	0
GNGT1	0.0314323	0	0.503406	0	0	0.0160101	0.0651274	0.150302	0	0
GNLY	6.47213	7.36232	5.49314	0	2.24842	2.69329	5.14164	0.440836	4.58938	0
GNMT	1.37626	0.623869	1.26217	0	0	0	1.26953	0	0	0
GNRH2	0	2.63919	0	0	0	7.68324	0	0	0	0
GNRHR2	0	0	0	0	0	0	0	0	0	0
GOLT1A	0.0221948	0.0445173	2.15669	0	0	0	0	2.43214	0	0
GOT1L1	0.439176	0	0	0	0	0	0	0	0.0356491	0
GP2	1.18933	0.195868	0	0	0	0.0712482	0	0	0.0190092	0
GP9	0	0	0	0	0	0	0	0	0	0
GPA33	0	0.338047	0	0	0	0	0	0	1.32633	0
GPBAR1	0	1.94414	0.045896	0	0.886638	13.4321	1.92418	0.0117473	0	0
GPC5	0	0	0.0832435	0	0	0	0	0.103812	0.0317194	0
GPHA2	0	0	0	0	0	0	0.257861	0.0364002	0	0
GPR132	0.193266	3.20305	1.6338	0	0	1.56455	1.23233	0.772654	0	0
GPR135	0.734399	0.50723	0.9854	0	0	1.44128	0.626483	1.24845	0	0
GPR142	0	0	0	0	0	0	0	0	0	0
GPR143	0.654102	1.22433	0.0777397	0	3.80234	0.511386	0.679403	0.283678	0	0
GPR144	0.205029	0	0.55498	0	0	0.178846	0.316129	0.691971	0	0
GPR146	1.87938	2.91703	1.99526	0	7.7832	7.7304	1.58485	4.26631	0	0
GPR148	0	0	0	0	0	0.0622766	0	0	0	0
GPR15	0	1.36565	0.576185	2.08583	0	0.415672	0.589864	0	32.8151	0
GPR150	0.246786	0.220416	0.220347	0	0	0.139946	0	1.41145	0	0
GPR152	0	0.0747354	0.420675	0	0	0.557039	0	0	0	0
GPR157	0.495167	3.27897	3.1853	2.02376	4.03755	0.0903949	2.37574	2.04284	0	0
GPR158	0.681176	0.353973	0.0560975	0	0	1.02412	0.0535206	0.0430216	1.43056	0
GPR161	4.37064	2.43089	0.772977	1.15725	0.976587	3.10007	5.434	1.4385	0	0
GPR172B	0.0867736	3.14781	1.08635	0.71683	0.981922	1.06832	4.23648	1.01078	0	0
GPR173	3.08233	0.391317	0.823943	0	0	4.06438	3.54117	1.05482	1.40793	0
GPR20	0.0231042	0.996668	0	0	0	0	0.240112	0.0316588	0	0
GPR25	1.07906	1.22256	0	0	0	0	1.05611	0	0	0
GPR26	0	0.00944423	0.134489	0	0	0	0	0	0.199007	0
GPR27	5.46377	0.65086	1.41653	0	0	1.65139	3.26073	1.00046	0	0
GPR3	0.455647	0.683962	0	0	0	0	0.359741	0.478108	2.79396	0
GPR31	3.19012	2.39453	0	0	0	0	0	0	0	0
GPR32	0	0	0.0920553	0	0	0	0.262631	0	0	0
GPR35	0	0.0836903	0.820287	0	0.754819	0.25582	0.478572	0.106103	0	0
GPR37L1	0.525297	1.13334	0.45483	0	0	1.43592	0.276654	0	0	0
GPR39	6.196	2.49782	1.59462	0	0.0153987	0	6.0129	3.89986	0	0
GPR4	0.375266	0.121266	0.0784543	0.0114078	0	0	0.296709	0.158037	0	0
GPR44	0.0115738	0.0115624	0	0	0	0.0471279	0	0	0	0
GPR45	0.0201875	0.222539	0	0.0209403	0	0	0	0	3.92632	0
GPR6	0	0	0	0	0	0	0	0	0	0
GPR61	0.322598	1.24154	0.318568	0	0	0	0.337795	0	0	0
GPR62	0	0.046896	0.0695078	0	0	5.06143	0	0.224129	0	0
GPR68	0.722382	6.74926	0.602364	0	0	0.678757	4.92588	1.27308	0	0
GPR78	0	7.08117	0	0	0	0	4.48125	0	0	0
GPR87	0.0927501	27.5197	20.3671	13.1962	20.3483	1.39542	21.2871	17.7458	0	0
GPR88	0.115788	0.0481637	0.197104	0	0	0.598981	0	0.0460276	0	0
GPR89A	0	0	0	0	0	0	0	0	0	0
GPRIN2	0.0285071	0.0426131	0.0632045	0	0	0	0.0718578	0.155108	0	0
GPSM1	3.65051	2.218	2.81762	0.793832	0	1.90645	1.62172	2.1994	0	0
GPT	3.22636	3.05709	3.0223	0	0	2.85997	1.79965	2.29913	0	0
GPX5	0	0	0	0	0	0	0	0	0	0
GPX6	0	0	0	0	0	0	0	0	10.0661	0
GPX7	0.645667	0.0885293	1.83536	0	0	2.93674	0.917459	0.604741	4.0689	0
GRAMD2	1.00471	0.0902848	0.0535464	0	0.853096	0	0.200753	0.287606	0	0
GRAP2	0.108951	0.816125	0.416243	0.641832	1.86476	2.2845	0.660833	0.066854	1.35627	0
GREM2	0.30172	0.340635	0	0	0	0	0.0273291	0.0108142	0	0
GRID2IP	0.721714	0.0071272	0.101468	0	0	1.83173	0.0688432	0.0194585	0	0
GRIN2C	1.61877	0.160474	0.549847	0	0.103394	0.77786	0.384673	0.533902	0	0
GRIN2D	0	8.37619	0.195536	4.0858	5.305	1.52283	6.98726	0.736679	0	0
GRIN3B	0.720873	0.647846	0.173814	0	0	1.75036	0.276754	0.0631763	0	0
GRIP2	0.0549589	0.826052	0.0487383	0	0	0.041911	1.0169	0.27721	0.0184395	0
GRM2	0.0190295	0.208962	0	0	0	0.455078	0	0.071319	0	0
GRM4	0.201091	0.0792245	0.00414733	0	0	0	0.00321484	0	0.0188308	0
GRM6	0	0.336274	0	0	0	0	0.0225532	0.00956257	0.0314538	0
GRM7	0	0	0.108823	0	0	0.0508331	0.121844	0	0	0
GRP	0	1.78003	2.51165	0	0	0	0.568164	0	6.83902	0
GRRP1	0	0.0231951	0.0824694	0	0	0	0.240286	0	0	0
GRXCR1	0.187704	0.908645	0	0	0	0	0.209365	0	0.315732	0
GSC	0	3.43177	0.0816673	0	0	0.591064	1.88421	2.07222	0	0
GSC2	0	0	0	0	0	0	0	0.138848	0	0
GSG1	0.838931	0.115722	0.553192	0	0	0	0.0798775	0.158013	2.63484	0
GSG1L	0	0	0.0173162	0	0	0	0.0671294	0	0	0
GSG2	9.1674	2.70336	2.40465	5.17037	4.49389	9.87416	2.3155	3.91343	0	0
GSTA5	1.08467	0.0457071	0.0811366	0	0	0	0	0	2.17639	0
GSTT1	3.81477	1.28823	1.01832	0	0	2.02408	2.17381	0.705817	0	0
GSTTP1	0	0	0	0	0	0	0	0	0	0
GSTTP2	0	0	0	0	0	0	0	0	0	0
GSX1	0	0	0	0	0	0	0	0	0	0
GSX2	0	0	0	0	0	0	0	0	0	0
GTPBP3	6.8517	2.51747	2.15995	0	0	5.84215	1.58615	2.14638	0	0
GTSF1	0	0	0	0	0	0	0.099538	0	0	0
GTSF1L	0	0	0.122227	0	0	0.650564	0	0.533383	0	0
GUCA1A	0	0	0	0	0	0	0.155545	0.071795	0	0
GUCA2A	0	0.891101	0	0	0	0	0.102891	0	49.2005	0
GUCA2B	0	0	0	0	0	0	0	0	0	0
GUCY2D	0	0.183849	0	0	0	0.0843419	0.145891	0	0.0373016	0
GUCY2GP	0	0	0	0	0	0	0	0	0	0
GYPA	0	0	0	0	0	0	0	0	0.044921	0
GYPB	0	0	0	0	0	0	0	0	0.820822	0
GZMM	0	2.03191	1.16739	0	0	0	0.330521	0.0816773	0	0
H1FNT	0	0	0	0	0	40.7941	0	0	0	0
H1FOO	0	0.789472	0	0	0	0	0.76371	0	0	0
H2AFX	33.6811	16.9544	10.5518	5.60592	0	27.2896	13.2195	15.1259	0	0
H2BFM	0	0	0	0	0	0.281078	0	0	0	0
H2BFWT	0	0	0	0	0	0	0	0	0	0
H2BFXP	0.184673	0	0.37309	0	0	0	0.258436	0	0	0
HABP2	2.92582	0.575749	0	0	0	0	0.187418	0.0074156	3.20825	0
HAMP	0	15.3212	5.15265	0	0	48.1094	2.46179	0.391751	8.91603	0
HAND1	0	0.281097	0	0	0	1.28686	0	0	1.92065	0
HAP1	0.928466	0.225552	1.41911	1.25858	11.1063	0.320345	0.0500231	0.560835	2.37279	0
HAPLN1	0	0	0	0	0	0.0498713	0.033737	0	0.961784	0
HAPLN2	0	0	0.207317	0	0	0	0	0	0	0
HAPLN4	0.1353	0	0.0733886	0	0	0	0.150135	0.00511793	0	0
HAR1A	0	0	0	0	0	0	0	0	0	0
HAR1B	0	0	0	0	0	0	0	0	0	0
HAS2AS	0	0	0	0	0	0	0	0	0	0
HBII-52-24	0	0	0	0	0	0	0	0	0	0
HBII-52-27	0	0	0	0	0	0	0	0	0	0
HBII-52-28	0	0	0	0	0	0	0	0	0	0
HBII-52-45	0	0	0	0	0	0	0	0	0	0
HBII-52-46	0	0	0	0	0	0	0	0	0	0
HBM	0	0	0	0	0	0	0	0	0	0
HBQ1	0	0	1.17748	0	0	0.574305	0.612997	0.129766	0	0
HCG11	0	0.0462378	0	0	0	0.106129	0.0159494	0.0552261	0	0
HCG18	0	0	0	0	0	0.00474749	0	0	0	0
HCG22	0	0	0	0	0	0	0	0	0.639829	0
HCG26	0	0	0	0	0	0	0	0	0	0
HCG2P7	0	0	0.0245419	0	0	0	0	0.00627653	0	0
HCN1	1.43056	2.06911	0.00544732	0	0	3.50937	0.232282	0	21.0375	0
HCN2	0.677577	0.303925	0.244217	0	0	3.24793	2.04314	0.0736158	0.769586	0
HCP5	0	0.240568	0.071323	0	0	0.0816841	0.119919	0.0273726	0	0
HCRT	0	0	0	0	0	0	0	0	0	0
HCRTR1	0.940083	0.326906	0.0242296	0	0.456294	1.06832	0.24444	0	0	0
HCRTR2	0	0	0	0	0	0	0.0378307	0	8.40758	0
HDGFL1	0	0	0	0	0	0	1.26267	0	0	0
HDHD3	1.71573	2.14289	2.74002	1.1181	1.34617	0.594821	1.6017	1.5841	0	0
HEBP1	1.0814	1.64622	1.20719	3.004	2.93063	3.61038	3.01824	1.39836	0	0
HELT	0	0	0	0	0	2.35012	0	0	0	0
HEPACAM2	0.0150607	1.23533	1.15221	0	0	2.68463	0	0	29.9559	0
HEPN1	0	0.149471	0.907772	0	0	0	0.103239	0	0	0
HES2	0.056039	3.83678	0.453009	0	0	0.0126656	4.78433	0.237292	0	0
HES3	0	0	0	0	0	0.178528	0	0	0	0
HES4	9.49534	13.1392	6.02501	0	0	22.0545	16.6077	5.87919	0	0
HES5	0	0.661247	0	0	0	0.111957	0	0.0188193	0	0
HES6	15.5007	2.1046	4.28739	0	0	20.3998	0.696408	2.58257	0	0
HES7	0.875933	0.0418107	0	0	0	1.48849	0	0	0	0
HEXIM2	1.61411	0.217595	1.91251	0	0	0	1.23568	2.17961	0	0
HFE2	0	0	0	0	0	0	0	0	0	0
HGC6.3	0	0	0	0	0	0	0	0	0	0
HGD	0	0.172813	0.595707	0	0	0	0.0149073	8.28726	0.775463	0
HGFAC	0.283975	0.0334381	0.0148672	0.0173036	0	0.970124	0	0	0	0
HHIPL1	0.929029	0.739969	0.537282	0	0	0.0260161	1.00942	1.3498	0	0
HHLA2	0.373584	0	0	0	0	0.0736132	0	0	0	0
HHLA3	0	2.54351	3.66993	6.3386	0	0.604183	2.72001	1.38506	0	0
HIC1	11.6687	2.81047	3.17026	0	0	4.25381	5.67939	1.18598	0	0
HIGD1B	5.10088	0	0	9.93628	0	0.136136	0.327292	0.0461848	0.482993	0
HIGD1C	0	0	0	0	0	0	0	0	0	0
HIGD2B	0	0	0	0	0	0	0	0	0	0
HILS1	0.534084	0	0.269195	0	0	0	0.852728	0.572768	0	0
HINT3	1.04031	0.900172	0.448812	0.696035	0	0.100831	0.245739	0.526687	0	0
HIST1H1A	5.56233	14.0363	5.98174	10.3197	3.88714	1.17037	6.96051	7.60066	0	0
HIST1H2AB	25.7733	24.8014	10.1201	4.58328	10.2689	97.7471	22.5409	25.2118	0	0
HIST1H2AH	209.364	66.314	40.2335	6.65918	53.1081	169.725	74.1661	147.114	0	0
HIST1H2BB	17.0875	36.0439	4.45171	23.2055	40.4766	64.3565	30.7825	0.766985	0	0
HIST1H2BE	153.95	204.558	50.3468	155.962	7.245	112.233	121.904	35.5361	0	0
HIST1H2BH	325.097	295.448	139.526	152.056	96.5171	434.47	267.144	257.38	0	0
HIST1H2BI	182.335	116.982	30.4289	103.186	145.46	320.125	104.138	12.394	18.9815	0
HIST1H2BL	143.792	136.054	86.4359	107.84	45.746	330.741	95.0103	235.857	24.3696	0
HIST1H2BO	177.316	157.515	86.4043	48.5888	40.6887	173.181	101.897	152.943	0	0
HIST1H3A	38.2414	26.6928	8.45107	14.9054	19.9023	28.039	33.761	3.77746	0	0
HIST1H3B	149.339	89.8859	55.5115	89.8275	96.2151	194.313	80.0364	227.974	0	0
HIST1H3C	70.5698	113.165	12.8025	136.528	77.2799	212.215	133.37	8.03027	0	0
HIST1H3E	25.2802	6.74332	0.0599418	4.32777	0	15.4054	9.59318	0.53727	0	0
HIST1H3F	123.281	118.404	63.3986	86.9692	28.2762	156.024	116.03	137.942	0	0
HIST1H3H	111.056	67.146	10.7915	9.2053	21.6044	100.972	56.811	34.9547	0	0
HIST1H3I	121.562	27.0938	8.61507	75.2526	9.80346	130.038	49.4996	2.90516	0	0
HIST1H3J	43.1422	14.9001	3.06155	22.5179	0	51.2835	17.6059	0.789926	0	0
HIST1H4A	245.848	15.7968	23.6392	0.146213	0	49.5219	33.9533	10.7396	0	0
HIST1H4B	119.807	65.9976	58.1802	48.8471	50.3109	203.181	72.8645	169.246	0	0
HIST1H4D	79.1116	56.3902	3.17984	64.2882	17.2531	144.945	56.805	17.8101	0	0
HIST1H4F	6.01275	31.1593	9.0769	4.00065	40.8177	0.28424	9.34902	0.392225	20.0815	0
HIST1H4I	22.8998	48.7336	21.2436	0	0	19.3025	49.4817	30.2241	0	0
HIST1H4L	118.678	15.7892	30.0383	34.5548	16.9248	139.905	39.6827	2.80864	0	0
HIST2H2AB	20.2549	47.8612	22.4187	2.62828	0	41.7763	37.4037	81.7117	0	0
HIST2H2BA	49.6875	36.3298	13.6737	0.137112	8.99526	44.3231	10.6574	35.5236	0	0
HIST2H3C	287.572	490.506	345.421	27.0357	52.4868	430.368	270.448	869.604	0	0
HIST2H3D	119.396	131.388	102.335	0.250463	5.5445	207.76	128.449	332.365	0	0
HIST2H4A	89.2554	175.415	88.0006	58.6801	42.976	84.018	116.921	308.993	0	0
HIST3H2A	18.0144	27.6326	14.6075	0	0	36.3391	13.4084	20.7292	0	0
HIST3H2BB	42.9299	54.8494	13.5536	0	0	46.2537	27.8656	27.3569	0	0
HIST4H4	4.62989	3.7883	1.13884	1.56836	0.441581	2.22147	1.918	5.61684	0	0
HLA-J	0	0.100474	0.12704	4.7576	0	1.25951	0.0144926	0.515959	0	0
HLX	3.02949	1.69515	1.50756	0.962554	1.02437	0.0458285	0.807695	1.84356	1.91779	0
HMGB3L1	0	0	0	0	0	0	0	0	0	0
HMGN4	0.613676	0.684616	1.43603	2.67076	0.52017	6.12841	0.642317	1.91777	0	0
HMHA1	5.68771	3.02415	5.03812	0.390316	0	5.74061	2.82024	2.14847	0	0
HMHB1	0	1.34523	0	0	0	0	0	0	7.82463	0
HMSD	0.262278	0	0.769851	0	0	1.14522	0	0.502712	0.0955226	0
HMX1	0	0	0	0	0	0	0	0.0498616	0	0
HMX2	0.68791	0.0431071	0.0958011	0	0	0	0.119071	0.117751	0	0
HMX3	2.83751	0	0	0	0	0.24455	0	0	0	0
HNF4G	0	0	0	0	0	0	0	0.565011	4.15406	0
HORMAD2	0.457039	0	0	0	0	0	0	0	2.19796	0
HOTAIR	0	0	0	0	0	0	0	0	0	0
HOXA1	0.119925	0.253087	2.80788	4.05271	0	0.0135688	0.248232	2.25526	3.43657	0
HOXA11AS	0	0	0	0	0	0	0	0	0	0
HOXA3	1.54171	0.159528	0.559354	0	0	1.68366	0.628106	1.54373	0	0
HOXA5	3.51123	2.71948	1.62706	3.12204	0	17.3985	1.45077	12.2852	0	0
HOXA6	1.08047	0.683264	0.689796	3.82667	0	3.15291	2.98284	3.16125	0	0
HOXA7	2.58139	0.154014	0.593459	0	0	3.60577	0.767912	1.85782	0	0
HOXB1	0	0	0.195939	0	0	0	0.432081	0	0	0
HOXB13	0.354531	0	0.600489	0	0	3.07874	0	0	0	0
HOXB4	2.52172	2.62577	2.28971	2.05135	0	30.3501	3.47341	3.01892	0	0
HOXC12	0	0	0	0	0	0.783283	0.0629491	0	0	0
HOXC13	1.63399	0.738823	0.202184	0	0	0.0144706	0.225563	0.824514	2.04673	0
HOXD13	0.439467	0.747191	0.130298	0	0	0.149202	1.28434	0.460117	0	0
HOXD3	0.222574	1.09825	0.673147	0	0.994315	0.302271	0.840043	1.04366	0	0
HOXD4	3.01717	1.00136	0.889808	9.38798	0	2.31695	2.44037	0.816982	0	0
HPCA	0	0.101465	0	0	0	0	0.19273	0	0	0
HPCAL1	1.2259	2.01847	3.33513	0.716812	0	1.03518	0.997322	1.78158	0	0
HPD	4.64211	1.03289	0.0158348	0	0	0	0	0.425591	0	0
HPDL	0.963969	0.057943	0.291927	0	3.06062	0.648512	0.293387	0.751756	0	0
HPR	6.96102	4.51979	0.984551	3.804	0	2.6356	2.7902	0.746956	0	0
HPVC1	0	0	0	0	0	0	0	0	3.39237	0
HPYR1	0	0	0	0	0	0	0	0	0	0
HRASLS	0	0	0.681686	0.975383	18.2884	0	0.458099	0	0.0483503	0
HRCT1	0	0	0.669638	0	0	0	0.0823219	1.0036	0	0
HRH3	1.85497	0.945837	0	0	0	0	0.0348157	0	0	0
HRK	0	0	0	0	0	0	0.0802425	0	0	0
HRNBP3	0.0450304	0	0.0100032	0	0	0	0	0	0	0
HS3ST3A1	15.882	2.34196	20.4839	18.4097	1.86754	1.44229	2.97815	20.5561	0	0
HS3ST3B1	23.9479	3.09164	25.217	7.74077	0.67659	2.3711	4.43825	17.7723	0	0
HS3ST5	0	0.217558	0	0	0	0	0	0	0.617246	0
HS3ST6	0	0.209546	0.403253	0	0	0	1.5689	0.0954457	0	0
HSBP1L1	0	1.32441	3.33688	0	6.75354	0.374893	1.09961	5.61393	0	0
HSCB	0.135737	7.31405	2.03398	0	0	15.7083	4.81845	5.93108	0	0
HSD17B14	3.92976	0.7024	1.63825	0	0	0	2.34549	1.05957	0	0
HSD17B3	0.256832	0.193877	0.0574095	0	3.37133	0	0.312598	0.0441501	0	0
HSFY2	0	0	0	0	0	0	0	0	0	0
HSFYL1	0	0	0	0	0	0	0	0	0	0
HSH2D	1.36198	2.37245	6.08282	6.57082	0.0149844	3.61436	0.28091	1.51636	5.04525	0
HSPB9	0	7.05159	0.961509	0	0	5.46822	2.53557	0.556573	0	0
HSPC072	0	0	0	0	0	0	0	0	0	0
HSPC157	0	0	0	0	0	0	0	0	0	0
HTN1	0	0	0	0	0	0	0	0	0	0
HTN3	0	0	0	0	0	0	0	0	0	0
HTR1A	0	0	0	0	0	0	0	0	0	0
HTR1E	0.0168445	0.0168601	0.134932	0	0	0	0.0465578	0.0115118	4.73183	0
HTR2C	0	0.762391	0.072684	0	0	2.87428	0.0375712	0	1.91087	0
HTR3B	0	0	0.0164005	0	0	0	0	0.176329	0	0
HTR3D	0.232653	0	0.236639	0	0	2.43813	0.18371	0	8.78997	0
HTR5A	1.19089	0	0.264778	0	0	3.33533	0.195706	0	7.97589	0
HTR6	0.243215	0.400015	0.262903	0	0	0.123917	0.024014	0.34438	0	0
HTR7	0.00999399	0.159655	0.0532625	0	0	0.0406842	0.72989	0.081737	0	0
HULC	0	0	0	0	0	0	0	0	0	0
HVCN1	1.31182	0.0915542	1.15347	2.90571	0	0.528286	1.47464	1.1564	1.34924	0
HYALP1	0	0	0	0	0	0	0	0	0	0
HYMAI	0	0	0	0	0	0	0	0	0	0
IAPP	0.0174479	0	0	0	0	0	0	0	0	0
ICAM5	0.824971	0.768353	0.554722	0	1.70739	0.896491	0.814588	0.197642	0	0
ID2B	0	0	0.0830169	0	0	0.047431	0	0	0	0
IDO2	0	0.290461	0.0839955	0	0	0.170328	0.0751514	0	0	0
IER2	9.4181	24.1055	12.005	0.958214	0	3.51284	10.1568	7.7467	0	0
IER5L	12.0978	8.17618	20.4652	0	0	15.4664	6.04725	12.797	0	0
IFI27L1	5.80684	5.33319	5.57687	0	0	1.30453	4.81728	3.10921	0	0
IFIT1B	0.209831	0.0525186	0.358027	0	0.338313	0.605823	0.338407	0.143439	2.41035	0
IFITM4P	0	0.162524	0.143167	0	0	0	0	0.334753	0	0
IFITM5	0	2.82499	0	0	0	4.94161	0.263136	1.30003	0	0
IFLTD1	4.31079	0	0.266867	0	0	0	0	0	0	0
IFNA21	0.0180332	1.92675	0.290574	0	0	0	0.301523	0.447107	0	0
IFNA5	0	0.828383	0	0	0	0	0	0	0	0
IFNB1	0	0	0	0	0	0	0	0	15.0913	0
IFNE	0.144008	0.915274	0.0856325	0	0	0.073454	0.565602	1.3489	0	0
IFNG	0.0895168	0.270074	0.586553	0	0	0.18282	0.020733	0	0	0
IFNW1	1.18685	0	0	0	0	0	0.064498	0.111616	2.49633	0
IGDCC3	0	0	0	0	0	3.10712	0.351202	0	0	0
IGF2AS	0	0	0	0	0	0	0.0324943	0	0	0
IGF2BP1	2.0475	0	0.00990157	0	0	12.2207	0.0639531	0.149323	0.00499057	0
IGFBP1	0	0	0	0	0	0.302625	0	0.0725666	0.0581498	0
IGFBP2	5.434	3.9314	1.20577	2.41908	3.90487	5.69495	3.77079	3.11791	0	0
IGFBPL1	11.4603	0.6749	2.63773	0	0	7.08764	0.606323	8.27662	0	0
IGFL1	4.71339	41.4474	0	0.0532097	2.24867	6.3364	0	0	0	0
IGFL4	1.53336	0	0	0	0	0	0.0516868	0	0	0
IGLL1	0.0420052	0	0	0	0	0	0.27872	0	0	0
IGLL3	0	0	0	0	0	0	0.604064	0	0	0
IGLON5	0.064996	0	0	0	0	0	0	0.0886258	0	0
IGSF21	0.728744	0	0.178702	0	0	0	0.433315	0.377176	0	0
IGSF5	0	0	0.3407	0	0	0	0.0804989	0	0.0226905	0
IHH	0	0	0	0	0	2.48299	0	0	1.81303	0
IL11	1.0419	0.969609	0.334639	0	0	0.235814	0.649298	0.988025	0	0
IL12A	0.17265	0	0.418073	0	0	0	0.119698	0.355086	0	0
IL12B	0.0145166	0.696853	0.154939	0	0.224458	0	0.0901888	0.109028	0	0
IL13	0	0	0	0	0	0	0	0	0	0
IL13RA2	0	0.0756132	0	0	0	11.1949	0.495962	0.0129078	0.0774103	0
IL17B	0	0	0.155077	0	0	0	0.363073	0	0	0
IL17C	0	0	0	0	0	0	0	0	0	0
IL17D	0.762996	0.447333	0	0	0	0	0.244508	0	0	0
IL17REL	0	0	0	0	0	0	0.0821764	0	0	0
IL19	0	0	0.0700936	0	0	0	0	0	0	0
IL1F10	0	0.110219	0	0	0	0	0	0	0	0
IL1F6	6.76276	0	0	0	0	0	0	0	0	0
IL2	0	0	0.567851	0	0	0	0	0	0	0
IL20	0.986794	0.292416	0	0	0	0	0.497084	0	0.0924259	0
IL21	0	0	0	0	0	0	0	0	0	0
IL21R	0.651944	0.762328	2.80385	3.95367	0	0.597076	0.628674	0.571131	0	0
IL22RA2	0	0	0	0	0	0	0.0320807	0	0.0157548	0
IL23A	0	2.03287	0.158376	0	0	0	0.049299	0.341148	0	0
IL25	0	0	0	0	0	0	0	0	0	0
IL26	0	0	0	0	0	1.14993	0.293823	0	0	0
IL27	0	0	0	0	0	0	0	0	0	0
IL27RA	3.04533	4.73602	3.94817	0	0	1.39265	2.141	2.26514	0	0
IL28A	0	0.813518	0	0	0	0	0	0	0	0
IL28B	0	0	0	0	0	0	0	0	0	0
IL3	0	0	0	0	0	0	0.0567161	0	0	0
IL31	0	0	0	0	0	0	0	0	0	0
IL4	0	0.411753	0	0	0	0	0.284679	0	0	0
IL4I1	0.861362	3.31851	7.03376	3.86365	0.615969	1.05282	1.57736	0.491778	0	0
IL5	0	0	0	0	0	0	0	0.0325454	0	0
IL9	0	0	0	0	0	0	0	0	0	0
IMP5	0.0167305	0.602831	0.0446716	0	0.0215741	0	0	0	0	0
[truncated: 18,513 more rows]

## Sheet: Count
ENSEMBL	CES1.T	CES2.T	CES3.T	CES4.T	CES5.T	CES1.M	CES2.M	CES3.M	CES4.M	CES5.M
A1BG	0	0	0	0	0	0	0	0	0	0
A1BG-AS1	0	0	0	0	0	0	0	0	0	0
A1CF	41	29	40	0	159	63	76	15	0	69
A2M	1547	6116	9430	5237	2044	3238	10311	7354	143	15250
A2M-AS1	0	0	0	0	0	0	0	0	0	0
A2ML1	238	24477	4596	13966	1288	748	25160	25	3243	8426
A2MP1	0	0	0	0	0	0	0	0	0	0
A3GALT2	0	170	124	0	0	0	212	226	176	33
A4GALT	458	1204	1854	1088	649	31	1462	2049	1308	693
A4GNT	1	10	24	0	586	24	30	38	0	0
AA06	0	0	0	0	0	0	0	0	0	0
AAAS	416	2171	1515	1604	3801	1931	2553	2109	363	1705
AACS	993	1233	1352	992	735	1553	2420	1280	187	2188
AACSP1	0	0	0	0	0	0	11	1	0	0
AADAC	0	28	143	0	0	45	18	285	0	23
AADACL2	0	7	10.5	0	127	0	45.5	42.5	0	108.5
AADACL3	0	17	0	0	0	0	2	0	0	416
AADACL4	1	35	0	0	891	56	25	0	36	12
AADACP1	1	0	0	0	0	0	0	0	0	0
AADAT	201	41	65	279	1024	406	37	175	0	230
AAED1	69	58	66	0	319	42	77	102	100	50
AAGAB	307	800	1352	3055	47	1332	998	1495	1745	474
AAK1	1165	4414	5363	4649	1265	2286	5531	4184	6470	5084
AAMDC	0	51	87	80	92	53	79	65	37	160
AAMP	425	1798	1752	823	385	1292	1517	2480	524	477
AAR2	185	1077	477	639	0	260	1352	1326	765	917
AARD	0	0	1	0	0	0	0	0	0	0
AARS	2423	9389	7029	6171	5424	9756	8967	19807	4723	5147
AARS2	506	768	911	1287	99	1367	1241	1661	918	1011
AARSD1	0	2	9	0	0	0	25	3	0	0
AASDH	252	798	708	1131	539	1164	1324	1405	343	635
AASDHPPT	0	461	119	0	0	169	368	342	1	110
AASS	421	446	1025	1060	1633	1243	543	412	316	2891
AATBC	0	4	0	0	0	2	0	0	0	0
AATK	101	368	309	66	0	752	309	60	0	14
ABAT	135	285	248	227	2644	345	490	397	939	204
ABCA1	1788	5632	13480	3514	6470	6063	8264	6706	10560	16527
ABCA10	82	146	140	0	662	355	309	70	0	2033
ABCA11P	0	0	3	0	0	0	0	1	0	0
ABCA12	215	2521	1921	1039	5815	685	2066	4575	1058	5755
ABCA13	87	979	2619	9693	2758	531	592	165	70	1124
ABCA17P	0	0	0	0	0	0	10	3	0	0
ABCA2	1570	2871	4883	2153	44	4793	3542	7220	1280	989
ABCA3	771	2993	577	587	602	6213	7461	1348	247	700
ABCA4	621	626	643	0	6033	1416	229	3668	145	1556
ABCA5	260	1033	1041	2027	977	1382	2171	574	1758	1227
ABCA6	120	222	592	656	1107	513	650	318	0	3852
ABCA7	1016	2745	2573	971	89	1401	2469	1803	104	243
ABCA8	87	109	278	0	608	87	309	77	0	4600
ABCA9	484	134	654	670	896	625	563	158	0	2164
ABCA9-AS1	0	0	0	0	0	0	0	0	0	0
ABCB1	43	540	407	0	3138	463	258	142	0	1125
ABCB10	336	1295	792	1483	1180	1570	1761	966	343	813
ABCB11	82	280	32	0	1458	8	128	45	173	160
ABCB4	0	238	256	0	3579	178	460	186	540	841
ABCB5	0	194	98	0	1944	809	154	10	0	1102
ABCB6	1	31	212	0	360	185	236	457	0	33
ABCB7	496	1425	1482	1480	1612	2411	2393	1815	1159	871
ABCB8	403	781	639	141	279	699	923	800	607	48
ABCB9	176	93	758	0	51	680	124	486	30	80
ABCC1	2514	5696	27234	6859	613	7921	8005	40188	113	4405
ABCC10	859	883	1120	676	1177	1436	1195	1436	1125	178
ABCC11	75	36	134	33	1071	116	81	54	0	246
ABCC12	0	155	31	0	2351	163	65	8	0	204
ABCC13	0	60	7	0	298	26	0	1	0	39
ABCC2	1413	328	5356	0	7243	1221	334	22633	43	1148
ABCC3	439	770	26416	234	313	691	884	47688	626	1165
ABCC4	272	297	521	835	1916	1268	934	368	52	321
ABCC5	1544	3415	9662	10333	1132	4515	9830	15657	14727	1525
ABCC5-AS1	0	0	0	0	0	0	0	0	0	0
ABCC6	267	322	164	0	2270	568	166	840	0	390
ABCC6P1	24	76	0	0	1574	182	58	6	0	434
ABCC6P2	0	3	0	0	50	0	36	24	0	46
ABCC8	194	384	138	0	2276	919	228	0	0	458
ABCC9	241	320	512	458	4022	568	669	632	95	2942
ABCD1	141	1036	1082	71	0	498	679	429	81	92
ABCD2	1	95	126	156	388	33	45	15	0	29
ABCD3	977	2065	1601	2213	1341	1464	2739	3766	1793	1556
ABCD4	670	1051	1618	684	220	2097	2000	1630	1161	645
ABCE1	494	566	1056	2261	76	739	759	1492	594	800
ABCF1	0	0	0	0	0	0	0	0	0	0
ABCF2	641	1338	1914	1651	829	3027	2150	3085	1895	1474
ABCF3	1156	2329	4639	4121	1566	2946	2638	4386	3077	972
ABCG1	412	871	930	75	304	143	944	1232	52	710
ABCG2	37	208	66	134	1713	16	97	150	238	215
ABCG4	9	10	50	0	0	0	19	18	0	0
ABCG5	1	49	94	0	1524	247	34	61	0	221
ABCG8	23	134	92	0	808	191	33	6	0	183
ABHD1	146	32	82	0	308	351	119	158	411	114
ABHD10	84	143	320	787	80	476	345	782	593	114
ABHD11	306	566	1723	32	0	366	752	591	1086	208
ABHD12	1102	3516	2597	1179	291	4939	9444	4121	2619	1308
ABHD12B	604	128	34	10	307	534	468	125	1053	208
ABHD13	121	140	192	661	272	86	333	265	0	159
ABHD14A	27	60	86	64	0	121	84	192	70	0
ABHD14A-ACY1	0	0	0	0	0	0	0	0	0	0
ABHD14B	0	52	98	0	0	336	133	271	83	56
ABHD15	50	141	104	0	0	44	160	105	0	19
ABHD16A	0	0	0	0	0	0	0	0	0	0
ABHD16B	13	224	96	63	0	203	112	227	0	0
ABHD17A	526	975	1395	291	0	1023	1595	862	71	20
ABHD17B	112	349	363	33	553	294	483	208	676	457
ABHD17C	107	1032	817	1062	0	144	856	1372	194	79
ABHD18	36	273	285	357	94	340	709	355	130	297
ABHD2	1139	933	3208	883	274	1209	1954	3806	413	895
ABHD3	0	362	680	408	407	552	291	1330	483	285
ABHD4	62	890	584	0	458	187	1339	1177	132	345
ABHD5	221	543	633	820	546	312	463	1081	590	1867
ABHD6	102	55	176	367	399	1	119	361	64	112
ABHD8	148	61	157	0	0	258	106	543	0	0
ABI1	767	4244	4286	2796	533	2376	7695	2627	10124	5636
ABI2	429	485	564	1223	514	1535	677	639	1251	765
ABI3	0	122	188	0	0	77	94	65	0	68
ABI3BP	823	1278	9158	2143	2060	1280	7485	2511	163	69287
ABL1	2248	3606	4701	2032	462	2240	5172	4221	818	4061
ABL2	817	942	3337	481	3218	2073	3222	5984	306	6439
ABLIM1	619	10093	10800	5602	1029	1196	5943	9591	1896	11856
ABLIM2	34	1659	223	50	0	64	2588	174	255	110
ABLIM3	110	602	371	497	983	327	962	509	693	1377
ABO	192	1964	690	159	0	1082	2682	1511	82	114
ABR	542	4550	3211	1974	335	1700	5109	2993	751	2249
ABRA	0	64	19	0	814	19	159	18	0	47
ABRACL	49	70	93	251	0	107	9	114	0	56
ABRAXAS1	75	222	186	66	569	494	202	291	0	176
ABRAXAS2	306	617	547	795	635	519	956	908	599	781
ABT1	119	100	137	478	100	552	244	356	0	29
ABTB1	345	427	997	75	92	328	920	559	0	41
ABTB2	141	1037	238	401	114	202	420	359	455	144
ACAA1	236	406	860	526	0	409	385	760	992	248
ACAA2	147	138	225	0	100	341	490	152	0	398
ACACB	1157	1741	2284	546	2610	1475	4786	2631	89	9320
ACAD10	506	1146	1150	1375	485	1481	2236	2134	1332	1011
ACAD11	0	1	10	0	54	33	20	16	0	0
ACAD8	220	876	836	79	219	1455	868	504	246	1620
ACAD9	1163	3995	5137	3406	2018	5325	4731	8479	2383	1435
ACADL	0	111	33	0	2006	18	73	80	0	533
ACADM	417	1332	1768	470	2319	1184	1665	2042	3626	1380
ACADS	196	399	380	388	0	196	505	190	250	122
ACADSB	132	143	265	144	625	451	206	275	1	721
ACADVL	6466	7212	10156	5118	479	10431	10030	10011	3444	6818
ACAN	274	346	449	0	851	1558	1763	531	0	384
ACAP1	106	861	866	1051	0	660	894	425	34	313
ACAP2	481	2471	4190	3068	895	2083	2946	5633	4643	2379
ACAP3	1050	3602	1621	1425	0	3908	4302	2092	726	336
ACAT1	295	550	365	122	301	966	755	1368	608	686
ACAT2	85	477	204	1583	0	453	475	519	469	519
ACBD3	204	1440	2450	1270	3864	957	2041	2385	2306	1544
ACBD4	95	193	382	76	0	621	487	593	23	231
ACBD5	691	1590	1636	4122	1959	2536	2770	1316	3302	1479
ACBD6	0	3	17	0	0	3	3	28	0	2
ACBD7	0	0	3	0	0	0	0	13	0	0
ACCS	313	429	257	2037	412	462	775	523	144	1070
ACCSL	1	87	17	0	1083	115	60	11	0	0
ACD	20	593	392	130	655	656	683	763	174	138
ACE	217	330	152	68	603	268	330	237	31	343
ACE2	0	128	140	0	742	3	293	125	118	179
ACER1	0	83	12	0	265	111	79	0	0	252
ACER2	222	343	331	433	159	505	443	74	780	298
ACER3	0	168	392	25	242	174	189	291	88	329
ACHE	1	42	26	0	0	1	48	16	0	0
ACIN1	3609	5940	8632	8092	5826	10939	10436	12387	5853	6595
ACKR1	43	14	139	0	83	2	46	23	30	237
ACKR2	0	83	43	75	115	118	24	0	122	89
ACKR3	158	166	754	456	93	359	1649	3483	609	2155
ACKR4	121	235	353	464	1546	945	435	566	1278	1162
ACLY	1994	2918	5791	3203	898	5352	4819	7240	1495	3341
ACMSD	0	28	82	0	360	0	91	57	392	0
ACO1	152	1852	1367	429	958	411	2220	1376	849	1780
ACO2	2081	3431	2261	3995	42	2201	6016	2950	970	1171
ACOD1	63	9	0	0	0	0	25	0	0	17
ACOT1	0	13	130	0	0	374	243	226	1	154
ACOT11	136	540	890	694	67	386	1128	1345	232	233
ACOT12	0	7	15	0	652	0	50	10	0	82
ACOT13	0	151	224	0	35	288	144	613	0	80
ACOT2	264	482	646	68	2319	794	541	1001	512	809
ACOT4	0	11	83	0	0	55	9	177	0	0
ACOT6	0	0	0	0	0	0	0	0	0	0
ACOT7	718	1788	1077	441	0	1230	1780	1229	622	255
ACOT8	157	332	369	39	184	230	725	499	142	94
ACOT9	423	918	1179	1521	1034	1290	1011	1586	360	1031
ACOX1	1388	4941	2831	2592	2033	3345	6328	2690	3488	3729
ACOX2	0	30	98	38	81	218	90	117	0	312
ACOX3	325	1554	1053	682	352	1220	2514	1191	1074	812
ACOXL	405	71	53	0	313	7	54	14	0	105
ACOXL-AS1	0	0	0	0	0	0	0	0	0	0
ACP1	259	781	1245	837	77	1647	1430	1752	97	278
ACP2	286	344	535	357	431	992	643	270	366	115
ACP4	31	195	319	64	0	151	191	397	63	0
ACP5	204	918	1083	1223	45	555	1460	770	0	228
ACP6	29	263	361	32	1	756	260	1152	296	291
ACP7	0	15	51	33	0	119	13	31	0	66
ACPP	0	817	447	1162	0	28	877	1023	672	146
ACR	0	42	6	0	351	0	87	0	0	338
ACRBP	0	274	182	0	579	566	183	201	0	307
ACRV1	0	23	2	0	351	408	15	327	0	135
ACSBG1	1	104	0	0	0	0	64	12	0	467
ACSBG2	77	36	115	0	141	43	137	100	0	126
ACSF2	89	243	2499	34	0	70	187	3403	1084	693
ACSF3	717	1900	1515	1229	200	1570	1739	2277	500	531
ACSL1	226	1474	1466	2925	546	557	3001	256	995	3745
ACSL3	387	769	3335	783	686	1029	1667	4462	586	1714
ACSL4	19	459	1169	277	1100	605	558	489	408	1874
ACSL5	860	1117	1145	292	838	501	768	724	31	645
ACSL6	81	274	39	209	1699	92	227	57	0	346
ACSM1	0	70	244	320	589	38	110	35	0	131
ACSM2A	0	16	55	0	239	182	43	0	0	77
ACSM2B	0	39	27	0	829	0	0	0	0	13
ACSM3	0	141	82	73	302	217	55	20	0	187
ACSM4	0	109	47	0	1626	12	38	45	0	162
ACSM5	0	195	224	35	175	0	88	25	0	595
ACSM6	1	284	124	404	783	507	355	65	434	827
ACSS1	105	368	381	414	187	75	512	133	426	150
ACSS2	193	1707	1367	693	871	748	1845	900	1672	1677
ACSS3	1606	211	332	372	1141	603	336	81	1	1351
ACTA1	0	9	31	29	0	89	2040	10	0	0
ACTA2	2559	2353	2734	4278	1054	1566	3878	5046	621	8749
ACTA2-AS1	1	2	0	0	0	33	31	10	0	67
ACTB	20991	83737	90780	76278	117	50537	97777	163331	31118	26153
ACTBL2	0	35	0	0	0	0	0	0	0	133
ACTC1	22	144	4	0	101	123	440	8	0	51
ACTG1	23863	71495	68303	33459	1	72471	84941	87749	24611	14790
ACTG1P17	0	0	4	0	103	0	0	0	0	40
ACTG2	1861	84	855	859	822	79	106	113	0	1196
ACTL10	30	16	19	116	0	1	22	44	0	0
ACTL6A	608	1047	1207	1487	891	1006	911	3543	1112	480
ACTL6B	0	27	45	0	379	216	7	7	0	126
ACTL7A	55	11	44	0	0	107	17	14	0	0
ACTL7B	0	0	5	0	0	0	0	0	0	0
ACTL8	0	7	3	0	106	11	2	0	482	1
ACTL9	0	0	0	0	0	0	0	0	0	0
ACTN1	2100	5456	8881	6243	1607	4197	9299	12288	1549	6578
ACTN1-AS1	0	0	0	0	0	0	0	0	0	0
ACTN2	45	210	214	0	3463	374	1059	63	0	364
ACTN3	0	100	0	0	875	130	309	37	0	455
ACTN4	10075	44071	37627	95623	594	14524	48644	46072	46558	11544
ACTR10	29	769	588	1075	327	576	1116	932	196	586
ACTR1A	622	1299	1312	1050	153	1645	3161	1901	1776	1462
ACTR1B	127	1466	1617	1234	0	1936	2468	2041	556	241
ACTR2	964	3424	5258	3493	656	2206	4506	6427	1429	2616
ACTR3	3849	5823	5005	6341	282	3865	5540	7647	2448	4103
ACTR3B	306	233	324	378	652	796	242	311	156	318
ACTR3C	69	195	227	1	9	61	167	427	131	109
ACTR5	24	284	342	239	821	357	289	414	1	196
ACTR6	267	170	368	0	203	107	244	748	120	203
ACTR8	256	296	386	114	487	1067	499	753	934	276
ACTRT1	0	0	28	0	144	0	8	0	0	37
ACTRT2	0	0	0	0	0	0	0	0	0	29
ACTRT3	0	14	2	0	169	91	59	34	0	0
ACVR1	195	929	1466	794	1017	228	2701	1981	535	1548
ACVR1B	498	1218	1123	705	243	636	2834	1300	1431	1070
ACVR1C	0	202	0	0	1041	0	190	9	0	542
ACVR2A	182	300	352	804	234	177	616	674	675	831
ACVR2B	885	293	239	174	113	3002	607	330	370	112
ACVR2B-AS1	0	0	0	0	0	0	0	0	0	0
ACVRL1	114	272	457	1004	0	218	299	338	0	526
ACY1	0	8	10	68	711	0	0	3	0	172
ACY3	19	89	17	279	200	0	14	75	0	0
ACYP1	0	476	229	98	67	325	477	428	447	26
ACYP2	0	124	67	78	93	38	118	145	0	0
ADA	281	375	1208	496	1552	300	927	1142	112	1496
ADA2	95	442	488	255	373	364	413	142	0	103
ADAD1	0	18	0	0	447	198	40	3	0	103
ADAD2	0	34	24	0	0	21	116	33	0	45
ADAL	54	12	179	113	367	263	189	336	57	132
ADAM10	2298	2871	3437	1441	3511	4746	5160	5268	6139	2447
ADAM11	0	67	147	0	0	141	75	86	0	18
ADAM12	333	575	2543	650	1424	275	6209	9921	0	882
ADAM15	820	6047	9793	6356	159	1692	5845	15444	1294	423
ADAM17	119	2869	7443	3111	882	2290	4418	6173	2597	4835
ADAM18	0	82	9	0	361	24	11	1	0	32
ADAM19	667	1163	2779	1308	1171	1733	2632	1486	531	829
ADAM2	25	77	9	0	222	0	5	0	0	91
ADAM20	77	272	49	72	177	464	413	18	1	385
ADAM20P1	0	0	0	0	0	0	0	0	0	0
ADAM21	0	99	25	0	1046	85	60	36	0	206
ADAM21P1	0	147	63	0	1935	320	56	0	0	367
ADAM22	390	331	350	172	1832	936	248	188	76	721
ADAM23	233	2470	892	3307	1282	293	1447	352	386	1032
ADAM28	222	691	1738	434	488	369	1164	1006	0	359
ADAM29	0	25	66	0	191	217	12	4	0	0
ADAM30	0	17	6	0	74	0	8	0	0	292
ADAM32	27	65	76	97	760	7	90	127	0	116
ADAM33	464	211	677	365	189	86	358	55	0	725
ADAM3A	0	1	0	0	743	216	15	2	21	145
ADAM5	0	0	0	0	0	0	0	0	0	0
ADAM6	0	0	0	0	0	0	0	0	0	0
ADAM7	0	48	16	0	449	0	29	1	0	140
ADAM8	224	1394	2700	165	0	176	710	1431	134	0
ADAM9	2142	5592	12291	5426	6285	2964	7205	16371	3595	7691
ADAMDEC1	0	349	426	475	274	0	411	6	13	99
ADAMTS1	938	936	4359	1681	459	820	1269	1922	0	11218
ADAMTS10	146	476	671	38	147	161	463	508	0	405
ADAMTS12	266	276	427	36	1337	508	1748	3209	0	1620
ADAMTS13	217	269	197	704	756	1049	568	329	0	170
ADAMTS14	702	152	140	284	0	508	1700	565	0	54
ADAMTS15	187	89	10	0	0	346	225	82	0	372
ADAMTS16	141	58	34	305	2543	165	208	279	0	5
ADAMTS17	2	543	332	762	373	2	926	256	968	610
ADAMTS18	1979	235	121	0	2101	5630	186	64	0	950
ADAMTS19	711	78	190	0	151	1077	34	15	0	16
ADAMTS19-AS1	0	0	0	0	0	0	0	0	0	0
ADAMTS2	1275	2679	2292	4134	136	1627	7255	7097	0	9222
ADAMTS20	0	51	96	0	1117	245	105	28	197	154
ADAMTS3	0	60	157	0	1398	71	68	105	0	432
ADAMTS4	270	243	8020	463	169	236	434	763	0	1127
ADAMTS5	92	130	187	0	252	72	159	1413	0	983
ADAMTS6	67	195	112	169	504	1056	733	454	0	210
ADAMTS7	39	1097	161	484	0	442	1398	577	104	123
ADAMTS8	52	17	279	0	14	0	109	19	0	109
ADAMTS9	2299	1152	14135	1502	3908	1460	1458	3185	0	27861
ADAMTS9-AS1	0	0	0	0	0	0	0	0	0	0
ADAMTS9-AS2	0	0	0	0	0	0	0	0	0	37
ADAMTSL1	155	209	196	157	657	876	821	358	0	1208
ADAMTSL2	0	134	167	206	0	1446	458	271	28	72
ADAMTSL3	69	1233	1159	172	1778	85	967	1188	922	752
ADAMTSL4	1724	3228	4336	865	2288	2180	2747	913	1923	3806
ADAMTSL4-AS1	0	3	21	0	0	1	12	3	0	0
ADAMTSL5	153	251	116	67	0	20	344	90	64	49
ADAP1	0	19	22	0	93	0	1	27	0	72
ADAP2	0	326	399	292	205	212	373	431	422	278
ADAR	3088	20199	20150	18097	1761	10005	18521	44089	10139	10027
ADARB1	114	418	289	519	0	273	786	727	0	1000
ADARB2	68	42	74	0	42	0	4	1228	741	40
ADARB2-AS1	20	5	87	0	0	0	4	448	0	26
ADAT1	205	715	670	798	308	953	1002	1303	153	213
ADAT2	30	183	292	83	264	703	254	202	599	418
ADAT3	253	210	97	0	0	201	232	132	0	0
ADCK1	101	277	275	0	51	383	337	415	0	199
ADCK2	460	919	651	214	180	128	1096	571	789	298
ADCK5	354	669	204	35	85	152	710	385	199	55
ADCY1	42	423	54	0	272	683	1180	503	379	221
ADCY10	183	272	197	0	14622	235	127	90	0	748
ADCY10P1	0	20	18	0	41	0	43	0	0	112
ADCY2	195	141	49	70	3103	100	130	65	0	881
ADCY3	1037	2481	3903	1010	0	2203	2907	4901	1180	1294
ADCY4	439	544	512	377	1886	262	907	781	77	865
ADCY5	152	10	380	0	168	198	141	524	0	355
ADCY6	582	4778	2564	986	736	1262	4915	4701	1567	2035
ADCY7	744	3517	1785	2657	0	2728	7415	1956	350	184
ADCY8	0	138	16	0	2991	31	90	24	0	982
ADCY9	331	1796	1144	382	102	290	3132	1869	444	1417
ADCYAP1	0	14	11	0	4	0	0	0	0	0
ADCYAP1R1	1	4	242	1	422	171	10	5	0	170
ADD1	2287	3855	3352	2025	648	4937	7812	4057	1282	4820
ADD2	108	214	219	0	209	572	1683	718	0	111
ADD3	2171	939	1701	1938	285	1366	1285	1847	78	2782
ADGB	30	124	54	0	1091	22	51	6	0	207
ADGRA1	2	59	0	0	0	0	15	0	0	87
ADGRA2	1089	514	828	669	435	838	1295	1146	0	665
ADGRA3	878	239	818	328	1072	2956	1458	3217	459	965
ADGRB1	266	234	206	0	603	848	1497	105	1	447
ADGRB2	57	276	305	0	55	213	307	890	0	272
ADGRB3	91	84	45	0	796	53	95	34	0	455
ADGRD1	56	69	406	0	52	216	644	119	0	2128
ADGRD2	1	155	196	74	0	22	200	343	902	85
ADGRE1	25	110	89	0	1729	291	107	5	0	166
ADGRE2	336	3265	3606	763	1568	634	1074	620	937	2289
ADGRE3	22	143	554	0	390	0	8	2	0	110
ADGRE4P	1	139	31	0	67	0	126	45	0	225
ADGRE5	1178	1345	2231	2231	144	1877	1568	965	447	2880
ADGRF1	37	168	1813	1196	1008	87	77	873	1517	212
ADGRF2	0	1	15	0	281	40	120	6	0	111
ADGRF3	1	134	194	64	456	166	111	147	94	80
ADGRF4	81	561	370	332	783	124	1380	337	1399	336
ADGRF5	209	254	629	536	611	680	649	968	364	2569
ADGRG1	969	9838	6419	1770	1536	2202	22040	15403	1207	2400
ADGRG2	62	148	322	0	3332	521	357	540	0	247
ADGRG3	13	5	255	0	0	112	9	85	0	17
ADGRG4	57	355	199	1	3487	115	129	38	0	569
ADGRG5	49	281	46	0	291	227	106	1	0	59
ADGRG6	311	970	445	165	519	3262	1249	268	623	1022
ADGRG7	0	136	47	0	550	49	24	10	0	114
ADGRL1	2027	1119	548	2003	299	7785	1140	1464	276	1475
ADGRL2	865	8165	3291	2094	2198	1114	6953	4778	0	6266
ADGRL3	1	218	391	0	776	627	98	3	82	1988
ADGRL4	44	56	166	366	227	348	253	298	1	1024
ADGRV1	851	396	260	58	4796	4190	176	215	164	2180
ADH1A	120	322	211	114	2010	397	205	339	0	294
ADH1B	93	29	24	341	227	1	861	608	1	14940
ADH1C	0	113	380	0	1031	1	633	9522	0	214
ADH4	0	179	210	442	704	133	253	169	0	124
ADH5	561	2085	2985	4037	592	1489	3682	2678	388	1574
ADH6	0	477	316	384	613	87	487	419	897	148
ADH7	78	1087	1818	1964	450	6	5624	2769	0	0
ADHFE1	160	117	763	382	0	340	33	543	71	279
ADI1	100	132	386	326	0	184	221	541	80	178
ADIG	0	0	3	0	0	0	35	0	0	56
ADIPOQ	0	0	0	0	0	0	0	0	0	24
ADIPOQ-AS1	0	0	0	0	253	0	0	0	0	0
ADIPOR1	163	2029	2854	1779	815	1717	2424	4529	1928	1689
ADIPOR2	94	606	441	282	445	279	807	785	598	214
ADIRF	0	0	0	0	0	0	0	0	0	0
ADK	878	2032	1681	1224	701	2517	2368	2941	1781	1637
ADM	581	1020	752	26	0	203	283	236	607	165
ADM2	128	42	10	0	0	17	19	6	0	0
ADM5	1	2	0	0	0	74	71	1	0	0
ADNP	2257	6800	5742	5646	1387	8177	10831	11166	6650	3397
ADNP2	589	1784	1383	956	618	2338	2897	1678	647	1100
ADNP-AS1	0	0	0	0	0	0	0	0	0	0
ADO	21	47	88	0	0	174	59	201	0	0
ADORA1	0	20	0	0	1	33	11	22	0	44
ADORA2A	0	0	0	0	0	0	0	0	0	0
ADORA2A-AS1	200	7	4	0	0	302	0	11	0	0
ADORA2B	0	204	457	289	0	194	659	761	431	80
ADPGK	243	889	1413	436	1571	902	940	1100	197	161
ADPGK-AS1	0	0	0	0	0	0	0	0	0	0
ADPRH	0	32	119	0	0	21	88	85	0	19
ADPRHL1	0	116	110	0	0	0	79	170	329	0
ADPRHL2	57	264	137	71	0	179	187	417	91	87
ADPRM	190	119	149	1289	17	25	173	139	63	82
ADRA1A	0	30	48	0	193	3	45	0	393	83
ADRA1B	1	0	3	0	38	93	40	15	0	33
ADRA1D	0	28	62	0	0	5	6	23	0	0
ADRA2A	102	163	544	570	0	29	176	153	0	132
ADRA2C	269	173	150	234	0	39	160	0	0	0
ADRB1	0	33	122	0	0	7	65	5	0	0
ADRB2	1	366	129	90	1002	0	2877	119	991	2547
ADRB3	0	0	0	0	186	0	0	0	0	0
ADRM1	1726	3939	3120	3234	0	3118	5412	3866	600	709
ADSL	1223	1253	1054	1308	4115	2843	1382	1371	580	1078
ADSS	316	1681	2499	1793	240	1834	1982	3423	1732	1094
ADSSL1	42	831	268	417	0	48	639	1615	0	282
ADTRP	0	17	52	0	871	66	79	39	112	333
AEBP1	19467	21022	40026	69538	3376	9404	51536	55929	2879	73836
AEBP2	471	1208	1057	1999	339	587	1966	1745	805	1508
AEN	289	415	1074	850	0	701	762	705	198	215
AES	1813	3930	4227	2573	140	2603	3769	5531	1009	1212
AFAP1	208	754	964	430	818	154	1608	1349	482	1105
AFAP1-AS1	0	4	0	0	0	0	0	0	0	0
AFAP1L1	385	262	88	133	358	719	498	610	161	1143
AFAP1L2	946	5052	987	896	436	494	10066	493	29	523
AFDN	5362	7020	6958	8877	2951	4033	6860	5281	17156	7550
AFDN-DT	431	147	5	0	0	111	128	44	0	0
AFF1	1932	5802	8355	9058	1222	1413	10611	8165	4629	9385
AFF2	110	467	290	0	5154	158	3328	469	0	1633
AFF3	258	269	607	410	804	324	149	21	0	1621
AFF4	1818	5671	8406	5603	1492	6507	8569	8732	8165	12768
AFG1L	178	81	80	449	374	425	227	98	408	504
AFG3L1P	31	51	115	82	673	19	149	77	0	91
AFG3L2	686	2079	1984	1538	2962	2503	3204	2797	4175	2419
AFM	20	131	7	0	502	0	39	88	0	277
AFMID	313	465	783	395	405	377	640	523	236	428
AFP	36	18	34	0	486	0	16	7	0	150
AFTPH	656	1630	2444	1385	900	1731	2420	2441	1545	1036
AGA	0	757	746	615	1239	1346	1516	1237	0	607
AGAP1	2210	1477	2788	1027	240	1133	2787	5319	298	1905
AGAP12P	0	0	0	0	0	0	0	0	0	0
AGAP1-IT1	0	0	0	0	0	0	0	0	0	0
AGAP2	287	134	276	0	0	210	118	50	0	83
AGAP2-AS1	0	0	0	0	0	0	10	7	0	0
AGAP3	2148	1488	2119	860	86	2044	2810	1931	577	571
AGAP4	640	950	1264	1199	2878	3534	2615	2010	984	1878
AGAP5	0	253	82	0	0	14	6	0	3	0
AGAP6	4071	8777	9483	14872	3113	26224	17154	13594	16679	9681
AGAP9	0	2	2	0	1	11	1	4	2	0
AGBL1-AS1	0	0	0	0	0	0	0	0	0	0
AGBL2	174	92	136	0	476	54	99	72	0	199
AGBL3	0	130	96	0	87	37	174	159	0	412
AGBL4	0	93	50	0	241	54	11	4	0	180
AGBL4-IT1	0	0	0	0	0	0	0	0	0	0
AGBL5	365	610	1105	560	684	1083	1116	1339	522	0
AGBL5-AS1	0	0	0	0	0	1	0	0	0	0
AGER	0	0	0	0	0	0	0	0	0	0
AGFG1	1500	2442	10080	1566	543	475	4609	16083	1316	2509
AGFG2	24	731	639	1142	227	533	1020	1006	490	383
AGGF1	1426	2865	1387	676	2424	2876	2754	3025	1839	950
AGK	75.5	370	237	220	275	307	466	542.5	403	491.5
AGL	1171	2366	4430	4766	2986	2013	3020	9798	3911	1532
AGMAT	0	125	24	277	0	139	33	146	28	23
AGMO	2	25	41	0	622	45	30	37	0	279
AGO1	1941	2275	1534	473	105	3379	4078	3099	2230	878
AGO2	788	2078	2305	612	0	4412	3127	2755	3694	1785
AGO3	715	2448	1611	1011	520	3808	2964	2280	1141	1420
AGO4	324	1402	818	1717	1287	1644	1460	958	2098	1191
AGPAT1	0	0	0	0	0	0	0	0	0	0
AGPAT2	24	613	437	105	0	207	1000	523	0	41
AGPAT3	583	2663	1577	179	276	1376	2462	3208	953	724
AGPAT4	296	183	622	192	265	1228	737	390	61	1111
AGPAT5	610	435	406	714	0	560	696	480	0	19
AGPS	666	1032	1606	3190	1945	1826	2971	2388	2319	1162
AGR2	0	29	1281	286	0	2	20	6456	550	14
AGR3	0	4	7	0	0	0	15	17	0	0
AGRN	3588	7570	10582	4062	1	6292	5850	24203	1629	190
AGRP	0	0	87	0	46	51	0	11	0	0
AGT	161	25	31	0	269	214	107	24	0	16
AGTPBP1	89	752	915	1082	1385	2080	1035	379	1625	1017
AGTR1	0	0	72	0	204	181	6	41	0	302
AGTR2	59	3	14	0	411	0	24	3	0	0
AGTRAP	216	765	660	160	84	156	1744	883	53	122
AGXT	0	80	0	0	0	4	11	0	0	35
AGXT2	1	332	0	0	3874	356	73	0	0	520
AHCTF1	1115	5020	8904	5954	3381	7820	6313	9429	7226	5417
AHCY	750	1346	2125	839	216	2132	2436	2807	230	400
AHCYL1	1320	6126	6696	3158	712	2681	8273	13083	2551	4911
AHCYL2	521	369	495	28	949	498	1681	534	341	1315
AHDC1	399	2403	1347	2701	184	938	3405	1406	1657	25
AHI1	697	1050	2500	1099	810	4214	1139	1994	1659	3927
AHR	916	920	6540	3400	893	1012	2327	6063	565	4742
AHRR	92	147	79	122	0	341	92	40	51	144
AHSA1	1206	2601	1912	6292	898	5005	2948	4088	4058	1569
AHSA2	373	604	1192	805	0	902	971	1149	610	996
AHSG	47	0	36	0	305	27	18	0	0	0
AHSP	1	17	6	0	2884	0	5	0	0	327
AICDA	0	34	36	0	348	23	44	32	0	252
AIDA	188	922	862	1010	1182	986	973	1128	370	561
AIF1	0	0	0	0	0	0	0	0	0	0
AIF1L	0	243	168	0	0	55	209	417	65	97
AIFM1	277	1420	1180	576	1723	1181	1456	1903	133	1939
AIFM2	382	326	643	0	295	513	391	1743	136	42
AIFM3	55	195	78	202	165	0	86	76	147	135
AIG1	21	82	111	112	906	245	255	335	324	215
AIM2	0	290	315	355	170	139	255	38	0	0
AIMP1	52	544	614	1000	181	866	1193	944	483	501
AIMP2	361	337	307	338	0	563	524	548	259	12
AIP	478	595	912	1072	190	301	865	1019	296	361
AIPL1	1	16	2	0	136	0	1	2	0	0
AIRE	15	25	0	0	0	0	28	0	0	0
AIRN	85	0	0	0	0	0	3	0	0	0
AJAP1	140	24	8	0	0	6	10	0	0	0
AJM1	882	2030	641	126	0	1144	1993	1346	29	0
AJUBA	174	1512	523	186	99	1062	1318	1441	642	171
AK1	65	0	6	0	0	0	0	1	0	0
AK2	2246	12271	8561	5974	9407	8704	14698	15110	9070	6203
AK3	446	1643	2410	721	1	1838	3798	2485	188	819
AK4	176	733	490	296	0	650	614	600	131	176
AK5	0	20	79	0	517	20	138	51	0	150
AK6	226	246	415	0	118	807	538	683	531	378
AK7	41	61	197	0	616	83	202	153	0	431
AK8	219	149	134	0	615	31	147	85	114	75
AK9	247	222	250	82	2033	434	249	222	82	986
AKAIN1	26	2	0	0	69	0	0	0	0	0
AKAP1	1707	1291	2864	5195	728	4736	3263	2762	4080	2513
AKAP10	324	983	1136	1010	819	1175	1394	2237	1787	791
AKAP11	782	1729	2318	1820	296	2577	2742	3157	1114	1905
AKAP12	768	451	2785	439	1175	263	1053	789	2	13079
AKAP13	5022	6826	15974	10615	2116	10902	17439	13941	5721	14963
AKAP14	0	76	14	0	315	0	16	11	0	69
AKAP17A	2301	5417	4306	949	0	4136	4644	2852	455	5784
AKAP2	0	17	100	141	0	0	53	7	0	188
AKAP3	23	179	22	0	151	13	103	5	0	58
AKAP4	74	156	5	0	561	347	17	3	0	205
AKAP5	21	141	165	66	410	242	140	104	35	67
AKAP6	54	154	367	190	1132	64	463	154	0	522
AKAP7	45	197	78	132	876	237	104	68	0	126
AKAP8	280	1814	1482	2117	536	3117	1885	2307	1421	1276
AKAP8L	1068	2024	2591	894	224	3596	2890	3524	2300	3290
AKAP9	12071	10380	12223	24906	5811	27154	15821	16549	35547	31348
AKIP1	6	152	82	66	0	592	267	113	0	48
AKIRIN1	340	520	603	681	110	715	515	653	608	882
AKIRIN2	22	123	307	668	0	517	151	328	322	425
AKR1A1	686	2880	3280	3516	517	1675	2761	4110	1622	1188
AKR1B1	89	380	2321	490	790	559	893	6194	2	753
AKR1B10	122	1106	39195	1554	1416	13	3169	64809	710	460
AKR1B15	0	1155	1064	1440	764	45	1532	961	485	37
AKR1C1	217	535	17144	1441	987	8	1324	28795	1332	2766
AKR1C2	20	227	43405	6437	36	7	2923	50178	2635	1569
AKR1C3	18	705	14125	916	0	389	3257	21714	333	1450
AKR1C4	26	2	70	0	166	0	33	145	0	40
AKR1C8P	0	0	0	0	0	0	0	0	0	0
AKR1D1	13	31	12	0	545	55	0	1	0	148
AKR1E2	154	799	710	63	229	413	1128	306	2128	90
AKR7A2	611	1799	1392	2218	692	1354	2700	2813	1566	233
AKR7A3	192	461	161	0	283	652	605	301	0	107
AKR7L	84	172	153	0	219	707	258	224	2	100
AKT1	1365	4308	5577	4964	7	3401	5266	6566	1529	1037
AKT1S1	127	238	229	175	0	327	307	461	30	45
AKT2	1138	4573	5528	3728	208	4047	6282	7295	1657	2513
AKT3	77	297	408	460	47	1012	390	172	0	1238
AKTIP	95	1136	505	277	309	825	1498	1505	640	1006
ALAD	287	1024	671	579	85	351	1385	954	401	269
ALAS1	739	1249	2394	4520	833	479	1367	1887	764	810
ALAS2	59	154	60	1	725	172	155	91	195	123
ALB	74	86	38	751	1550	16	16	11	0	152
ALCAM	1735	550	609	851	334	2867	626	6361	76	723
ALDH16A1	431	552	486	456	86	478	1225	563	56	73
ALDH18A1	906	1701	2186	767	3318	2512	1962	3372	372	1365
ALDH1A1	78	336	2288	147	131	1134	502	8774	0	1536
ALDH1A2	176	219	296	210	2011	210	106	32	0	485
ALDH1A3	336	1706	816	261	701	99	1226	240	95	269
ALDH1B1	294	191	332	273	116	469	262	692	0	86
ALDH1L1	1	425	661	848	89	191	260	166	1878	408
ALDH1L1-AS1	0	0	0	0	0	0	0	0	0	0
ALDH1L1-AS2	0	0	0	0	0	0	0	0	0	0
ALDH1L2	201	362	229	81	2620	1326	855	1559	115	1350
ALDH2	281	1076	529	577	0	725	595	576	0	350
ALDH3A1	0	7033	19562	6385	0	32	2066	26045	788	220
ALDH3A2	905	2436	4822	1907	1687	1466	3292	11466	2102	2411
ALDH3B1	0	222	1537	342	0	37	309	1776	0	0
ALDH3B2	0	1102	837	562	0	1	1707	205	0	463
ALDH4A1	0	47	11	0	0	0	39	5	0	0
ALDH5A1	191	528	725	2032	336	435	418	1349	1327	290
ALDH6A1	32	557	584	309	2344	1177	641	1335	667	1032
ALDH7A1	707	2761	1340	2682	7645	3924	3602	1385	2843	1822
ALDH8A1	48	40	47	0	142	31	62	32	0	0
ALDH9A1	402	1311	1004	1286	1432	643	1001	3099	74	676
ALDOA	4919	13737	21921	6405	130	10088	19232	36545	11111	4611
ALDOB	47	342	2	90	651	61	221	13	0	195
ALDOC	281	341	383	33	136	976	387	630	447	355
ALG1	475	675	615	3973	373	136	1063	1894	274	687
ALG10	30	366	415	73	719	924	359	713	325	107
ALG10B	48	260	329	188	722	222	640	640	292	622
ALG11	230	105	187	82	320	335	317	581	0	617
ALG12	324	873	641	242	107	1173	888	1056	482	110
ALG13	1192	2594	2621	3255	888	1903	4202	1930	1012	3500
ALG14	43	275	148	131	199	425	182	264	57	85
ALG1L	0	80	624	1662	0	316	181	867	821	0
ALG1L2	60	90	269	0	479	17	96	429	163	87
ALG1L9P	1	0	0	0	0	88	36	6	0	0
ALG2	273	1449	903	1140	548	1035	2274	1633	383	832
ALG3	194	900	1602	233	965	560	1363	3781	622	229
ALG5	102	194	564	532	107	324	555	1071	232	197
ALG6	161	852	350	731	2175	916	1118	799	824	333
ALG8	563	810	1054	62	1499	1299	1196	2416	890	1115
ALG9	0	0	16	0	95	95	39	25	0	88
ALK	217	316	537	0	4963	899	632	473	459	1155
ALKAL1	0	2	0	0	0	0	0	0	0	0
ALKAL2	0	4	31	0	44	64	39	12	0	246
ALKBH1	0	93	181	639	0	459	448	397	79	70
ALKBH2	83	179	209	0	54	155	361	212	188	96
ALKBH3	164	319	192	151	255	443	527	456	380	362
ALKBH3-AS1	0	0	0	0	0	6	0	0	0	0
ALKBH4	102	64	23	0	0	39	97	52	27	0
ALKBH5	314	898	562	625	200	778	1048	1494	1020	354
ALKBH6	0	5	19	0	131	4	6	3	0	0
ALKBH7	306	162	114	0	0	121	256	164	57	0
ALKBH8	0	218	352	188	91	340	636	306	1540	222
ALLC	1	37	15	0	0	4	20	0	0	10
ALMS1	2043	3154	4605	2974	3681	11933	5523	7064	2409	4449
ALMS1-IT1	0	0	0	0	0	0	0	0	0	0
ALMS1P1	0	41	44	0	289	68	20	36	0	189
ALOX12	141	332	103	0	811	332	397	151	277	191
ALOX12-AS1	0	27	32	0	425	0	21	35	0	74
ALOX12B	76	6081	110	0	3068	215	3389	10	258	2150
ALOX12P2	0	0	1	0	0	0	0	5	0	0
ALOX15	1	98	131	0	389	240	62	55	0	208
ALOX15B	26	339	97	158	0	0	173	35	0	142
ALOX5	470	1220	1667	753	317	533	1722	1153	811	241
ALOX5AP	0	191	733	225	1535	1	518	467	0	96
ALOXE3	0	933	88	0	2058	78	1061	126	0	1691
ALPI	0	71	0	0	0	0	34	0	0	25
ALPK1	204	1750	1412	775	896	360	2777	1447	434	978
ALPK2	128	289	82	191	1583	430	352	245	0	870
ALPK3	1552	278	1089	144	341	1510	439	1614	368	1537
ALPL	40	184	141	0	81	1542	165	56	0	0
ALPP	0	66	5	0	0	88	24	130	0	0
ALPPL2	0	13	42	0	0	6	3	26	0	130
ALS2	524	1247	2340	1149	7357	4506	2124	2376	1884	2315
ALS2CL	216	4438	8450	1625	50	1976	5901	13191	2004	807
ALS2CR12	1	53	40	39	1123	16	79	69	249	158
ALX1	2	23	47	0	141	122	13	5	0	40
ALX3	0	1	3	0	0	3	0	4	0	0
ALX4	0	21	2	0	147	131	14	9	0	0
ALYREF	275	572	470	1	0	270	717	1055	230	303
AMACR	45	3	29	0	133	82	63	52	199	0
AMBN	1616	18	14	0	425	306	9	6	0	31
AMBP	29	0	21	0	799	305	13	33	0	180
AMBRA1	702	3456	2828	388	1053	3737	4846	2576	2423	2807
AMD1	398	853	836	1528	0	1148	1286	936	467	581
AMDHD1	0	36	118	0	317	0	36	25	382	170
AMDHD2	392	605	360	0	0	208	596	466	110	0
AMELX	55	108	19	0	854	0	17	25	1086	160
AMELY	0	0	0	0	0	0	0	0	0	0
AMER1	148	916	317	2475	4349	838	1286	561	2226	623
AMER2	1	0	0	0	93	0	0	0	0	0
AMER3	0	8	0	0	0	19	12	0	0	1
AMFR	407	2385	2484	2296	0	2249	5821	4681	1027	1076
AMH	575	0	51	0	0	1365	146	105	0	0
AMHR2	2	98	85	0	857	146	88	55	0	473
AMIGO1	2	40	27	0	162	0	60	61	0	0
AMIGO2	85	75	809	192	189	60	57	3895	0	187
AMIGO3	0	0	0	0	0	0	0	0	0	0
AMMECR1	48	992	478	1053	47	76	698	864	232	162
AMMECR1L	467	769	1312	1387	149	1183	880	1389	1586	908
AMN	25	404	415	0	2	49	386	97	57	0
AMN1	0	171	193	0	0	0	419	216	0	227
AMOT	1403	1881	2053	4616	1143	8825	1006	3286	1158	972
AMOTL1	998	4189	2778	5126	366	1482	5338	1856	7678	4015
AMOTL2	371	1766	2545	503	128	1383	1245	6407	2167	946
AMPD1	47	223	120	47	5973	354	101	55	0	856
AMPD2	1166	505	1286	135	45	809	740	1342	193	391
AMPD3	98	909	1821	705	1176	203	951	708	0	359
AMPH	142	198	104	782	1276	175	436	289	0	204
AMT	614	1001	1136	357	397	2869	1489	1968	1423	750
AMTN	0	1496	1	0	417	0	6605	1	0	12
AMY1A	0	0	24	0	1	0	0	0	0	26
AMY1B	0	83	71	0	897	0	0	0	0	46
AMY1C	0	62	0	0	1	0	0	0	0	36
AMY2A	188	644	183	0	7494	14	180	0	0	516
AMY2B	954	1389	1579	1930	1909	243	2753	900	59	6987
AMZ1	38	0	11	0	0	3	103	38	0	0
AMZ2	283	1407	1824	2198	227	1291	2869	3042	1339	1666
AMZ2P1	55	42	22	0	0	28	82	16	34	0
ANG	0	72	64	0	300	0	250	27	229	66
ANGEL1	169	460	437	214	219	541	857	631	262	302
ANGEL2	0	508	683	115	77	899	943	1265	1413	356
ANGPT1	129	93	98	0	848	398	27	77	0	458
ANGPT2	112	364	327	137	1601	616	844	572	208	914
ANGPT4	0	4	15	0	60	0	3	0	54	0
ANGPTL1	33	357	298	352	0	81	589	414	920	2013
ANGPTL2	662	436	712	107	0	345	2341	1095	0	794
ANGPTL3	48	131	351	34	1027	76	230	144	292	81
ANGPTL4	130	1003	789	72	442	147	1017	208	221	824
ANGPTL5	23	36	7	0	1229	12	19	0	0	281
ANGPTL6	0	31	13	0	0	1	10	44	0	37
ANGPTL7	121	132	117	0	380	340	323	341	0	70
ANGPTL8	0	106	117	30	0	96	69	52	0	0
ANHX	0	0	0	0	0	2	0	0	0	0
ANK1	272	1071	364	3	3297	358	996	94	0	860
ANK2	1570	697	3334	2991	8181	1107	2880	946	0	37274
ANK3	666	6570	5496	2022	6433	798	9522	2670	1645	6588
ANKAR	146	277	355	906	566	332	297	569	222	561
ANKDD1A	174	103	366	233	0	582	163	151	269	133
ANKDD1B	1	19	2	0	33	10	60	11	0	59
ANKEF1	85	643	215	760	491	274	1286	696	842	354
ANKFN1	1	120	2479	0	632	12	92	1836	0	547
ANKFY1	936	3083	2983	1455	467	2539	4226	5126	1598	1029
ANKH	848	2146	1935	2025	1016	2535	5699	4095	1746	3678
ANKHD1	29	44	70	38	0	39	94	49	0	25
ANKHD1-EIF4EBP3	0	8	8	0	0	31	8	0	0	0
ANKIB1	1146	2449	2645	2817	1415	5309	3625	4573	2188	2351
ANKK1	200	69	141	0	0	0	133	43	0	57
ANKLE1	88	0	42	0	0	26	26	63	300	91
ANKLE2	828	4241	5467	953	2712	3594	7394	7371	2833	2422
ANKMY1	184	1164	1534	423	884	1979	2634	3914	1159	382
ANKMY2	122	314	270	148	446	341	252	331	204	423
ANKRA2	159	405	342	489	133	648	606	572	272	272
ANKRD1	64	66	0	0	814	611	67	40	1	542
ANKRD10	671	1511	3909	1636	480	4662	3455	4163	429	1619
ANKRD11	6197	16618	18335	33532	7314	24287	20768	21177	31910	19363
ANKRD12	963	2725	3184	5587	1947	3882	3965	2795	4038	4992
ANKRD13A	401	1729	1648	79	383	923	1819	1686	1235	1818
ANKRD13B	896	320	277	0	0	1440	924	419	214	294
ANKRD13C	280	955	727	1003	222	1269	1091	1134	363	638
ANKRD13D	1184	1132	1259	1026	0	784	1277	1340	283	396
ANKRD16	0	120	367	32	130	284	318	102	94	213
ANKRD17	5500	20555	22012	13098	7129	22226	45202	38842	10180	44382
ANKRD18A	222	1753	58	0	827	2099	1930	348	0	809
ANKRD18B	0	471	413	0	3059	1098	756	2028	1024	347
ANKRD18DP	1	0	0	0	0	0	0	0	0	0
ANKRD19P	28	214	0	0	52	20	470	14	0	22
ANKRD2	0	11	17	0	0	15	21	48	0	0
ANKRD20A1	0	0	0	0	0	0	0	0	0	0
ANKRD20A11P	61	365	1840	2427	1399	150	406	2086	0	282
ANKRD20A2	0	10	0	0	1377	2	14	0	0	123
ANKRD20A4	332	775	119	2164	2592	1664	1206	391	98	44
ANKRD22	0	995	278	109	297	98	908	62	0	537
ANKRD23	0	4	0	0	48	0	3	0	0	0
ANKRD24	19	190	101	0	339	115	363	26	217	215
ANKRD26	704	1407	1501	2175	2519	2174	2815	1750	3466	2187
ANKRD27	825	1553	2207	1417	1226	1797	2717	2869	1702	832
ANKRD28	563	1855	3662	1947	779	3074	2476	3691	2339	4325
ANKRD29	43	540	116	444	414	5	671	100	0	204
ANKRD30A	23	84	329	0	2478	226	6	0	0	743
ANKRD30B	48	78	5	0	2480	24	16	1	0	279
ANKRD30BL	0	9	0	0	0	0	0	0	0	0
ANKRD31	0	86	21	28	1078	230	40	32	0	193
ANKRD33	1	19	0	0	53	0	3	0	0	49
ANKRD33B	0	361	42	0	0	0	411	1	0	0
ANKRD34A	0	0	0	0	0	0	0	0	0	0
ANKRD34B	270	189	127	0	752	511	105	237	0	42
ANKRD34C	0	1	14	0	140	0	0	0	0	15
ANKRD34C-AS1	0	0	0	0	0	0	0	0	0	0
ANKRD35	1	7180	445	147	1483	121	12012	211	0	742
ANKRD36	4703	4047	6444	7838	3920	9548	5814	6669	9224	10841
ANKRD36B	1329	6685	5070	6795	1402	6977	8287	4767	3692	7687
ANKRD36BP1	0	0	0	0	0	0	0	0	0	0
ANKRD36BP2	75	263	176	238	267	88	516	57	26	119
ANKRD36C	400	869	2235	1152	4240	2424	1057	973	575	1970
ANKRD37	213	641	376	19	26	0	233	126	211	147
ANKRD39	294	258	190	372	50	65	216	186	0	14
ANKRD40	212	388	751	230	0	765	613	1037	891	900
ANKRD42	47	187	232	255	531	522	338	252	580	430
ANKRD44	419	1440	3680	2363	1643	485	1989	1568	296	1736
ANKRD44-IT1	0	0	0	0	0	0	0	0	0	0
ANKRD45	0	45	5	85	56	2	0	5	0	0
ANKRD46	224	280	185	448	143	614	230	178	0	320
ANKRD49	0	212	89	1237	602	251	271	256	409	593
ANKRD50	333	759	1207	1506	159	1452	2254	2152	461	1651
ANKRD52	1436	2851	2308	999	1075	3642	3297	4312	1142	1014
ANKRD53	0	15	161	0	0	37	41	108	93	0
ANKRD54	29	157	185	61	192	731	431	262	192	138
ANKRD55	0	38	21	0	304	34	14	2	1	72
ANKRD6	190	26	214	756	516	149	471	137	0	975
ANKRD60	53	0	23	0	0	0	0	5	0	0
ANKRD61	109	165	149	30	78	400	117	271	33	18
ANKRD62	0	18	114	0	120	204	59	18	0	69
ANKRD63	0	0	0	0	0	0	0	0	0	0
ANKRD65	0	305	60	0	0	1	69	123	0	0
ANKRD66	0	11	10	0	143	0	0	0	0	0
ANKRD7	0	5	0	0	301	0	1	0	0	48
ANKRD9	25	212	94	0	0	103	148	245	0	0
ANKS1A	774	2361	2831	1442	780	2534	3837	4440	1264	4084
ANKS1B	93	269	156	0	1139	481	86	82	0	1139
ANKS3	413	449	695	161	0	1051	707	1155	826	128
ANKS4B	0	6	75	0	363	0	29	13	0	115
ANKS6	300	487	179	363	84	560	824	397	471	80
ANKUB1	1	10	0	0	361	0	26	1	0	260
ANKZF1	1367	1068	1274	1615	1174	2128	829	1274	1515	555
ANLN	1065	3924	2413	4939	1071	3086	4267	6620	3867	834
ANO1	797	4264	1561	1446	693	361	12993	1809	1339	2932
ANO10	287	461	825	297	1365	1731	570	1357	782	933
ANO2	1	99	93	31	2137	229	264	109	0	609
ANO3	0	49	33	0	68	122	18	46	23	482
ANO4	11	79.5	24	0	382	10	35.5	4.5	0	102.5
ANO5	156	104	97	0	671	543	110	6	0	598
ANO6	940	1766	2087	2609	1538	676	3886	2644	736	4235
ANO7	321	34	114	0	156	31	5	138	0	39
ANO8	569	1001	793	241	0	1979	1245	1918	321	277
ANO9	261	1628	817	293	100	2495	2255	452	497	588
ANOS1	214	403	127	146	1233	64	677	265	0	470
ANP32A	1090	1998	3839	2028	590	4955	2473	7285	1754	3571
ANP32AP1	0	9	7	0	50	119	19	31	0	42
ANP32B	3922	10468	7689	21477	1591	11357	7443	13550	39478	15498
ANP32D	0	7	0	0	388	0	17	9	0	21
ANP32E	542	1700	2147	3262	1096	2492	1017	5188	3289	1135
ANPEP	476	1136	2987	1276	74	735	505	855	1164	4156
ANTXR1	1115	1970	2497	2293	1810	882	3335	6846	87	5553
ANTXR2	239	410	348	324	1441	307	364	426	0	1038
ANXA1	977	21380	13510	31904	466	1811	12700	11116	16420	21722
ANXA10	0	83	13	0	355	30	27	982	25	17
ANXA11	654	5274	9751	1619	162	1454	5239	10132	9089	2226
ANXA13	17	20	1	0	917	7	41	9	0	34
ANXA2	2456	30171	34867	14620	204	12016	48352	48455	11411	20843
ANXA2R	0	23	19	0	0	155	125	60	0	0
ANXA3	108	883	1273	593	484	609	948	1927	126	203
ANXA4	482	3699	1838	870	270	1309	4011	2081	789	1184
ANXA5	1295	4761	5156	1403	1432	3166	8876	8298	258	11867
ANXA6	1280	2100	3163	2810	903	1797	3297	4584	1	5584
ANXA7	404	1542	2652	2174	202	1054	3227	3615	862	1961
ANXA8	0	0	0	0	0	0	0	0	0	0
ANXA9	64	199	197	0	119	78	55	352	0	246
AOAH	55	480	867	845	1592	311	639	229	0	511
AOAH-IT1	0	0	0	0	0	0	0	0	0	0
AOC1	669	34	420	0	49	95	23	465	0	38
AOC2	76	87	258	0	94	163	168	105	0	84
AOC3	138	137	438	367	38	232	439	267	0	1696
AOC4P	52	24	35	0	15	0	2	6	0	16
AOX1	140	199	250	20	673	6	501	510	36	4738
AP1AR	158	192	199	287	0	162	293	208	142	45
AP1B1	530	4316	3888	3389	145	3022	5273	3924	2197	2473
AP1B1P1	0	0	0	0	0	0	0	0	0	0
AP1G1	1035	3880	3869	1468	1349	3029	4505	5758	2043	2968
AP1G2	722	1619	1489	1510	53	1612	1791	2156	116	339
AP1M1	167	335	730	483	0	461	881	1389	528	285
AP1M2	141	571	310	638	0	769	1077	863	539	208
AP1S1	54	308	510	1744	1	269	399	666	184	181
AP1S2	428	544	266	124	889	788	552	230	258	423
AP1S3	101	173	248	331	1346	357	141	567	426	369
AP2A1	1846	5558	4412	3947	91	3612	7835	5684	337	1672
AP2A2	1393	2194	2955	4124	436	2997	3581	2450	1322	2234
AP2B1	2580	1361	2239	5949	715	5991	1622	2481	3953	3466
AP2M1	2963	7145	9583	12678	184	2524	9563	18611	5925	3392
AP2S1	291	1009	793	680	0	178	1423	1981	178	127
AP3B1	437	2279	2078	1408	3991	2784	3047	3755	1997	3366
AP3B2	118	78	147	1	599	148	113	584	598	397
AP3D1	2232	5962	5072	4568	199	8658	7359	5996	3083	3649
AP3M1	105	1131	1334	396	215	1497	1777	2777	1685	738
AP3M2	115	714	500	738	92	671	680	844	124	670
AP3S1	248	483	266	672	100	521	842	535	969	300
AP3S2	36	47	75	29	255	53	108	42	277	0
AP4B1	212	702	621	58	390	662	987	733	605	362
AP4B1-AS1	0	0	0	0	0	0	12	3	0	0
AP4E1	219	458	499	635	2095	460	573	436	352	260
AP4M1	657	1088	702	267	1207	664	1248	1213	330	312
AP4S1	40	53	162	44	64	72	39	50	62	60
AP5B1	29	66	23	0	0	78	42	8	0	0
AP5M1	421	507	605	803	0	1228	1432	1069	302	833
AP5S1	0	118	111	0	39	49	308	194	0	0
AP5Z1	318	664	935	63	0	926	1127	809	63	177
APAF1	361	1249	960	597	2112	1663	1206	1151	613	598
APBA1	94	115	178	23	488	17	366	98	0	77
APBA2	1793	372	438	712	1444	3132	432	484	0	403
APBA3	99	558	278	0	0	374	559	407	275	0
APBB1	1	189	319	55	488	701	208	111	0	483
APBB1IP	0	494	739	204	649	220	679	167	233	912
APBB2	368	1059	1989	2912	1659	1312	3350	2846	1166	11833
APBB3	122	683	717	25	42	777	861	238	96	437
APC	3083	4722	4085	10012	8399	5611	10120	5930	3791	8181
APC2	42	155	80	0	0	374	315	211	0	15
APCDD1	2043	657	340	82	103	5105	599	241	885	1473
APCDD1L	24	6	0	0	182	19	10	11	0	0
APCDD1L-AS1	0	0	0	0	0	0	0	0	0	0
APCS	0	2	5	0	83	0	0	7	0	73
APEH	2896	2143	3408	2410	32	3756	2492	5590	1486	692
APELA	0	0	0	0	0	0	0	0	0	0
APEX1	1635	1678	2521	4989	1755	5368	4518	5556	4802	2212
APEX2	223	1153	442	271	0	557	1562	741	87	144
APH1A	310	2170	2679	393	765	1384	1947	5015	1036	839
APH1B	19	29	91	87	58	65	56	70	0	345
API5	494	969	975	982	588	1066	1522	1048	604	1023
APIP	29	132	129	0	557	306	277	243	216	168
APLN	0	191	143	0	468	130	102	471	0	38
APLNR	0	9	9	0	104	48	66	105	1	85
APLP1	0	218	40	151	0	217	79	52	95	143
APLP2	2774	5147	14067	4673	1957	6538	9076	23942	3503	13248
APMAP	309	1078	1780	308	153	1226	3860	3099	961	816
APOA1	0	18	0	0	0	0	0	0	0	44
APOA1-AS	0	0	0	0	0	0	0	0	0	0
APOA2	16	146	19	0	102	151	59	13	0	409
APOA4	89	0	11	0	0	0	15	0	0	105
APOA5	0	29	13	0	0	0	4	0	1	0
APOB	214	380	535	0	5981	814	249	32	0	1549
APOBEC1	0	5	14	0	204	62	0	0	0	46
APOBEC2	28	113	18	0	0	183	74	13	0	43
APOBEC3A	49	639.5	703	359.5	49	5.5	153.5	15.5	2	0
APOBEC3B	4	3313	373	312	546	8	1035	538	2	225
APOBEC3B-AS1	0	0	0	0	0	0	0	0	0	0
APOBEC3C	0	360	293	126	24	93	378	239	314	130
APOBEC3D	110	63	239	187	172	180	690	51	253	166
APOBEC3F	53	313	273	164	39	9	390	223	30	146
APOBEC3G	117	293	240	837	125	7	382	203	0	168
APOBEC3H	27	59	60	200	779	0	77	6	65	40
APOBEC4	0	60	30	0	844	0	9	50	0	37
APOBR	46	168	167	0	386	9	145	76	281	151
APOC1	246	719	474	564	0	132	922	140	65	128
APOC1P1	0	0	0	1	437	45	0	0	0	0
APOC2	1	24	0	0	0	0	0	0	0	0
APOC3	1	0	19	0	250	1	7	3	0	66
APOC4	0	0	0	0	0	0	0	0	0	0
APOD	20	95	696	0	221	311	363	114	146	21190
APOE	1665	6708	3625	1873	0	2147	6298	1254	31	1226
APOF	111	36	2	0	133	0	4	0	0	0
APOH	30	13	2	119	149	12	8	0	0	174
APOL1	0	714	1242	1914	37	192	2946	274	367	342
APOL2	56	1146	1583	1898	290	746	1381	910	681	1122
APOL3	295	666	701	380	281	153	555	321	32	222
APOL4	42	68	154	182	43	0	225	181	0	110
APOL5	2	5	15	0	211	0	12	2	0	86
APOL6	188	1253	1075	648	224	62	1332	411	562	796
APOLD1	142	118	44	10	0	26	73	115	0	79
APOM	0	0	0	0	0	0	0	0	0	0
APOO	122	271	372	147	413	352	369	375	96	91
APOOL	99	963	285	423	305	558	1232	900	165	456
APOPT1	110	77	79	38	46	0	172	110	60	0
APP	8907	11038	12318	20676	3378	13988	33255	21329	10499	29311
APPBP2	156	765	969	174	535	779	865	1556	279	694
APPL1	930	648	791	1394	183	1594	929	1614	770	1391
APPL2	234	851	1185	1152	669	1108	1586	1409	1098	1734
APRT	252	1529	1271	464	0	1228	1420	2381	666	314
APTR	0	0	1	0	0	1	0	0	0	0
APTX	498	1536	968	1323	4514	1857	2042	1747	2000	888
AQP1	79	14	155	76	0	33	129	93	0	66
AQP10	0	12	21	0	29	0	33	0	60	67
AQP11	46	12	14	63	99	31	32	95	124	0
AQP12A	0	2	0	0	0	0	0	0	0	0
AQP12B	0	4	0	0	0	0	0	0	0	0
AQP2	0	0	0	0	0	0	18	45	0	0
AQP3	150	21947	9001	1395	102	8	25904	12425	3785	3496
AQP4	52	62	14	0	514	0	77	14	0	144
AQP5	0	41	742	0	300	0	26	83	511	267
AQP6	0	12	36	0	0	20	0	2	0	0
AQP7	29	128	39	0	299	0	79	55	0	802
AQP8	45	17	0	0	0	165	0	0	0	43
AQP9	1	65	63	0	376	104	17	51	71	180
AQR	596	2316	3315	2874	1582	4170	3400	4773	3356	2029
AR	177	1832	143	45	1058	18	447	36	0	676
ARAF	1015	2798	1907	1228	0	893	4649	2599	774	906
ARAP1	918	5731	7304	3338	46	2629	9751	8637	3631	1144
ARAP1-AS2	0	0	28	0	0	0	0	0	0	0
ARAP2	60	3196	1815	2800	2095	327	5674	1104	879	2658
ARAP3	118	1063	1215	445	536	562	2024	2265	389	409
ARC	0	13	22	0	0	14	9	4	0	0
ARCN1	929	4065	3289	3340	177	2207	4717	4281	431	2256
AREG	372	789	7626	2136	4537	468	202	607	374	10683
AREL1	296	1180	1701	606	2950	1832	2056	2436	1888	1642
ARF1	135	1774	1834	591	0	734	2428	2715	405	546
ARF3	0	15	26	32	0	26	13	47	0	45
ARF4	342	771	1567	302	539	967	1329	2706	305	946
ARF4-AS1	0	0	0	0	0	0	0	0	0	0
ARF5	351	609	614	792	0	494	997	1015	120	337
ARF6	308	1672	1432	1345	113	434	1933	1993	918	614
ARFGAP1	1207	3549	2767	1919	93	1641	3831	2744	1131	765
ARFGAP2	372	1724	1382	920	156	2121	2622	1602	316	1872
ARFGAP3	123	938	1458	726	375	505	1492	954	1193	1324
ARFGEF1	1169	6270	4936	4473	605	7285	8387	5827	4969	3605
ARFGEF2	4170	14016	12900	10228	6304	10367	24647	15361	7595	10032
ARFGEF3	261	946	868	357	1024	2183	411	1480	500	1052
ARFIP1	25	326	397	115	438	216	513	567	301	198
ARFIP2	90	464	518	170	466	476	677	391	0	433
ARFRP1	200	2024	1577	1262	3	1090	3005	1875	347	407
ARG1	27	8	84	117	801	179	187	128	238	419
ARG2	138	279	251	376	308	172	261	294	64	56
ARGFX	0	0	10	0	576	16	6	32	0	19
ARGLU1	1891	4434	9093	5439	2035	8114	5804	6439	3096	11758
ARHGAP1	380	4844	2422	1307	81	1012	7376	3051	746	1453
ARHGAP10	514	1122	947	381	1980	277	1911	975	2002	2636
ARHGAP11A	1553	1865	1034	764	1007	5897	2849	3177	2650	173
ARHGAP11B	408	1922	850	1235	731	2795	1379	2536	1002	344
ARHGAP12	163	427	1489	819	1082	1575	1234	874	1756	2140
ARHGAP15	0	280	592	663	477	57	283	93	119	498
ARHGAP17	578	1628	2130	1648	527	1050	2811	2390	1044	2133
ARHGAP18	231	718	762	515	746	846	713	749	172	1071
ARHGAP19	0	17	4	0	0	0	1	34	1	0
ARHGAP19-SLIT1	0	0	2	0	0	23	0	0	0	0
ARHGAP20	46	52	118	196	426	116	137	23	0	305
ARHGAP21	1725	4243	12028	6100	2582	5737	7466	11772	2656	11422
ARHGAP22	199	679	397	110	509	594	2019	696	0	395
ARHGAP24	117	167	355	898	1366	103	1196	216	0	1187
ARHGAP25	167	705	1348	348	1092	733	683	444	0	377
ARHGAP26	709	1876	4044	235	1480	560	1830	2211	161	3803
ARHGAP26-AS1	0	0	0	0	0	0	0	0	0	24
ARHGAP26-IT1	0	0	0	0	0	0	0	0	0	0
ARHGAP27	147	1261	2145	420	0	244	1418	1225	257	63
ARHGAP27P1	0	0	42	0	0	6	0	63	0	53
ARHGAP28	24	148	188	116	36	121	318	252	0	15
ARHGAP29	381	502	1684	1074	697	938	799	4272	1226	3507
ARHGAP30	440	3316	3349	5322	6812	1386	3811	1763	11077	2808
ARHGAP31	805	3364	3083	2503	2179	1234	4798	1900	241	3887
ARHGAP31-AS1	0	0	0	0	0	0	0	0	0	0
ARHGAP32	569	9329	5688	2332	459	656	16787	8389	3573	4803
ARHGAP33	481	1052	453	655	170	893	1258	1247	305	0
ARHGAP35	1880	7192	7028	6087	1095	5723	9585	17301	9269	2886
ARHGAP36	0	44	8	0	912	438	0	0	0	104
ARHGAP39	291	619	408	91	0	1409	815	695	43	36
ARHGAP4	283	4007	3062	1674	0	512	4968	2629	170	478
ARHGAP40	1	202	187	261	489	0	34	59	1110	691
ARHGAP42	50	234	647	828	630	378	377	1350	462	843
ARHGAP44	25	367	217	0	297	214	259	374	1	267
ARHGAP45	553	672	1076	163	0	1133	845	596	0	0
ARHGAP5	1344	6241	5937	8464	595	5071	8267	12990	3150	3507
ARHGAP6	23	140	585	200	520	465	143	88	0	709
ARHGAP8	0	0	0	0	0	0	0	0	0	0
ARHGAP9	110	1149	1838	826	82	100	879	788	0	655
ARHGDIA	1881	3237	3920	2544	82	4079	4742	2974	2224	1643
ARHGDIB	135	968	1652	412	32	209	691	1013	110	850
ARHGDIG	110	2	0	0	0	119	0	3	0	0
ARHGEF1	1174	3954	4759	4050	7546	2582	5240	4441	251	2417
ARHGEF10	812	1949	2008	1038	3600	1633	2213	3130	0	2272
ARHGEF10L	914	6127	2834	1024	0	695	6195	2098	392	1003
ARHGEF11	1124	5347	5772	2196	992	4132	5819	13212	2922	3528
ARHGEF12	5173	8375	11933	5977	3564	10244	14363	16973	4427	9507
ARHGEF15	89	58	193	0	0	346	125	121	0	151
ARHGEF16	578	2168	1561	1158	0	123	1519	1997	1084	116
ARHGEF17	1779	1859	2152	840	87	2750	3118	3905	252	378
ARHGEF18	1	70	0	0	0	17	19	1	0	0
ARHGEF19	0	852	311	957	0	100	2156	805	391	39
ARHGEF2	459	1907	4908	877	599	2456	2309	7026	949	1864
ARHGEF25	215	94	193	176	273	367	181	300	0	185
ARHGEF26	163	1143	1101	705	219	1140	1356	860	1141	1248
ARHGEF26-AS1	0	0	0	0	0	0	0	0	0	0
ARHGEF28	397	1265	1678	1158	1031	209	1996	1426	2985	1852
ARHGEF3	577	1110	2079	1858	502	651	1361	1514	4538	1018
ARHGEF33	0	50	123	0	1227	38	169	301	186	159
ARHGEF35	820	5546	8215	4377	10864	2014	4885	4326	15975	7909
ARHGEF37	48	402	107	33	0	44	1903	214	1128	286
ARHGEF38	342	87	33	269	0	64	28	51	0	150
ARHGEF38-IT1	0	0	0	0	0	0	0	0	0	0
ARHGEF39	120	335	186	50	44	430	211	328	0	138
ARHGEF3-AS1	0	0	0	0	0	0	0	0	0	0
ARHGEF4	211	2249	1525	1226	1870	758	7807	970	1451	1013
ARHGEF40	920	2099	2148	1646	617	753	5056	1711	572	884
ARHGEF5	3351	20035	18147	10436	7236	6017	28105	15477	9602	16945
ARHGEF6	35	589	922	960	2098	1319	610	245	1	2253
ARHGEF7	1597	2000	2771	3153	639	2910	4357	3129	690	3171
ARHGEF7-AS2	0	0	0	0	0	0	0	0	0	0
ARHGEF9	108	571	231	69	1049	308	866	279	93	281
ARHGEF9-IT1	0	0	0	0	0	0	0	0	0	0
ARID1A	7603	20786	17526	15935	4458	13968	27990	25425	27166	12701
ARID1B	7014	6076	5382	4193	1145	11096	8910	6557	5583	7202
ARID2	2976	5174	5323	9680	3365	8786	11453	8008	4995	8254
ARID3A	711	432	109	203	0	1145	191	240	114	0
ARID3B	830	398	472	678	1834	1853	147	267	947	537
ARID3C	26	33	18	0	276	0	33	31	0	0
ARID4A	540	1596	1899	3513	2691	2353	1848	1650	2971	3720
ARID4B	885	3672	4513	5639	4764	4675	4272	4725	4771	4862
ARID5A	519	305	1407	1048	0	74	350	208	165	390
ARID5B	1374	3440	4820	4031	583	3061	2375	3625	2538	13014
ARIH1	860	1642	1985	2372	837	1414	2492	2868	2471	3645
ARIH2	1001	832	1886	2454	949	1961	945	2552	2253	1196
ARIH2OS	0	53	33	0	328	0	7	43	0	0
ARL1	90	726	1140	619	1103	740	1219	1568	993	988
ARL10	21	293	141	0	194	185	399	49	312	49
ARL11	0	36	28	0	0	0	1	69	0	0
ARL13A	0	121	80	5	314	202	102	62	204	82
ARL13B	1	475	483	225	2098	322	576	777	135	791
ARL14	0	6	27	97	0	0	23	3	0	12
ARL14EP	145	174	184	0	203	702	455	224	361	328
ARL14EPL	0	6.5	0	0	47.5	0	3	0	0	0
ARL15	52	130	75	48	0	28	353	143	0	465
ARL16	68	146	182	0	0	154	146	294	182	146
ARL17A	148	292	761	317	97.5	222	407.5	1154.5	323.5	326
ARL2	75	34	130	0	0	3	323	113	0	13
ARL2BP	210	906	691	264	268	687	1463	928	99	997
ARL2-SNX15	0	0	0	0	0	0	0	0	0	0
ARL3	0	115	96	0	0	279	141	170	194	87
ARL4A	435	83	136	304	1957	1638	434	211	0	322
ARL4C	486	617	846	1595	0	21	605	426	218	370
ARL4D	57	255	766	0	0	1	275	856	152	91
ARL5A	114	657	406	309	54	1039	616	686	368	731
ARL5B	145	455	517	870	131	450	446	165	123	81
ARL5C	0	4	3	0	0	0	6	0	0	0
ARL6	0	116	64	0	0	4	61	79	0	100
ARL6IP1	54	48	91	0	0	38	118	447	0	111
ARL6IP4	0	2	0	0	0	0	15	0	0	0
ARL6IP5	119	964	1576	689	660	123	1561	1281	480	779
ARL6IP6	0	334	408	873	617	473	799	709	56	84
ARL8A	363	1491	2871	257	40	1506	2250	2735	584	1670
ARL8B	90	1369	1290	3511	92	680	2480	1335	1301	554
ARL9	38	15	9	0	0	53	7	17	0	27
ARMC1	152	329	170	35	245	222	598	499	39	46
ARMC10	95	175	349	73	675	423	393	505	0	34
ARMC12	0	2	14	0	0	49	15	4	0	102
ARMC2	54	85	131	0	207	358	219	233	620	1129
ARMC3	109	10	90	214	605	19	14	0	0	237
ARMC4	59	21	41	0	1381	25	70	51	0	548
ARMC5	140	317	318	389	0	171	449	409	59	52
ARMC6	202	433	300	445	415	690	734	442	190	18
ARMC7	23	40	119	0	0	100	222	247	0	47
ARMC8	326	1593	2594	1166	1372	2592	2217	3683	2772	1367
ARMC9	670	363	901	434	578	1294	631	979	0	612
ARMCX1	40	49	82	816	263	684	201	45	0	608
ARMCX2	68	94	83	450	160	576	175	283	80	161
ARMCX3	0	36	45	0	0	122	78	47	40	145
ARMCX4	193	655	312	69	1342	1033	748	328	330	1388
ARMCX5	220	325	202	310	230	999	604	228	310	281
ARMCX6	91	197	301	77	164	295	288	136	381	252
ARMS2	0	0	19	0	0	0	2	23	0	41
ARMT1	73	70	68	301	0	232	52	190	465	0
ARNT	547	2448	2587	1500	1352	2700	3232	5493	1254	2580
ARNT2	121	144	177	0	604	514	211	408	0	179
ARNTL	45	676	1049	447	794	516	702	951	1344	1318
ARNTL2	248	3024	1258	820	200	482	2166	653	415	497
ARNTL2-AS1	0	0	0	0	0	0	0	0	0	0
ARPC1A	2149	4006	6491	2414	820	1247	5497	16926	3056	1230
ARPC1B	488	1279	4659	895	40	1025	3085	7975	49	412
ARPC2	1619	9081	8586	4446	483	3638	11312	11733	5090	4726
ARPC3	794	2993	2987	1154	1053	2163	3828	4258	3255	1593
ARPC4	96	22	144	161	219	47	159	75	0	0
ARPC4-TTLL3	0	0	0	0	0	0	0	0	0	0
ARPC5	71	1311	987	734	91	457	1219	2583	99	256
ARPC5L	222	1112	806	1220	97	592	1599	832	571	539
ARPIN	0	30	0	0	72	5	6	2	77	0
ARPP19	397	673	652	705	402	722	832	1154	490	753
ARPP21	0	27	15	0	808	33	136	0	0	199
ARR3	0	349	78	379	1152	257	755	196	120	394
ARRB1	125	288	372	540	0	458	725	693	200	435
ARRB2	557	1924	2083	2544	369	994	1631	2626	1120	1356
ARRDC1	630	2204	1911	1546	90	967	2375	1761	919	346
ARRDC1-AS1	46	167	123	329	0	201	128	239	0	0
ARRDC2	319	653	520	553	0	415	1173	411	60	0
ARRDC3	333	2091	3592	964	714	1301	2294	4316	405	3209
ARRDC4	0	160	456	0	700	16	326	611	37	542
ARRDC5	0	311	326	0	0	582	173	39	0	0
ARSA	147	621	739	449	74	644	630	685	88	141
ARSB	338	231	354	163	592	334	891	716	1	345
ARSD	70	1474	1455	225	0	150	2064	2364	417	167
ARSD-AS1	0	0	0	0	0	0	0	0	0	0
ARSE	0	278	34	0	812	171	670	64	0	148
ARSF	0	409	7	0	383	59	204	12	0	234
ARSG	77	260	384	226	28	14	272	476	412	91
ARSH	0	44	80	0	407	159	80	2	0	199
ARSI	0	62	119	0	0	386	363	202	77	0
ARSJ	21	48	353	31	282	811	137	217	0	166
ARSK	106	119	68	0	522	344	143	210	0	248
ART1	0	18	55	0	103	0	32	0	0	25
ART3	1	13	25	0	153	104	50	0	0	22
ART4	16	1	0	0	0	0	23	3	0	67
ART5	0	0	0	0	0	0	13	0	0	1
ARTN	145	7	118	0	0	4	30	61	0	0
ARV1	53	187	194	220	140	103	433	385	158	0
ARVCF	313	262	262	649	0	1159	234	246	213	167
ARX	0	35	0	0	0	342	0	0	0	204
AS3MT	0	19	0	0	0	3	17	3	0	0
ASAH1	588	2423	2029	1441	529	1148	4440	2652	726	1734
ASAH2	0	18	93	0	223	510	89	113	0	278
ASAH2B	0	73	264	0	0	34	22	94	0	2
ASAP1	1741	4832	4533	4455	1841	5905	7614	6899	6126	6225
ASAP2	762	2893	6133	1325	393	2184	4993	5054	1187	2398
ASAP3	469	1628	1385	0	518	741	3682	1747	753	1492
ASB1	433	247	355	0	0	533	332	452	0	86
ASB10	0	0	12	0	0	23	0	0	0	22
ASB11	0	41	0	0	530	280	69	0	0	158
ASB12	0	0	0	0	0	0	0	0	0	0
ASB13	0	52	94	334	134	64	150	73	154	95
ASB14	0	91	177	172	949	215	55	191	26	47
ASB15	1	10	20	0	215	120	6	8	0	48
ASB16	1	51	141	29	0	150	22	184	77	0
ASB16-AS1	0	126	73	0	65	148	143	212	303	24
ASB17	0	0	0	0	425	0	4	0	0	0
ASB18	24	12	36	0	0	35	25	1	0	39
ASB2	109	177	137	45	542	0	239	139	0	80
ASB3	0	0	0	0	0	0	2	0	0	57
ASB4	0	4	0	0	158	0	39	0	0	28
ASB5	20	38	36	0	599	10	27	0	0	0
ASB6	48	227	167	33	268	157	251	238	177	121
ASB7	0	479	455	978	0	309	499	675	255	49
ASB8	144	469	293	408	202	82	589	441	146	299
ASB9	84	2	37	143	135	23	67	47	0	0
ASCC1	295	658	950	106	1067	1793	1336	1805	794	841
ASCC2	1375	2312	2263	2494	993	1246	4111	2712	563	1339
ASCC3	1755	3613	3381	5155	1766	10152	4814	4998	7337	3685
ASCL1	0	0	0	0	0	0	0	0	0	0
ASCL2	209	11	8	0	0	116	4	17	0	0
ASCL3	0	26	27	388	0	0	37	0	0	63
ASCL4	0	0	0	0	0	0	0	0	0	0
ASCL5	0	0	0	0	0	0	0	0	0	0
ASF1A	270	253	301	176	297	386	408	1025	515	42
ASF1B	76	244	85	0	73	81	179	289	1	120
ASGR1	13	3	27	0	0	55	25	22	0	60
ASGR2	0	8	8	0	172	0	21	2	0	60
ASH1L	2667	13603	21145	10370	4559	14916	20058	40779	9491	11485
ASH1L-AS1	367	594	616	62	144	882	509	899	368	38
ASH2L	499	2372	1338	1690	1634	1233	2662	1982	1300	1400
ASIC1	110	236	93	379	141	666	720	168	572	45
ASIC2	0	49	0	0	434	153	25	0	0	42
ASIC3	123	258	201	0	146	184	301	248	246	178
ASIC4	54	0	12	0	101	62	36	33	0	0
ASIC5	0	19.5	46.5	0	110.5	0	0	50	0	54.5
ASIP	0	40	7	0	0	11	41	81	0	78
ASL	142	659	804	45	0	905	609	951	195	48
ASMT	0	4	58	184	531	0	84	0	0	0
ASMTL	501	1354	1259	1442	1199	2591	2214	1696	65	832
ASNS	503	488	566	490	63	1601	526	749	404	501
ASNSD1	340	368	336	818	0	578	577	604	438	366
ASNSP1	0	8	5	0	0	4	0	0	0	18
ASPA	34	23	9	0	780	116	27	1	0	308
ASPDH	110	46	129	0	46	237	91	107	0	0
ASPG	48	359	169	0	0	59	611	67	121	33
ASPH	987	2238	26399	5923	2016	1719	10594	64998	4174	8397
ASPHD1	0	22	5	0	567	284	27	31	0	5
ASPHD2	169	57	85	0	254	83	35	46	0	0
ASPM	2365	12573	9468	10566	3062	18204	13379	30959	12935	1450
ASPN	17	790	600	1059	325	948	5528	3599	727	639
ASPRV1	0	29	63	0	0	69	21	5	0	229
ASPSCR1	1934	573	1087	366	0	3168	635	985	117	221
ASRGL1	114	36	123	0	160	6	207	339	0	211
ASS1	1073	11121	3525	2215	561	1185	2163	10473	15542	2259
ASTE1	26	338	272	455	589	188	372	635	506	64
ASTL	52	9	11	0	52	32	24	0	0	85
ASTN1	53	99	94	0	593	33	119	7	0	258
ASTN2	109	3006	161	1926	77	689	6010	664	1669	377
ASTN2-AS1	0	0	0	0	0	0	2	0	0	0
ASXL1	5302	9070	11607	7179	4648	13098	12417	10831	2501	7984
ASXL2	1713	2906	3375	3946	761	3592	4883	4086	4041	2789
ASXL3	288	65	129	148	882	1135	40	11	0	464
ASZ1	0	11	7	0	640	0	35	0	0	53
ATAD1	102	586	1109	111	494	1563	1289	1741	257	714
ATAD2	570	5695	3180	2359	2052	4174	4849	9925	5121	1698
ATAD2B	719	2028	3473	1881	930	4441	3100	2383	3463	3733
ATAD3A	515	2195	944	406	1	1709	1631	1874	175	8
ATAD3B	1836	2477	2605	2898	0	2199	1645	2108	631	199
ATAD3C	2	63	378	0	0	261	9	308	0	23
ATAD5	96	749	754	1304	573	1656	1000	1933	3093	588
ATAT1	0	0	0	0	0	0	0	0	0	0
ATCAY	63	0	53	0	693	3	10	0	0	0
ATE1	268	758	1106	264	620	1857	1247	2891	489	628
ATE1-AS1	0	0	0	0	0	0	0	0	0	0
ATF1	154	436	713	380	95	150	573	2043	0	449
ATF2	615	1050	1512	1124	42	2510	1843	3084	960	1328
ATF3	269	4549	2854	1104	220	585	999	2660	383	3781
ATF4	2769	6080	5072	7640	182	9726	6506	7661	4615	9566
ATF5	366	218	406	159	99	1438	223	357	47	175
ATF6	525	2760	5305	1900	697	2372	4287	9558	1316	4712
ATF6B	0	0	0	0	0	0	0	0	0	0
ATF7	1	0	3	0	107	161	37	9	0	86
ATF7IP	1807	5141	3986	11046	275	5677	9302	8250	8420	5927
ATF7IP2	156	693	1213	264	0	715	716	1771	374	500
ATG10	69	315	124	287	724	429	405	230	132	124
ATG101	0	144	87	0	0	0	217	162	539	116
ATG12	119	175	297	1608	466	1042	349	468	0	415
ATG13	1146	1522	1001	1193	84	1778	2668	1470	459	959
ATG14	175	252	481	138	292	437	502	574	450	785
ATG16L1	652	888	1425	611	408	662	1580	1728	1500	2082
ATG16L2	686	2077	950	1932	0	1319	2840	1359	627	475
ATG2A	969	2256	4053	2930	743	3248	2734	4861	687	2235
ATG2B	692	1301	2092	2906	1189	2717	2903	2558	1269	3611
ATG3	334	1259	2349	840	277	925	2003	3435	2343	1676
ATG4A	64	423	228	244	210	180	538	279	0	238
ATG4B	937	1720	2276	1539	278	1729	2323	2472	937	490
ATG4C	0	245	286	89	308	233	389	353	157	321
ATG4D	207	364	210	317	0	357	1040	320	57	121
ATG5	294	483	361	415	0	1167	465	646	465	399
ATG7	63	941	1679	969	1362	844	1951	2134	1095	851
ATG9A	424	1383	1027	265	50	2060	2817	3197	460	858
ATG9B	345	784	277	207	0	62	373	264	446	411
ATIC	1169	1428	2372	913	2907	2731	1539	4444	1470	820
ATL1	156	214	216	131	1639	192	225	350	1390	623
ATL2	274	1074	1799	395	1871	1200	2094	1693	1511	1303
ATL3	406	1684	1422	972	402	1082	3411	3098	760	1245
ATM	1472	3106	4697	4364	2146	6037	4540	5909	1357	3751
ATMIN	626	922	1243	2203	257	826	1757	2245	1010	1031
ATN1	4956	5056	6976	2321	627	8781	6753	9077	1098	5566
ATOH1	0	0	0	0	0	0	0	0	0	0
ATOH7	0	4	0	0	0	1	0	0	0	0
ATOH8	0	21	46	0	241	55	20	51	0	102
ATOX1	56	317	559	0	0	111	873	647	121	168
ATP10A	404	568	685	85	0	3540	1233	890	0	864
ATP10B	0	5816	810	305	2689	141	1352	1127	736	1772
ATP10D	244	1725	1050	5019	1785	178	4485	1175	687	1705
ATP11A	3690	3921	3722	4013	1319	371	7014	5174	1822	3147
ATP11A-AS1	0	0	0	0	0	0	0	2	0	0
ATP11B	1225	4396	5447	5092	1919	2259	3479	4854	2471	2433
ATP11C	456	1067	975	39	1101	2520	2679	935	233	1865
ATP12A	0	4	66	0	807	85	54	10	0	795
ATP13A1	2014	2532	2161	1601	174	3951	3571	2326	1091	446
ATP13A2	995	2812	1880	1331	114	1465	3933	2269	290	66
ATP13A3	2213	4491	15841	4685	4050	9401	5827	17334	5658	8178
ATP13A4	118	511	354	302	5716	85	672	75	1944	1704
ATP13A5	2	162	54	1	898	42	1503	33	0	471
ATP1A1	2980	18107	20280	17372	1503	5869	29151	36562	13982	12148
ATP1A1-AS1	0	2	0	0	115	1	3	24	0	0
ATP1A2	0	174	196	0	3151	69	492	50	0	1302
ATP1A3	1	399	46	0	1717	459	194	4	0	91
ATP1A4	0	189	32	0	876	261	12	41	0	488
ATP1B1	404	2231	4537	540	1323	1365	3245	7068	239	2635
ATP1B2	0	52	188	0	0	213	87	88	0	631
ATP1B3	1597	2589	3347	3904	1339	1589	3626	3154	1034	6486
ATP1B4	0	464	0	0	11410	157	421	0	0	603
ATP23	0.5	34	17	289.5	139.5	78.5	38	91	44	47
ATP2A1	270	741	1034	902	3760	1308	1262	1807	824	991
ATP2A1-AS1	0	0	0	0	0	0	0	2	0	0
ATP2A2	7333	24371	33255	13902	3288	12961	36371	59304	22143	20062
ATP2A3	523	2426	2032	1320	242	1127	1164	623	124	1245
ATP2B1	649	894	2436	2236	1943	2165	1704	2760	1753	3498
ATP2B1-AS1	0	3	0	0	0	0	0	0	0	0
ATP2B2	57	95	161	0	775	884	233	47	0	378
ATP2B2-IT2	0	0	0	0	0	0	0	0	0	0
ATP2B3	4	96	135	0	161	174	16	36	0	98
ATP2B4	4412	7411	12810	4112	3953	3485	18988	10335	9394	10381
ATP2C1	1719	4085	4992	5044	3104	4259	4401	7001	3178	3342
ATP2C2	85	1751	359	1	469	184	1150	825	2	887
ATP2C2-AS1	0	0	0	0	0	0	0	4	0	0
ATP4A	172	22	4	0	47	360	17	21	48	120
ATP4B	0	11	0	0	0	278	67	0	0	26
ATP5A1	1575	4034	4368	1521	243	6264	7217	10005	3733	2321
ATP5B	2378	7236	5720	4699	320	10870	12854	12835	10931	5208
ATP5C1	495	1385	1489	651	93	1841	2787	1287	1324	641
ATP5D	390	572	374	0	0	739	931	469	135	0
ATP5E	251	1759	2268	680	93	1517	2899	3458	184	529
ATP5EP2	131	0	26	0	0	0	0	3	0	3
ATP5F1	422	1373	1309	854	680	1134	1631	2174	726	1052
ATP5G1	147	804	1252	368	0	525	1486	2255	570	241
ATP5G2	600	1012	1856	319	987	1878	2035	4256	529	1078
ATP5G3	224	467	588	383	300	742	1087	1236	296	169
ATP5H	170	567	739	171	0	433	859	1223	984	471
ATP5I	208	1115	792	792	167	2078	1994	1139	3041	1052
ATP5J	0	514	393	267	0	656	668	788	512	162
ATP5J2	154	436	633	413	143	505	946	1863	490	497
ATP5J2-PTCD1	0	82	11	0	0	29	0	32	0	0
ATP5L	536	1524	1181	613	177	1364	1637	2693	545	1809
ATP5L2	26	23	51	0	452	187	48	0	0	18
ATP5O	278	688	684	166	100	1253	1237	1438	848	250
ATP5S	140	344	255	69	341	552	327	315	242	98
ATP6	0	0	0	0	0	0	0	0	0	0
ATP6AP1	1591	4940	2348	1079	307	2257	8219	5956	675	1733
ATP6AP1L	0	45	36	396	46	45	156	100	102	153
ATP6AP2	572	2812	1921	2775	746	719	4680	3030	926	1180
ATP6V0A1	1035	1676	2305	522	1457	1355	2119	2167	2535	3927
ATP6V0A2	300	1021	1279	744	1459	2445	1072	966	1036	1003
ATP6V0A4	0	106	344	2	4470	630	88	76	195	3944
ATP6V0B	301	1227	1047	842	111	1106	1420	1227	1666	508
ATP6V0C	0	0	0	0	0	0	3	0	0	0
ATP6V0D1	273	2641	1644	879	1	1521	3125	2642	331	907
ATP6V0D2	0	13	0	0	96	77	45	8	0	49
ATP6V0E1	298	904	742	529	0	194	1055	1443	0	1092
ATP6V0E2	53	93	164	0	0	156	108	75	0	48
ATP6V0E2-AS1	0	0	0	0	0	0	0	0	0	0
ATP6V1A	287	1045	2952	579	1220	707	2033	4650	455	716
ATP6V1B1	248	198	4310	1	485	316	625	2396	320	2860
ATP6V1B1-AS1	0	0	0	0	0	0	0	0	0	0
ATP6V1B2	604	2484	1624	1548	454	1757	3389	2456	273	1838
ATP6V1C1	382	1265	1080	1355	0	696	1635	2098	753	339
ATP6V1C2	60	329	403	0	270	26	2	931	0	1791
ATP6V1D	174	1092	925	1158	543	948	1642	1324	845	897
ATP6V1E1	82	778	701	875	582	884	1225	711	898	560
ATP6V1E2	0	22	52	0	0	36	0	30	0	81
ATP6V1F	69	731	573	277	0	337	769	406	1	41
ATP6V1G1	1059	1365	1128	405	0	1149	2020	1422	430	939
ATP6V1G2	0	0	0	0	0	0	0	0	0	0
ATP6V1G2-DDX39B	0	0	0	0	0	0	0	0	0	0
ATP6V1G3	0	0	10.5	0	32.5	0	6.5	1.5	0	11.5
ATP6V1H	450	855	1008	411	404	1087	1498	1288	309	765
ATP7A	247	3712	1355	1034	2469	1226	3768	1528	427	1992
ATP7B	417	161	354	5	2058	2523	294	469	0	588
ATP8	0	0	0	0	0	0	0	0	0	0
ATP8A1	199	645	1810	718	3540	739	872	1931	0	816
ATP8A2	59	29	30	1	740	141	46	18	0	159
ATP8B1	919	3849	4080	1804	1245	4843	6313	5453	2433	1773
ATP8B2	1143	651	1444	420	1460	1492	1459	1397	43	2885
ATP8B3	57	243	51	0	458	338	221	132	184	0
ATP8B4	108	422	469	0	1121	239	341	375	195	706
ATP8B5P	0	0	0	0	0	0	0	0	0	0
ATP9A	296	3524	3671	3220	904	2251	8969	4334	1821	2504
ATP9B	2643	3014	3429	1171	2817	2808	3780	2714	526	1976
ATPAF1	313	373	276	294	521	1103	565	690	267	67
ATPAF2	92	376	507	170	1	822	713	664	188	618
ATPIF1	522	1715	1136	967	0	757	2929	2553	419	102
ATR	252	1640	3003	2108	1968	2190	2069	4682	2626	1131
ATRAID	308	915	1873	218	152	977	2451	2348	569	950
ATRIP	146	226	428	230	234	460	506	526	331	90
ATRN	983	2118	2338	2383	427	2450	7093	3811	983	1613
ATRNL1	58	117	39	0	1500	256	57	30	0	524
ATRX	3480	8962	6531	7112	8146	12051	11821	10375	5203	9488
ATXN1	484	439	2372	2416	1205	344	1916	1867	2197	1824
ATXN10	683	1329	1752	1275	1356	1270	2587	2238	582	808
ATXN1L	374	1235	981	725	2124	2324	1858	2212	1934	1322
ATXN2	2508	3965	6368	2202	949	9481	7498	9050	5107	7601
ATXN2-AS	0	0	0	0	0	0	0	0	0	0
ATXN2L	5719	8050	9275	4459	325	10630	10352	12094	3247	1369
ATXN3	108	757	573	639	340	507	866	876	983	1230
ATXN3L	0	0	0	0	0	35	2	0	0	0
ATXN7	1398	4460	7775	6586	6507	5375	5652	7068	4156	14503
ATXN7L1	171	625	594	3169	4160	1146	1327	583	336	2518
ATXN7L2	291	241	222	28	276	223	216	217	0	51
ATXN7L3	255	869	769	1017	116	808	1076	1030	1709	432
ATXN7L3B	0	0	0	32	0	0	2	8	0	0
AUH	129	635	620	453	987	629	871	408	335	737
AUNIP	156	102	94	0	1	75	55	473	0	243
AUP1	1281	2397	4378	1483	948	3644	3883	5626	1394	1644
AURKA	290	2307	1147	926	1116	2331	1135	4261	220	100
AURKAIP1	217	373	257	277	0	141	305	355	254	0
AURKB	104	354	255	159	165	685	290	523	339	6
AURKC	120	91	99	0	146	117	243	61	51	735
AUTS2	2286	2228	1745	3629	1761	965	4116	2471	3966	3378
AVEN	218	422	413	139	112	868	664	877	143	311
AVIL	287	645	534	103	291	524	1128	380	26	306
AVL9	273	447	584	411	121	1055	659	883	99	536
AVP	0	2	0	0	0	0	0	0	0	0
AVPI1	0	195	799	0	19	189	213	1432	20	150
AVPR1A	0	33	221	122	0	0	106	158	0	332
AVPR1B	1	7	0	0	1	0	0	0	0	0
AVPR2	0	218	88	0	0	150	352	187	0	48
AWAT1	64	145	3	0	92	0	54	4	0	227
AWAT2	0	22	11	0	266	0	0	34	0	188
AXDND1	1	88	71	0	1489	101	43	133	0	96
AXIN1	512	806	1620	422	174	2543	1233	1798	136	289
AXIN2	5324	166	61	0	730	16767	699	422	0	560
AXL	974	1799	3523	1264	438	530	3232	3690	63	3211
AZGP1	0	2	44	0	410	0	0	18	0	3757
AZGP1P1	0	0	0	0	213	0	0	0	0	0
AZI2	65	447	504	234	55	271	279	550	513	299
AZIN1	307	1465	1280	2195	680	1728	2731	1902	2055	884
AZIN2	1	214	217	322	597	151	342	298	0	122
AZU1	0	26	28	0	1	14	0	0	0	82
B2M	2021	34738	25900	17439	534	5813	38157	14189	9764	22893
B3GALNT1	35	501	390	125	740	169	255	410	554	189
B3GALNT2	586	1482	1408	1473	674	2584	1776	2405	855	1356
B3GALT1	0	0	0	0	148	8	0	4	0	18
B3GALT2	0	89	261	0	140	223	150	251	253	231
B3GALT4	0	0	0	0	0	0	0	0	0	0
B3GALT5	1	4	12	0	0	5	24	56	0	35
B3GALT5-AS1	0	0	8	0	152	0	9	132	0	1
B3GALT6	0	18	26	0	0	36	7	52	0	0
B3GAT1	0	0	3	0	0	0	23	0	0	0
B3GAT2	2	0	0	0	0	0	0	0	0	0
B3GAT3	283	399	748	364	0	416	335	560	48	43
B3GLCT	156	336	404	156	2163	337	286	634	258	289
B3GNT2	189	325	564	62	346	91	187	388	0	416
B3GNT3	0	195	619	0	0	23	29	230	362	0
B3GNT4	23	86	47	0	0	12	45	36	0	0
B3GNT5	0	969	2281	914	187	266	672	1316	1039	414
B3GNT6	0	24	4	0	0	13	0	0	0	0
B3GNT7	20	137	254	0	0	58	233	228	0	1
B3GNT8	0	466	46	117	0	88	1261	352	142	0
B3GNT9	1	43	100	79	0	0	123	98	0	0
B3GNTL1	123	293	504	433	228	265	92	484	0	153
B4GALNT1	15	522	526	0	0	0	1004	944	0	312
B4GALNT2	112	28	85	0	1667	94	55	28	0	102
B4GALNT3	737	1381	4994	1350	495	1791	1122	1851	1582	1071
B4GALNT4	1493	142	224	0	77	1524	312	445	77	202
B4GALT1	67	3482	8573	1026	1511	597	3251	22187	589	1976
B4GALT1-AS1	0	0	0	0	0	0	0	0	0	0
B4GALT2	457	1307	643	507	0	776	2300	1346	858	319
B4GALT3	438	1071	1676	1152	278	2046	1197	3224	464	491
B4GALT4	49	262	688	552	925	164	796	986	251	109
B4GALT4-AS1	0	0	0	0	0	0	0	0	0	0
B4GALT5	351	736	2654	1008	334	1823	2024	1939	264	759
B4GALT6	1	71	146	0	110	119	66	358	1	97
B4GALT7	348	126	416	90	34	960	405	460	543	45
B4GAT1	135	28	56	106	0	150	40	44	0	2
B9D1	418	310	594	936	320	350	519	1008	92	129
B9D2	30	173	182	0	395	9	58	124	0	0
BAALC	92	84	53	0	465	30	1249	10	0	37
BAALC-AS1	0	0	0	0	0	0	0	0	0	0
BAALC-AS2	0	88	0	0	0	0	48	2	0	105
BAAT	1	30	45	0	2383	0	5	0	0	59
BABAM1	134	128	152	106	192	92	249	271	0	0
BABAM2	236	1189	1379	528	1008	140	1363	1184	194	1174
BACE1	259	611	414	0	138	558	1637	612	58	351
BACE2	1591	837	4207	635	53	218	2028	6581	1034	1029
BACH1	612	2460	2434	2845	154	1470	3078	2062	1741	2301
BACH1-IT3	0	0	0	0	0	0	0	0	0	0
BACH2	221	24	250	0	81	201	80	74	0	120
BAD	0	75	153	0	0	68	70	82	0	0
BAG1	465	1638	3976	612	322	1627	2081	7429	899	715
BAG2	277	21	64	66	0	110	55	188	0	85
BAG3	744	5797	6931	1304	531	2251	8887	4842	6757	4508
BAG4	512	1398	976	357	251	775	3311	2230	1319	760
BAG5	77	817	848	1984	297	755	1231	1199	575	1005
BAG6	0	0	0	0	0	0	0	0	0	0
BAHCC1	0	0	0	0	0	0	0	0	0	0
BAHD1	294	388	416	273	0	419	527	338	138	32
BAIAP2	348	5220	3311	548	0	840	6367	1442	1290	1375
BAIAP2-AS1	189	78	97	0	0	266	139	203	0	43
BAIAP2L1	270	1649	2781	1203	1015	1031	2114	2965	1423	597
BAIAP2L2	121	265	131	0	268	222	258	89	0	102
BAIAP3	1	145	48	0	46	84	290	252	182	107
BAK1	108	221	578	75	254	475	241	425	0	148
BAMBI	3235	230	1742	0	0	7506	199	569	0	301
BANF1	565	1664	1859	189	489	1641	1967	3025	1301	789
BANF2	0	3	0	0	39	0	0	0	0	42
BANK1	189	94	142	1169	3031	33	65	79	0	160
BANP	749	1275	1069	420	824	1469	1591	1372	794	434
BAP1	304	252	1582	797	1517	1692	722	1974	1499	936
BARD1	109	1009	764	194	205	1132	1056	1655	441	781
BARHL1	0	52	29	0	0	0	4	2	0	0
BARHL2	81	76	9	0	157	47	15	0	0	83
BARX1	87	67	29	0	61	164	0	259	0	0
BARX1-AS1	0	0	0	0	0	0	0	0	0	0
BARX2	23	2175	1232	280	0	219	5767	454	427	203
BASP1	154	189	605	439	0	191	625	1823	0	855
BASP1-AS1	0	0	0	0	0	0	0	0	0	0
BATF	100	110	228	0	0	0	92	87	0	28
BATF2	0	209	172	66	153	18	38	46	0	54
BATF3	0	67	126	0	265	4	17	18	0	45
BAX	281	226	300	455	0	121	336	279	0	58
BAZ1A	1844	5259	6109	7561	2073	4195	6054	5234	6436	6298
BAZ1B	2600	5618	5894	12230	5210	10349	6501	11721	11177	5050
BAZ2A	6389	11103	19618	22337	5444	15043	19854	27807	25117	23823
BAZ2B	659.5	2802	3101	2781.5	2160	2779.5	3510.5	4228	3302	6310
BBC3	181	159	22	0	0	299	37	67	0	0
BBIP1	264	176	209	0	45	296	403	509	824	338
BBOF1	0	42	94	56	491	52	57	69	57	164
BBOX1	103	414	149	314	303	123	1490	340	558	112
BBOX1-AS1	0	0	0	0	0	0	0	0	0	0
BBS1	174	73	54	0	0	81	41	110	200	220
BBS10	0	136	88	44	44	313	246	269	301	254
BBS12	111	89	24	0	213	194	24	54	0	230
BBS2	719	1104	2711	1142	2653	1699	2603	2997	324	1759
BBS4	1302	936	1583	3208	1711	2691	1307	1569	1024	1697
BBS5	44	36	50	1	33	45	47	30	1	96
BBS7	121	398	198	185	216	460	544	608	762	648
BBS9	758	342	723	253	1929	921	1130	1355	164	1702
BBX	475	1839	3270	1341	1482	1444	2456	6417	1986	2930
BCAM	284	853	2955	0	26	290	1029	2714	326	274
BCAN	0	92	178	42	101	35	182	626	0	45
BCAP29	65	416	184	811	191	288	676	353	165	304
BCAP31	522	4754	6909	2526	41	1610	5459	3254	2870	1643
BCAR1	481	1047	1700	1539	28	669	905	1679	1136	359
BCAR3	41	680	2055	345	1126	376	891	3434	1559	503
BCAR4	0	19	0	0	0	0	0	0	0	0
BCAS1	26	468	787	789	2248	95	87	525	833	708
BCAS2	197	2116	1496	2082	1415	940	2068	1920	803	976
BCAS3	1091	1746	2866	1171	1269	2027	3652	2705	1740	2850
BCAS4	81	51	123	0	240	6	86	80	0	13
BCAT1	72	118	205	0	787	940	492	525	1	223
BCAT2	276	522	1143	805	0	1048	572	1271	705	240
BCCIP	436	1345	1685	2064	689	2369	1583	3132	1741	1176
BCDIN3D	28	10	22	0	0	137	6	8	0	0
BCDIN3D-AS1	0	0	0	0	0	0	0	0	0	0
BCHE	0	19	62	0	1007	145	28	21	0	64
BCKDHA	0	9	12	0	0	17	17	1	0	15
BCKDHB	100	349	475	479	3191	415	528	570	490	908
BCKDK	118	943	980	523	279	1223	1627	1523	1511	463
BCL10	59	647	698	669	584	393	631	622	211	259
BCL11A	148	419	258	781	592	269	1067	530	410	184
BCL11B	131	949	308	137	0	1	1429	29	26	359
BCL2	131	158	259	0	459	148	201	21	0	325
BCL2A1	1	101	292	71	0	0	32	23	0	0
BCL2L1	299	902	1029	345	52	676	940	764	888	192
BCL2L10	46	38	35	0	96	0	46	94	91	0
BCL2L11	229	547	1215	1441	696	308	809	898	1091	650
BCL2L12	1435	499	1012	81	0	1126	404	1521	101	0
BCL2L13	477	1027	867	1079	285	1669	1503	772	856	390
BCL2L14	0	51	95	60	372	181	68	138	0	42
BCL2L15	0	78	43	0	0	69	23	20	0	33
BCL2L2	163	480	171	0	42	247	528	280	0	221
BCL2L2-PABPN1	0	207	114	0	0	121	483	233	0	132
BCL3	149	1380	2081	296	427	77	590	912	58	459
BCL6	729	1690	5245	2757	102	2598	2938	5095	2357	2674
BCL6B	155	371	77	0	0	115	520	239	0	111
BCL7A	369	516	692	313	0	1711	317	792	65	748
BCL7B	194	1185	1081	1494	244	729	1288	2415	191	788
BCL7C	249	92	156	28	0	395	157	244	121	0
BCL9	657	1276	2474	2034	4579	1879	2013	4601	4107	1315
BCL9L	1433	7994	9725	2675	1	1661	13501	14708	2873	4900
BCLAF1	1070	2121	3205	4981	1787	4688	2656	3971	6808	6503
BCLAF3	106	549	841	411	458	351	854	585	381	578
BCO1	290	267	346	862	593	144	112	321	0	194
BCO2	50	34	262	0	216	0	61	274	57	274
BCOR	3595	9605	4594	3340	1739	15668	7263	6010	4371	2828
BCORL1	1651	1657	939	486	769	2463	3701	1041	1043	1158
BCORP1	0	0	0	0	2	0	0	0	0	0
BCR	2271	8632	4150	3472	1070	5537	10872	4965	4915	1711
BCS1L	418	754	559	375	1597	1931	1432	1251	885	1012
BCYRN1	0	0	0	0	0	1	0	2	0	0
BDH1	51	82	360	115	945	476	244	960	2217	134
BDH2	0	124	280	288	145	203	272	351	103	246
BDKRB1	2	223	106	222	0	0	305	44	0	42
BDKRB2	0	58	80	132	0	0	129	21	55	49
BDNF	143	153	80	73	507	1149	117	42	0	646
BDNF-AS	0	0	0	0	0	0	0	0	0	0
BDP1	3501	4709	7102	6360	4820	10537	8765	8064	11311	12413
BEAN1	18	145	1	0	0	449	72	41	227	0
BEAN1-AS1	0	0	0	0	0	0	0	0	0	0
BECN1	450	1483	1846	973	129	874	2153	2412	409	903
BECN2	0	0	0	0	0	0	0	0	0	0
BEGAIN	0	67	77	0	0	0	36	87	0	0
BEND2	0	175	0	0	927	4	0	3	120	179
BEND3	248	245	195	34	0	441	193	246	60	155
BEND4	0	116	0	0	522	155	35	5	0	96
BEND5	89	51	1	0	0	322	135	89	0	191
BEND6	91	17	15	0	1293	66	51	305	0	240
BEND7	90	56	30	0	2114	13	68	133	80	699
BEST1	498	491	613	189	1420	45	343	631	665	1060
BEST2	0	23	0	0	103	116	146	7	0	47
BEST3	433	85	58	0	190	1362	79	14	0	84
BEST4	1	19	24	0	0	13	55	23	0	16
BET1	141	170	181	149	144	120	229	181	64	44
BET1L	64	110	93	213	0	63	124	27	29	0
BEX1	1	65	0	0	171	214	132	0	419	3
BEX2	72	110	28	447	80	35	0	2	107	282
BEX3	527	1351	376	1011	179	961	2070	1110	1514	617
BEX4	359	47	73	0	164	196	59	0	817	372
BEX5	0	67	0	0	251	0	0	0	0	44
BFAR	455	819	799	246	1040	1569	943	1328	284	516
BFSP1	0	49	74	148	103	148	250	174	0	96
BFSP2	70	71	168	323	813	28	27	21	0	139
BFSP2-AS1	0	4	0	0	0	0	0	0	0	0
BGLAP	0	0	26	0	0	11	23	26	0	0
BGLT3	0	0	0	0	0	0	0	0	0	0
BGN	4191	3337	5769	3731	88	2156	16941	16654	0	3654
BHLHA15	19	0	68	0	0	28	0	23	0	0
BHLHA9	0	0	0	0	0	0	0	0	0	0
BHLHB9	5	85	78	0	443	62	117	122	0	18
BHLHE22	0	12	2	0	0	0	35	15	0	81
BHLHE23	0	7	0	0	0	0	0	0	0	0
BHLHE40	2973	31281	32686	13099	307	3366	41643	24017	5824	20570
BHLHE40-AS1	0	156	33	0	0	0	41	95	0	166
BHLHE41	233	247	263	29	577	589	1487	101	0	523
BHMG1	0	76	0	0	145	0	13	0	0	146
BHMT	0	39	7	0	196	114	6	69	0	106
BHMT2	0	90	1144	0	961	2	73	2754	0	480
BICC1	298	481	687	852	1362	137	1228	1402	50	2731
BICD1	310	1682	1364	146	929	1741	2462	2028	615	1423
BICD2	876	8281	3342	4905	127	2708	12474	3406	1150	1434
BICDL1	374	2027	4634	470	200	244	5407	6375	802	1466
BICDL2	107	961	672	662	0	93	734	440	153	108
BICRA	806	1660	1321	529	78	1377	1479	2010	257	220
BICRAL	781	1101	1440	868	590	1988	1548	2136	1636	2240
BID	82	146	555	468	0	420	381	521	263	0
BIK	42	83	94	0	0	69	95	56	198	0
BIN1	434	1095	2404	504	0	467	2108	1392	64	445
BIN2	268	571	1080	490	698	804	650	278	367	542
BIN3	46	390	605	152	0	412	715	549	641	853
BIRC2	76	740	561	2886	372	759	990	867	1263	915
BIRC3	0	840	1647	2305	130	289	566	413	37	494
BIRC5	0	0	3	0	0	21	9	60	0	0
BIRC6	6548	13915	24203	17298	3818	25537	24719	25428	9272	13649
BIRC7	0	81	73	0	0	3	220	0	0	84
BIRC8	1	0	0	0	0	9	0	0	0	55
BIVM	0	0	0	0	0	0	12	0	0	0
BIVM-ERCC5	0	0	0	0	0	0	0	0	0	0
BLACE	0	0	0	0	0	0	2	0	0	0
BLCAP	57	783	1091	947	0	304	912	1003	1286	45
BLID	0	0	50	0	0	0	0	22	0	0
BLK	44	134	65	0	619	0	94	0	0	350
BLM	244	350	270	276	747	1009	283	535	281	257
BLMH	223	366	471	117	250	1269	685	583	269	1012
BLNK	0	1764	1069	909	1036	526	1328	933	1129	865
BLOC1S1	51	63	141	71	90	0	189	203	56	51
BLOC1S2	0	331	279	117	53	341	451	516	25	60
BLOC1S3	38	2	10	0	0	10	11	10	0	0
BLOC1S4	0	49	45	0	0	56	49	86	0	0
BLOC1S5	0	7	0	0	0	28	5	4	0	0
BLOC1S5-TXNDC5	0	0	0	0	0	0	0	0	0	0
BLOC1S6	170	89	262	1235	766	211	222	310	1398	420
BLVRA	83	845	927	552	954	642	1162	1273	311	793
BLVRB	0	766	698	185	0	248	688	1376	340	32
BLZF1	107	583	850	579	412	303	436	945	599	464
BMF	41	51	76	582	225	134	93	97	96	47
BMI1	0	2	4	0	0	1	4	0	0	0
BMP1	798	3154	2809	2916	770	2136	7054	3960	1116	826
BMP10	0	13	0	0	1583	0	0	3	0	160
BMP15	0	54	0	0	88	0	4	2	0	130
BMP2	328	251	59	126	104	106	362	27	36	234
BMP2K	880	1278	1897	553	142	1589	2401	1615	149	1488
BMP3	0	31	39	0	0	0	0	0	0	133
BMP4	2084	70	34	158	327	7843	128	146	0	179
BMP5	137	54	8	0	1357	97	67	4	0	278
BMP6	953	42	225	0	80	33	78	198	0	77
BMP7	1223	3742	1023	5801	629	1931	3054	1486	4599	164
BMP8A	310	97	77	0	0	284	86	241	0	0
BMP8B	154	162	143	0	0	143	297	400	641	36
BMPER	58	124	267	0	3073	42	147	81	0	1163
BMPR1A	457	1305	1012	1036	966	2318	2337	1510	1397	2205
BMPR1B	0	96	131	0	1521	27	150	418	0	111
BMPR2	1848	4295	2844	4268	1100	3183	6494	3789	2087	4193
BMS1	1640	2437	4104	4147	3326	5528	4084	5219	3813	3141
BMS1P1	43	48	296	238	319	224	301	378	663	206
BMS1P17	0	0	0	0	0	0	0	0	0	0
BMS1P22	0	0	0	0	0	0	0	0	0	0
BMS1P4	0	0	0	0	0	0	0	0	64	0
BMT2	0	159	97	475	310	297	310	170	223	62
BMX	72	151	76	0	1519	101	99	29	0	321
BNC1	26	2869	4029	5713	1373	496	4606	3337	3301	934
BNC2	789	790	2154	439	3384	161	3089	2190	0	2916
BNC2-AS1	0	0	0	0	0	0	0	3	0	0
BNIP1	0	148	40	0	115	63	231	135	0	81
BNIP2	269	814	1155	956	2	1149	1200	1822	377	929
BNIP3	461	845	378	806	0	2493	118	1369	2373	1307
BNIP3L	1284	4086	1551	3077	370	4296	3867	2466	1394	2868
BNIPL	42	1396	1200	494	1099	162	2581	833	681	1207
BOC	804	467	1139	858	466	343	1694	803	29	2279
BOD1	116	334	305	507	201	445	238	505	383	308
BOD1L1	1907	4106	3983	3533	3635	8673	7992	4557	4938	10571
BOD1L2	0	0	0	0	0	0	0	0	0	0
BOK	189	123	126	138	0	48	132	99	0	0
BOLA1	47	59	4	0	0	0	22	69	0	0
BOLA2	0	0	0	0	0	0	0	0	0	0
BOLA2-SMG1P6	0	0	0	0	0	0	0	0	0	0
BOLA3	67	124	312	404	369	256	279	305	691	161
BOLA3-AS1	0	0	1	0	0	0	0	0	0	0
BOLL	1	43	179	250	306	259	195	295	288	77
BOP1	0	0	0	0	0	0	0	0	0	0
BORA	98	489	381	113	46	656	841	702	414	111
BORCS5	118	175	299	1286	0	3	387	379	317	287
BORCS6	0	89	4	220	0	483	130	133	0	0
BORCS7	0	2	0	0	0	0	4	0	0	0
BORCS8	0	0	8	75	97	0	0	0	0	0
BORCS8-MEF2B	0	0	0	0	0	0	0	0	0	0
BPESC1	0	0	0	0	0	0	0	0	0	0
BPGM	20	144	109	391	172	107	269	290	0	39
BPHL	0	52	227	0	382	227	240	156	61	53
BPI	123	45	19	0	234	99	29	19	0	157
BPIFA1	0	6	0	0	230	0	32	0	0	210
BPIFA2	0	0	5	0	0	191	0	0	0	0
BPIFA3	0	31	1	0	923	123	25	0	0	61
BPIFA4P	0	0	0	0	0	0	0	0	0	0
BPIFB1	1	42	496	0	208	99	6	241	0	139
BPIFB2	1	56	20	0	234	85	36	0	0	78
BPIFB3	0	6	3	0	0	21	42	2	0	141
BPIFB4	0	61	12	0	96	0	18	24	0	188
BPIFB6	0	39	42	0	270	0	14	0	0	275
BPIFC	0	46	60	0	863	0	54	0	0	1767
BPNT1	573	686	1565	594	65	583	702	1961	496	254
BPTF	6522	10312	11476	10818	4902	16112	17520	14320	9628	14332
BPY2	0	0	0	0	0	0	0	0	0	0
BPY2B	0	0	0	0	0	0	0	0	0	0
BPY2C	0	0	0	0	0	0	0	0	0	0
BRAF	431	1506	2572	1292	7571	2279	2805	2772	2368	5014
BRAP	197	414	539	602	421	721	870	748	1068	545
BRAT1	640	430	379	179	0	2324	468	674	35	47
BRCA1	618	2643	2373	1146	2902	4495	2434	7417	2170	924
BRCA2	285	694	745	2178	3441	2316	960	2252	1498	605
BRCC3	165	1218	393	655	1340	520	1713	1057	252	438
BRD1	845	1770	1639	1179	175	3216	2467	1861	630	1192
BRD2	0	0	0	0	0	0	0	0	0	0
BRD3	776	1200	1025	1341	128	1686	1685	1662	506	620
BRD3OS	0	0	0	0	0	0	0	0	0	0
BRD4	4634	12974	12496	11742	1535	7522	18064	23768	12530	13392
BRD7	7952	4547	4596	14772	1318	30640	6173	6946	10267	9156
BRD8	922	1886	1739	1797	2033	3979	2124	3875	5853	1950
BRD9	614	2000	2742	2645	4364	4322	3452	2402	7678	5777
BRDT	0	14	17	0	452	117	0	0	0	124
BRDTP1	0	0	0	0	0	0	0	0	0	0
BRF1	303	710	785	2459	171	1497	1203	1308	827	353
BRF2	87	334	179	414	428	357	373	387	328	17
BRI3	298	1056	1226	534	53	98	1819	1469	545	361
BRI3BP	301	390	355	234	0	536	402	569	102	105
BRICD5	19	74	79	0	0	32	73	85	0	0
BRINP1	71	84	28	0	178	0	159	1	0	127
BRINP2	276	51	0	0	326	0	5	20	0	46
BRINP3	0	70	6	0	270	342	0	18	109	35
BRIP1	358	2033	2062	1456	3715	2937	2470	3026	1343	616
BRIX1	434	1017	730	1329	112	1270	1018	1633	1090	771
BRK1	187	560	944	855	135	986	1132	950	115	196
BRMS1	102	365	614	454	0	909	497	867	200	344
BRMS1L	53	215	125	1549	304	513	512	371	162	55
BROX	261	2021	1646	3855	333	1046	2552	4103	1494	1103
BRPF1	458	1286	1490	2931	222	2791	1669	2887	2023	2398
BRPF3	1418	1141	2932	5024	778	3581	1311	5304	1667	917
BRS3	0	40	0	0	527	15	11	9	0	0
BRSK1	597	120	166	77	287	1680	153	215	0	32
BRSK2	47	314	103	28	0	182	140	27	0	1
BRWD1	1786	4584	5359	4571	1613	8983	8148	7546	7700	2716
BRWD1-AS1	0	0	0	0	0	0	0	0	0	0
BRWD1-AS2	0	20	0	0	0	57	11	36	0	0
BRWD3	1222	5274	2811	2745	11472	3815	8077	2539	3856	3489
BSCL2	168	468	362	0	667	443	1109	569	0	617
BSDC1	183	1062	714	416	53	825	1459	1433	461	295
BSG	1419	2087	1333	1071	0	1975	2246	2520	62	224
BSN	250	124	61	34	296	705	68	188	42	57
BSN-AS2	0	0	0	0	0	1	0	0	0	0
BSND	0	0	1	0	170	0	26	37	0	108
BSPH1	0	0	0	0	0	0	0	0	0	31
BSPRY	184	1184	575	521	798	389	742	1313	265	271
BST1	56	39	111	0	161	74	94	97	0	237
BST2	54	1766	1054	1427	41	126	1038	1419	796	226
BSX	39	19	0	0	0	0	3	0	0	0
BTAF1	2095	5429	5884	3376	1079	7585	8731	6681	6892	6494
BTBD1	568	1094	1201	753	0	1569	1429	1805	548	1089
BTBD10	198	991	668	667	98	399	1513	542	1736	314
BTBD11	221	1364	1776	454	158	486	2584	2239	429	462
BTBD16	0	4	14	225	201	60	29	49	0	110
BTBD17	1	3	0	0	0	26	18	0	0	72
BTBD18	81	135	204	0	0	222	154	91	360	251
BTBD19	584	838	1195	77	546	51	1094	558	205	279
BTBD2	813	1990	1330	784	0	2834	2417	2145	111	131
BTBD3	541	577	1309	472	0	704	858	5141	174	314
BTBD6	469	1766	1315	1271	0	439	2578	1812	187	290
BTBD7	714	1832	1645	1759	947	1822	3436	4865	2383	1642
BTBD9	48	307	1109	211	740	410	800	880	527	1066
BTC	0	47	108	0	1566	0	10	53	0	15
BTD	22	93	133	240	46	92	220	312	0	78
BTF3	1960	1399	2132	1814	342	2913	2744	3203	2035	2003
BTF3L4	331	893	612	899	273	1160	1081	1083	524	685
BTG1	453	809	1078	761	0	1159	1418	723	403	373
BTG2	479	226	801	933	0	718	521	192	56	117
BTG3	417	1383	465	921	245	832	1100	904	944	574
BTG4	0	0	9	0	0	15	3	1	0	0
BTK	113	493	323	213	3348	772	296	79	0	597
BTLA	0	36	22	0	171	37	14	4	0	47
BTN1A1	0	15	152	0	433	137	32	59	105	120
BTN2A1	460	786	1198	104	212	1564	716	1689	1010	1172
BTN2A2	248	485	910	381	464	619	362	245	62	880
BTN2A3P	388	240	454	0	758	505	249	576	1029	436
BTN3A1	492	1193	2082	255	4310	1377	1067	2471	2894	819
BTN3A2	772	1264	1387	652	2231	1975	746	2049	1123	2171
BTN3A3	367	2539	1645	620	2346	996	2004	2248	870	1916
BTNL2	0	0	0	0	0	0	0	0	0	0
BTNL3	19	34	65	0	1099	85	59	10	0	110
BTNL8	0	24	93	0	346	0	0	6	0	133
BTNL9	44	69	78	73	286	27	259	318	717	533
BTRC	570	1059	679	727	162	561	1754	964	1236	906
BUB1	150	870	744	641	1269	2928	1094	2437	816	128
BUB1B	1095	1325	1291	3083	1787	4609	2059	3833	2989	711
BUB1B-PAK6	0	13	4	0	0	0	19	0	22	0
BUB3	405	1730	1493	1048	94	1087	2154	2972	458	110
BUD13	213	731	966	234	719	1018	1080	1544	689	617
BUD23	502	443	1039	433	140	1200	767	1180	667	330
BUD31	87	435	394	142	261	575	381	649	213	560
BVES	127	25	49	439	0	453	76	102	0	210
BVES-AS1	0	0	15	0	51	0	9	21	0	0
BYSL	385	232	361	294	38	578	435	439	0	421
BZW1	799	933	3424	1893	1240	1642	1024	4256	2195	1479
BZW2	394	668	1213	2242	528	707	933	1333	205	853
C10orf105	0	0	0	0	0	0	0	8	0	0
C10orf113	0	100	10	72	138	77	197	20	167	0
C10orf120	0	16	4	0	208	0	1	0	0	45
C10orf126	18	4	17	0	63	1	0	0	0	0
C10orf128	0	38	104	0	228	3	39	25	602	96
C10orf53	1	29	0	0	0	0	0	0	0	0
C10orf55	0	0	29	0	0	0	0	3	0	0
C10orf62	0	0	10	0	81	150	38	7	0	22
C10orf67	0	0	20	0	168	0	0	0	0	0
C10orf71	0	29	36	0	546	10	195	0	0	202
C10orf76	189	1634	2082	1192	853	1459	3883	2624	3422	1632
C10orf82	0	15	0	0	113	327	5	18	0	0
C10orf88	58	154	235	32	0	68	268	394	195	46
C10orf90	2	50	26	0	964	0	0	13	0	204
C10orf95	0	0	0	0	0	0	0	0	0	0
C10orf99	1	3644	89	444	0	0	3225	1	362	41
C11orf1	0	16	119	0	42	48	127	81	0	68
C11orf16	0	62	12	0	53	6	25	5	0	41
C11orf21	30	91	6	0	0	59	0	1	0	0
C11orf24	494	922	1054	1424	137	3640	1885	2528	28	248
C11orf40	0	2	0	0	0	0	43	0	0	0
C11orf42	0	48	0	0	0	4	13	15	0	46
C11orf45	0	78	36	0	0	1	52	145	0	99
C11orf49	453	457	643	530	384	1291	579	775	422	623
C11orf52	0	0	5	0	0	0	0	0	0	39
C11orf53	0	222	0	0	0	0	149	4	0	19
C11orf54	268	470	375	74	180	93	791	767	151	416
C11orf58	1022	2672	2052	2719	1526	3098	3836	2584	1671	4587
C11orf65	64	35	88	0	190	42	36	69	0	21
C11orf68	106	184	98	51	0	222	148	136	75	71
C11orf70	0	0	11	0	0	0	27	18	49	18
C11orf71	0	0	0	0	0	0	0	5	0	0
C11orf72	0	72	21	0	378	0	49	8	0	296
C11orf74	0	48	66	0	42	25	190	126	0	203
C11orf80	334	1930	867	916	178	785	3137	2160	273	1130
C11orf84	1602	643	1490	1405	0	2017	372	2054	153	164
C11orf86	0	0	12	0	0	4	1	6	0	0
C11orf87	0	0	3	0	0	14	11	0	0	1
C11orf88	0	14	2	0	292	0	0	0	0	16
C11orf91	0	13	0	99	0	0	71	0	0	0
C11orf94	62	4	44	0	0	96	22	14	89	42
C11orf95	0	5	63	1	0	69	27	56	0	0
C11orf96	2081	684	10975	3049	0	901	492	1843	0	1454
C11orf97	0	5	0	0	0	0	0	0	0	0
C12orf10	401	177	293	204	0	129	502	360	69	28
C12orf29	280	454	212	205	86	621	501	447	334	118
C12orf4	110	610	319	642	230	474	956	798	648	210
C12orf40	0	38	27	0	755	40	12	8	0	93
C12orf42	0	32	56	0	288	39	90	19	0	239
C12orf43	51	150	277	0	225	57	166	424	60	178
C12orf45	51	75	106	0	344	68	87	79	67	26
C12orf49	48	308	213	127	228	586	314	662	1364	19
C12orf50	30	30	20	0	612	28	29	21	0	142
C12orf54	0	82	20	87	288	0	45	32	163	0
C12orf56	19	141	102	0	183	90	152	35	275	27
C12orf57	330	199	126	508	0	644	649	448	0	7
C12orf60	0	15	6	0	0	0	22	1	0	0
C12orf65	109	785	451	877	592	1840	818	1006	1040	669
C12orf66	197	188	374	0	415	211	594	479	1	129
C12orf71	1	0	66	0	115	56	7	14	0	48
C12orf73	0	36	64	0	378	67	140	107	136	38
C12orf74	0	42	55	0	0	0	13	1	0	8
C12orf75	158	187	254	1	0	271	327	170	344	177
C12orf76	27	16	99	0	1871	3	27	18	19	171
C13orf42	0	0	0	0	0	0	0	0	0	0
C14orf119	207	525	453	1130	657	308	1205	1067	0	140
C14orf132	0	98	19	543	261	0	405	96	0	116
C14orf144	0	0	0	0	0	0	0	0	0	0
C14orf177	0	0	0	0	0	0	32	3	0	0
C14orf178	0	0	0	0	0	0	0	7	0	49
C14orf180	0	0	0	0	0	0	0	0	0	0
C14orf2	273	255	282	275	15	670	407	714	750	298
C14orf28	0	16	27	0	332	56	77	20	0	80
C14orf37	71	17	159	0	117	205	298	337	308	183
C14orf39	51	2	91	0	576	0	19	76	0	0
C14orf93	58	231	150	138	171	87	299	516	37	157
C15orf38-AP3S2	0	0	0	0	0	0	0	0	0	0
C15orf39	665	2709	3010	2100	0	1883	2280	6035	832	257
C15orf40	32	258	114	0	162	292	153	337	182	116
C15orf41	203	739	260	138	1309	735	743	569	728	511
C15orf48	0	1018	781	0	159	0	442	199	630	872
C15orf53	0	12	0	0	0	0	3	0	0	0
C15orf54	0	14	15	0	0	0	8	36	0	0
C15orf59	0	20	20	0	0	0	273	33	2701	0
C15orf61	24	54	17	0	0	191	89	87	205	0
C15orf62	293	284	584	0	0	215	454	614	0	44
C15orf65	0	0	2	0	79	0	4	37	0	119
C16orf45	194	100	281	195	199	11	140	91	0	734
C16orf46	6	6	22	0	336	61	5	30	0	73
C16orf52	149	102	268	481	0	62	112	186	33	131
C16orf54	0	15	84	0	0	0	5	0	0	0
C16orf58	435	1004	839	156	308	901	1291	1314	2171	1194
C16orf62	746	1434	2125	2073	779	1536	2594	2143	0	2146
C16orf70	57	612	476	587	872	1275	1013	1092	669	489
C16orf71	1	21	35	803	0	270	64	61	0	0
C16orf72	1350	2346	3113	3202	594	1743	3148	3953	1657	2056
C16orf74	0	35	86	0	0	20	21	165	0	0
C16orf78	0	11	0	0	0	0	10	8	0	0
C16orf82	0	0	0	0	0	0	0	0	0	1
C16orf86	1	49	62	0	0	138	181	0	0	87
C16orf87	55	75	130	68	84	204	84	74	55	41
C16orf89	32	2	0	0	225	103	39	4	71	194
C16orf90	0	0	0	0	0	0	0	45	0	0
C16orf91	47	61	109	0	0	195	182	167	0	0
C16orf92	0	38	34	0	188	8	4	1	0	104
C16orf95	0	43	0	0	0	100	0	3	0	17
C16orf96	59	141	41	0	842	184	96	69	47	145
C17orf100	0	0	0	0	0	0	0	0	0	0
C17orf105	0	18	11	0	0	0	13	0	0	162
C17orf107	45	120	19	0	507	59	241	55	0	219
C17orf47	28	24	0	0	313	0	10	0	34	45
C17orf49	0	0	2	0	0	0	3	0	0	0
C17orf50	0	0	0	0	0	0	0	0	0	0
C17orf51	0	48	59	0	0	0	61	22	0	29
C17orf53	330	463	512	374	1464	1149	746	1383	798	174
C17orf58	0	100	134	144	0	104	65	67	74	21
C17orf62	376	1274	1879	431	0	1699	1383	1276	174	75
C17orf64	0	0	0	0	0	0	0	0	0	0
C17orf67	0	136	45	0	0	282	46	49	0	7
C17orf75	67	182	311	0	677	450	246	287	0	126
C17orf80	296	460	469	983	1392	997	654	915	130	280
C17orf97	110	183	67	0	0	40	119	250	28	82
C17orf99	0	153	49	61	197	57	45	0	0	57
C18orf21	183	173	62	38	0	279	248	276	804	159
C18orf25	230	362	648	794	558	347	853	807	349	606
C18orf32	0	0	0	0	0	0	0	0	0	0
C18orf54	0	305	268	113	83	321	242	449	0	143
C18orf63	1	41	5	0	561	16	71	3	0	34
C19orf12	589	557	1024	239	142	569	1127	929	150	180
C19orf18	31	59	0	0	0	107	13	13	0	44
C19orf24	48	688	421	128	0	495	952	800	1	0
C19orf25	0	37	3	0	0	4	41	35	0	0
C19orf33	1	105	40	0	0	0	20	19	65	0
C19orf38	0	1	156	0	200	25	18	18	0	27
C19orf44	60	126	286	372	0	557	259	532	383	203
C19orf47	305	1063	292	129	0	379	936	1205	0	109
C19orf48	94	163	155	80	0	411	236	451	30	42
C19orf53	327	222	279	0	0	171	350	242	59	10
C19orf54	351	518	430	107	82	259	374	394	463	75
C19orf57	0	331	119	67	51	200	850	242	572	88
C19orf66	47	206	237	297	0	115	322	124	0	19
C19orf67	133	35	59	0	0	0	2	0	0	39
C19orf70	37	56	252	230	0	197	304	162	220	34
C19orf71	0	64	3	0	0	79	55	23	0	0
C19orf73	0	0	10	0	0	22	0	0	0	0
C19orf81	0	29	0	0	0	0	38	5	0	181
C19orf84	0	0	0	0	116	0	0	21	0	42
C1D	22	421	141	121	0	5	228	273	82	49
C1GALT1	53	304	397	491	46	445	258	317	574	83
C1GALT1C1	0	159	71	65	0	217	191	183	0	66
C1GALT1C1L	0	0	60	0	35	34	0	4	0	20
C1orf100	45	3	34	0	0	7	0	18	0	0
C1orf105	0	35	12	0	688	0	9	22	0	18
C1orf106	0	3801	3091	632	0	452	4326	3957	177	2
C1orf109	0	121	78	0	0	122	123	113	0	0
C1orf112	118	1076	1350	252	515	789	1202	4475	395	476
C1orf115	0	12	1	0	0	1	24	14	0	0
C1orf116	0	3881	2777	486	0	143	2465	1904	3741	1678
C1orf122	41	276	148	0	0	47	198	200	0	0
C1orf123	115	325	219	0	46	450	473	505	185	180
C1orf127	1	35	5	0	473	0	22	23	0	94
C1orf131	119	239	257	44	907	238	194	351	370	138
[truncated: 22,069 more rows]

## Sheet: Log2(FPKM+1)
gene_id	CES1-P	CES2-P	CES3-P	CES4-P	CES5-P	CES1-R/M	CES2-R/M	CES3-R/M	CES4-R/M	CES5-R/M	P-Average	R/M-Average	Fold change	LogFC	Paired T test
A1BG	2.30308	0.744661	1.06312	0	0.961007	2.41906	0.878976	0.912206	0	0	1.01437	0.842048	0.88741	-0.172327	0.785049
A2BP1	0	0.0704281	0	0	0	0	0.0596086	0.0378134	0	0	0.0140856	0.0194844	1.00375	0.0053988	0.930991
A2LD1	0.642602	0.491172	0	0	0	1.6165	0.219903	0.247685	0	0	0.226755	0.416817	1.14081	0.190063	0.732535
A4GNT	0.819837	0.258925	0.505352	0	0	0.565619	0.450478	0.594656	4.06491	0	0.316823	1.13513	1.76334	0.818309	0.41506
AAA1	0	0	0	0	0	0	0	0	0	0	0	0	1	0	#DIV/0!
AACSL	0	0	0	0	0	0	0	0	0	0	0	0	1	0	#DIV/0!
AANAT	1.83402	1.47568	1.10281	0	0	0	1.75078	0	0	0	0.8825	0.350156	0.69143	-0.532344	0.19713
ABCA17P	0	0	0	0	0	0	0	0	0	0	0	0	1	0	#DIV/0!
ABCB8	2.38012	1.91688	1.56754	0.496015	1.53404	1.77711	1.57272	1.39177	0.274087	0	1.57892	1.00314	0.670922	-0.575782	0.31326
ABCC6P2	0	0.227513	0	0	0	0	0	0	0	0	0.0455026	0	0.968952	-0.0455026	0.292352
ABCD1	1.65595	2.90697	2.60126	0	0.559639	1.67305	1.61895	1.2174	0	0	1.54476	0.901881	0.640433	-0.642881	0.253972
ABCG4	0	0	0.37823	0	0	0	0.105074	0.080644	0	0	0.0756459	0.0371436	0.973665	-0.0385023	0.530743
ABHD12B	4.16897	0.744425	0.30627	0	1.35358	2.736	1.22798	0.223659	2.71523	0	1.31465	1.38057	1.04676	0.0659249	0.94605
ABHD14A	0.765508	0.867592	0.943372	1.21882	0	1.63276	0.946279	1.85493	0	0	0.759059	0.886794	1.09258	0.127734	0.894794
ABHD8	2.8469	1.00222	1.57952	0	0	2.40662	1.18359	2.9027	0	0	1.08573	1.29858	1.15898	0.212854	0.947414
ABP1	2.72258	0.128112	1.46092	0	0	0.559481	0.0941451	1.23529	0.403415	0	0.862323	0.458465	0.755835	-0.403857	0.347055
ACCN1	0	0.415074	0	0	0	1.14377	0.160508	0	0.0736308	0	0.0830148	0.275582	1.1428	0.192568	0.5368
ACCN2	1.45171	0.790006	0.520962	0	0.97927	2.32558	2.21636	0.727698	0.0319511	0	0.748391	1.06032	1.24136	0.311927	0.58028
ACCN4	0.00938468	0	0.0969233	0	0	0	0.216157	0.174805	0.915969	0	0.0212616	0.261386	1.18109	0.240125	0.263881
ACCSL	0.0264949	1.00174	0	0	0	0.0269987	0.343858	0	0	0	0.205646	0.0741713	0.912898	-0.131475	0.454842
ACHE	0.0137307	0.205072	0.140014	0	0	0.0139718	0.396379	0.0553328	0	0	0.0717634	0.0931367	1.01493	0.0213732	0.972788
ACMSD	0	0	0.62283	0	2.67268	0	0.893399	0	0	0	0.659103	0.17868	0.716768	-0.480423	0.927759
ACOT12	0.245832	0.139375	0.124583	0	0	0	0.552682	0	0.0649704	0	0.101958	0.12353	1.01507	0.0215726	0.976844
ACOT4	0.228662	0.306577	1.37193	0	0	1.14014	0.181133	1.83092	0	0	0.381433	0.63044	1.18839	0.249006	0.765454
ACOT6	0.0523871	0	0	0	0	0	0	0	0	0	0.0104774	0	0.992764	-0.0104774	0.292352
ACOXL	3.13142	0	0	0	0	0	0	0	1.68761	0	0.626284	0.337521	0.818604	-0.288762	0.589123
ACPT	0	0.34016	0.333337	0	0	0	0.351073	0.787815	0	0	0.134699	0.227778	1.06664	0.0930783	0.7707
ACSM2B	0	0	0	0	0	0	0	0	0.0246161	0	0	0.00492323	1.00342	0.00492323	0.407084
ACSM4	0	1.04276	0.025431	0	0	0	0	0.218982	0.577241	0	0.213637	0.159245	0.963	-0.0543929	0.691589
ACTA1	2.44061	0.279621	0.726646	0.77686	0	1.65541	5.087	0.216979	0	0	0.844748	1.39188	1.46118	0.547129	0.784236
ACTL6B	0	0	0.608127	0	0	0.0650664	0	0.0655402	0.208371	0	0.121625	0.0677956	0.963376	-0.0538298	0.567244
ACTL7A	1.56217	0.348195	0.978503	0	0	1.88705	0.368906	0.307167	0	0	0.577774	0.512624	0.955846	-0.0651502	0.68844
ACTL7B	0	0	0.154091	0	0	0	0	0	0	0	0.0308181	0	0.978865	-0.0308181	0.292352
ACTL9	0	0	0	0	0	0	0	0	0	0	0	0	1	0	#DIV/0!
ACTN3	0.0148047	0	0	0	0	0	1.57679	0.233608	0.386056	0	0.00296095	0.43929	1.35316	0.43633	0.232189
ACVR2B	2.61508	0.695333	0.590591	0.593601	1.23156	3.04997	0.957581	0.586619	0	0	1.14523	0.918833	0.854766	-0.226399	0.798882
ACY1	1.86848	1.06939	2.39612	0.906891	2.77499	2.09772	1.39534	1.7841	0	0	1.80317	1.05543	0.595534	-0.747743	0.420849
ACY3	0.756207	1.5821	0.478983	3.16987	0	0	0	1.27429	3.06304	0	1.19743	0.867466	0.795555	-0.329967	0.490423
ACYP2	0.198899	2.02223	1.45593	0	0	0.997269	1.51025	1.81484	0	0	0.735411	0.864472	1.09358	0.12906	0.930419
ADAD1	0.0216972	0.313274	0	0	0	1.67436	0.416646	0	0.114329	0	0.0669942	0.441066	1.29601	0.374072	0.361902
ADAD2	0.559473	0.573981	0.507302	0	0.106092	0.396874	0.671565	0.393288	0	0	0.34937	0.292345	0.961245	-0.0570244	0.555129
ADAM11	0	0.0214696	0.189126	0	0	0.498578	0.467537	0.44709	0	0	0.0421192	0.282641	1.18142	0.240522	0.137554
ADAM5P	0	0	0	0	0	0	0	0	0	0	0	0	1	0	#DIV/0!
ADAM7	0	0.154677	0	0	0	0	0	0	0.0182915	0	0.0309353	0.0036583	0.981271	-0.027277	0.340252
ADAM8	1.73836	3.36843	4.00339	1.31478	1.32978	1.27034	2.20327	3.10426	0	0	2.35095	1.31558	0.48789	-1.03537	0.19161
ADAMDEC1	1.18197	2.25647	2.3018	2.9733	0	0	2.03175	0.013667	0.0270721	0	1.74271	0.414497	0.398262	-1.32821	0.0164321
ADAMTS16	1.22083	0.244547	0.22572	1.468	0	0.957713	0.84439	0.97287	3.25659	0	0.631821	1.20631	1.48915	0.574492	0.558856
ADAMTS19	3.2203	0.0886515	0.779223	0	0	2.19982	0.143964	0.0848233	0.54762	0	0.817634	0.595246	0.857145	-0.222388	0.614477
ADAMTS20	0.38543	0.0136943	0.236632	0	0	0.903768	0.0649588	0	2.19875	0	0.127151	0.633494	1.42045	0.506343	0.366135
ADAMTSL2	0.184422	0.743317	0.59847	0	0	1.98071	1.20484	0.887888	0	0	0.305242	0.814686	1.4235	0.509445	0.37189
ADAMTSL5	0.833943	1.5518	0.943963	0.827168	0.941728	0.155485	1.73101	0.441775	0	0	1.01972	0.465653	0.681097	-0.554068	0.194843
ADARB2	0.900822	0.362535	0.514478	0	0.184886	0	0.0321399	1.90239	0	0	0.392544	0.386907	0.9961	-0.0056374	0.903915
ADAT3	3.97579	2.52465	1.54824	0	0	2.46977	2.19898	1.59806	0	0	1.60974	1.25336	0.781126	-0.356372	0.450346
ADCK4	1.88906	2.45943	2.98102	0.693136	1.42049	2.82364	2.54665	3.21436	0	0	1.88863	1.71693	0.887796	-0.171699	0.760843
ADCK5	3.37644	3.03107	1.54294	0.682	2.39987	1.51161	2.52529	1.70794	0	0	2.20646	1.14897	0.480465	-1.0575	0.243811
ADCYAP1	0	0	0.0641019	0	0	0	0	0	0.0776764	0	0.0128204	0.0155353	1.00188	0.00271492	0.983263
ADH7	0.683835	4.09823	4.59369	4.97756	0	0.0232656	5.90382	4.85618	0.257764	0	2.87066	2.20821	0.631802	-0.662456	0.447477
ADM2	1.33157	0.391768	0.0968025	0	0	0.182967	0.140457	0.0453644	0	0	0.364028	0.0737576	0.817749	-0.29027	0.201096
ADO	0.393253	0.532845	1.04634	0	0	1.41528	0.505149	1.27205	0	0	0.394487	0.638495	1.18428	0.244008	0.722155
ADORA2A	1.91052	1.05674	0.814121	2.63923	1.07789	1.65149	0.0195989	0.484533	1.56484	0	1.4997	0.744093	0.592297	-0.755608	0.162448
ADPRHL1	0.171254	1.24573	1.21269	0	2.94141	0	0.895012	1.30081	0	0	1.11422	0.439164	0.62631	-0.675051	0.625912
ADRA1D	0.0538978	0.438371	0.491661	0	0	0.0903065	0.073839	0.261971	0	0	0.196786	0.0852233	0.925585	-0.111563	0.237256
ADRA2B	1.38525	0.0292864	0.0643429	0	0	2.21317	0.870159	0.180131	0	0	0.295776	0.652693	1.28069	0.356917	0.630802
ADRA2C	3.50814	1.89593	1.6316	2.266	0	0.700173	1.45291	0	0	0	1.86033	0.430616	0.371203	-1.42972	0.00618623
ADRB1	0	0.473613	1.18769	0	0	0.11635	0.611859	0.0568504	0	0	0.33226	0.157012	0.885615	-0.175248	0.385691
ADRB3	0	0	0	0	0	0	0	0	0.0248334	0	0	0.00496668	1.00345	0.00496668	0.407084
AFARP1	0.313652	0.18338	0.991075	0	0	0.55404	0.398725	0.566974	0	0	0.297621	0.303948	1.00439	0.00632633	0.783713
AFP	0.87607	0.197331	0.421081	0	0	0	0	0	1.24795	0	0.298896	0.249589	0.9664	-0.0493071	0.716349
AGAP2	1.59769	0.692469	1.0772	0	0	1.02541	0.273825	0.207997	0	0	0.673473	0.301447	0.772696	-0.372026	0.182341
AGBL1	0	0.132881	0.397225	0	0	0	0.62074	0	0.0286315	0	0.106021	0.129874	1.01667	0.0238532	0.987376
AGMAT	0	1.55988	0.610432	2.45107	0.643648	3.00262	0.0607903	1.47361	0	0	1.05301	0.907404	0.904002	-0.145601	0.772091
AGPAT2	1.87973	3.67305	3.19551	1.79751	0	2.41462	4.04141	3.09523	0	0	2.10916	1.91025	0.871211	-0.198906	0.499244
AGR2	0	0.197757	3.61259	2.85062	0.282505	0	0.350903	5.39738	0	0	1.38869	1.14966	0.84731	-0.239038	0.732883
AGR3	0	0	0.40974	0	0	0	0.0518493	0.590937	0	0	0.0819479	0.128557	1.03283	0.0466094	0.874447
AGRP	0	0	2.27687	0	0	0	0	0	0	0	0.455374	0	0.729321	-0.455374	0.292352
AGT	2.3871	0.409644	0	0	0	1.84626	0.838895	0.281195	1.97246	0	0.559348	0.987762	1.34575	0.428415	0.682403
AGTR2	1.288	0.0494229	0.194933	0	0	0	0.253885	0.0339214	2.58693	0	0.306472	0.574948	1.20453	0.268476	0.770351
AGXT	0	0.357479	0	0	0	0.0178593	0	0	0	0	0.0714958	0.00357187	0.95401	-0.0679239	0.311153
AHSG	0	0	0.286827	0	0	0	0	0	0	0	0.0573654	0	0.961018	-0.0573654	0.292352
AHSP	0.119498	0	0.556682	0	0	0	0	0	4.30652	0	0.135236	0.861303	1.65412	0.726068	0.50425
AICDA	0	0	0.0154049	0	0	0.331393	0.282805	0.0352247	0	0	0.00308099	0.129885	1.09187	0.126804	0.172176
AIFM3	0	0.371457	0.525342	0.096353	1.8189	0	8.7283e-10	0.743596	0	0	0.562411	0.148719	0.7507	-0.413692	0.632986
AIM2	0.910857	2.95962	2.61693	3.28867	0	2.12863	2.31894	0.526236	2.00426	0	1.95522	1.39561	0.678488	-0.559604	0.18285
AIMP2	4.78958	3.47983	3.62056	3.81508	3.44606	4.37921	3.85996	3.91061	0	0	3.83022	2.42995	0.378859	-1.40027	0.237702
AIPL1	0.0127492	0.191235	0.0225643	0	0	0	0.00879199	0.0173432	1.12031	0	0.0453098	0.229288	1.13601	0.183978	0.521204
AIRE	0.270431	0	0	0	0	0	0	0	0	0	0.0540862	0	0.963204	-0.0540862	0.292352
AJAP1	2.16143	0.312635	0.0632916	0	0	0	0.097037	0	0	0	0.507471	0.0194074	0.712982	-0.488063	0.215441
AKR1B15	0	4.01644	3.66104	4.49558	3.30245	0	3.79392	3.05791	0.028016	0	3.0951	1.37597	0.303731	-1.71913	0.246002
AKT1S1	2.23541	2.10107	1.93627	1.24529	0	2.44859	1.77205	2.30745	0	0	1.50361	1.30562	0.871763	-0.197992	0.404737
ALDH3B1	0	1.06941	2.90977	1.55284	0	0.250454	0.999421	2.77434	0	0	1.1064	0.804842	0.811373	-0.301563	0.491926
ALDH8A1	0.571024	0.608551	0.564021	1.07942	0	0.50005	0.61748	0.363543	1.81923	0	0.564602	0.66006	1.0684	0.0954577	0.904116
ALG11	0	0	0	0	0	0.168795	0	0	0	0	0	0.033759	1.02368	0.033759	0.407084
ALG1L	0.0673862	3.32417	5.40339	6.39815	5.76776	2.29814	3.77146	5.37274	3.26783	0	4.19217	2.94203	0.420409	-1.25014	0.606584
ALKBH4	1.90231	1.04925	0.424134	0	0.661096	0.704342	0.872306	0.519602	0	0	0.807358	0.41925	0.764131	-0.388108	0.341884
ALKBH6	0.392744	1.96861	1.16049	1.31322	1.00767	0.241649	1.09085	1.60938	0	0	1.16855	0.588374	0.668884	-0.580171	0.223945
ALKBH7	4.20164	2.67011	2.12218	0	0	2.34093	2.77788	2.15754	0	0	1.79879	1.45527	0.788118	-0.343517	0.464124
ALOX12P2	0	0	0	0	0	0	0	0.031797	0	0	0	0.00635941	1.00442	0.00635941	0.407084
ALOX15	0	0.542091	1.01381	0	0	0.0162627	0.386338	0.0642786	0.834979	0	0.311179	0.260372	0.965396	-0.0508076	0.66107
ALPL	1.43092	0.445141	1.00637	0	0	3.61478	0.498658	0.562167	0	0	0.576485	0.935121	1.28221	0.358636	0.800981
ALPP	0.495647	0.626805	0.754469	0.0345238	0	1.72565	0.554252	1.44864	0	0	0.382289	0.745707	1.28647	0.363418	0.554603
ALX1	0.873864	0	0	0	0	1.43282	0	0	2.68112	0	0.174773	0.822789	1.56701	0.648016	0.378509
ALX3	2.21988	1.32869	0.146186	0	0	1.9187	0.281487	0.461453	0	0	0.73895	0.532329	0.866564	-0.206622	0.543951
ALX4	0	0.484957	0	0	0	0.0637026	0.280484	0.105401	0	0	0.0969914	0.0899173	0.995109	-0.007074	0.80405
AMAC1L2	1.86709	1.75519	1.78527	0	0	3.69467	1.92673	0.295618	2.48374	0	1.08151	1.68015	1.51429	0.598644	0.719079
AMAC1L3	1.83678	2.30051	0.697731	0	6.05102	1.57921	2.38887	0.414321	0.116376	0	2.17721	0.899755	0.412522	-1.27746	0.6727
AMBN	6.11646	0.0249969	0	0	0	2.59745	0	0	1.19317	0	1.22829	0.758124	0.72188	-0.470168	0.611587
AMDHD2	1.60875	3.23205	2.26104	0	1.08297	1.7945	2.58623	2.41064	0	0	1.63696	1.35828	0.824341	-0.278687	0.649701
AMELY	0	0	0	0	0	0	0	0	0	0	0	0	1	0	#DIV/0!
AMH	4.10269	0	0.789491	0	0	4.43208	1.41852	0.993148	0	0	0.978436	1.36875	1.31068	0.390312	0.911277
AMIGO1	0.682678	0.632265	0.411635	0	0	0	0.650243	0.653168	2.00929	0	0.345315	0.662541	1.24593	0.317225	0.614233
AMIGO3	3.85115	2.71002	3.08013	0	3.73992	3.91639	2.9577	3.43194	0	0	2.67624	2.06121	0.652913	-0.615038	0.782548
AMN	0	2.01846	2.1912	0	0	0.616119	1.7686	0.818763	0.0282205	0	0.84193	0.646339	0.873215	-0.195591	0.550864
AMTN	0	5.74129	0	0	0	0	7.25389	0.0365485	0	0	1.14826	1.45809	1.23956	0.309828	0.991536
AMZ1	0.517078	0	0.0947345	0	0	0.0302881	0.577977	0.0203396	0	0	0.122363	0.125721	1.00233	0.00335848	0.875822
AMZ2P1	1.04583	0.427931	0.13549	0	0.478807	0.3251	0.571138	0.141094	0	0	0.417613	0.207466	0.86445	-0.210146	0.440755
ANAPC10	3.38785	3.11951	2.98814	0	3.99179	2.76254	2.993	2.84874	0	0	2.69746	1.72086	0.508176	-0.976601	0.557536
ANGPT4	0.553723	0	0.0229316	0	0	0	0.0528631	0	1.30717	0	0.115331	0.272007	1.11472	0.156676	0.698985
ANKK1	2.77476	0.879888	1.10477	0	0	0	1.07987	0.476664	0	0	0.951885	0.311306	0.641456	-0.640579	0.162951
ANKLE1	1.35252	0	0.460856	0	2.29089	1.21049	0	0.519216	0	0	0.820853	0.345942	0.719511	-0.474911	0.790545
ANKRD19	2.58568	3.30299	0.323703	0	0.0236986	1.77787	2.92951	0.981188	0	0	1.24722	1.13771	0.926908	-0.109502	0.67773
ANKRD2	0	0.316271	0.20476	0	0	0.320939	0.266815	0.665309	0	0	0.104206	0.250613	1.10681	0.146406	0.464696
ANKRD31	0.941976	0.26485	0.0183512	0	0	0	0	0.135231	2.94317	0	0.245035	0.61568	1.29293	0.370644	0.666627
ANKRD34A	0	0	0	0	0	0	0	0	0	0	0	0	1	0	#DIV/0!
ANKRD35	0	0	0	0	0	0	0	0	0	0	0	0	1	0	#DIV/0!
ANKRD43	0.578488	0.0138639	0.060673	0	0	0	0	0.0920891	0	0	0.130605	0.0184178	0.925184	-0.112187	0.280576
ANKRD45	0	0.0456849	0.0507205	0.011957	0	0	0	0.0390687	0.465058	0	0.0216725	0.100825	1.0564	0.0791529	0.501985
ANKRD53	0.154818	0.294802	1.67958	0	1.55599	0	0.291113	0.460408	0	0	0.737038	0.150304	0.665849	-0.586734	0.320082
ANKRD56	0	2.42703	2.24506	1.62029	1.54344	0.397222	2.12801	0.765495	0	0	1.56716	0.658145	0.532547	-0.909019	0.207849
ANKRD58	0	0	0	0	0	0.0635307	0.0646879	0.0846989	0	0	0	0.0425835	1.02996	0.0425835	0.0726449
ANKRD7	0	0.110018	0	0	0	0	0	0	3.02102	0	0.0220037	0.604204	1.49713	0.5822	0.428008
ANKRD9	1.13036	2.15572	1.22259	0	0	1.43796	1.41441	1.89797	0	0	0.901734	0.950067	1.03407	0.0483336	0.774373
ANO7	1.73615	0.0422535	0.170712	0	0	0	0	0.0573772	0.23953	0	0.389823	0.0593815	0.795293	-0.330442	0.286343
ANP32D	0	0.173197	0	0	0	0	1.32616	0	5.19654	0	0.0346393	1.30454	2.41145	1.2699	0.305804
ANTXRL	0.0230336	0	0.174906	0	0	0	0.152082	0.0157766	0	0	0.039588	0.0335717	0.995839	-0.0060162	0.760107
ANXA10	0	0.0670374	0.0301777	0	0	0	0.157009	3.78305	0.334456	0	0.019443	0.854903	1.78443	0.83546	0.35198
AOX2P	0	0	0	0	0	0	0	0	0	0	0	0	1	0	#DIV/0!
AP1AR	1.15866	1.01338	0.827026	1.74403	0.0195908	1.44334	1.16189	0.692141	0	0	0.952538	0.659473	0.816166	-0.293065	0.205169
APBA3	2.13511	2.75694	2.01818	0	2.25867	2.10752	2.55739	2.06078	0	0	1.83378	1.34514	0.712695	-0.488643	0.655374
APCDD1L	0.642642	0.0576277	0	0	0	0.0442591	0.0498443	0.106351	1.27545	0	0.140054	0.295182	1.11352	0.155128	0.710445
APITD1	1.22363	1.18881	1.0496	0	1.75816	0.827199	1.28543	1.6288	0	0	1.04404	0.748284	0.814646	-0.295756	0.803657
APOA1	0	0	0	0	0	0	0	0	0	0	0	0	1	0	#DIV/0!
APOBEC1	1.7676	0.274269	0	0	0	0	0	0	0.0819253	0	0.408374	0.0163851	0.762078	-0.391989	0.226756
APOBEC2	1.19253	1.7771	0.42624	0	0	2.32137	1.01687	0.251814	0	0	0.679174	0.718012	1.02729	0.0388382	0.836125
APOBEC3H	1.68701	0.832795	1.50031	0.0520927	0	0	0.399463	0.133613	0	0	0.81444	0.106615	0.612242	-0.707825	0.0304859
APOC1P1	0	0	0	0	0	2.71264	0	0	0	0	0	0.542528	1.45652	0.542528	0.407084
APOC4	0	0	0	0	0	0	0	0.189079	0	0	0	0.0378159	1.02656	0.0378159	0.407084
APOF	2.19321	0.803462	0.0521503	0	0	0	0.0802228	0	2.25243	0	0.609765	0.466531	0.905487	-0.143234	0.675383
AQP10	0	0.239948	0.342791	0	1.11482	0	0.0588502	0	0.673348	0	0.339512	0.14644	0.874741	-0.193072	0.996543
AQP11	2.13478	0.221361	0.1513	0.0306278	2.10817	0.528871	0.314216	0.875919	1.92832	0	0.929248	0.729466	0.870682	-0.199783	0.874475
AQP12A	0	0	0	0	0	0.101767	0	0	0	0	0	0.0203533	1.01421	0.0203533	0.407084
AQP12B	0	0.0572878	0	0	0	0.100648	0	0	0	0	0.0114576	0.0201296	1.00603	0.00867208	0.830019
AQP2	0.011421	0	0.0302174	0	0	0	0.135512	0.0385237	0	0	0.00832768	0.0348071	1.01852	0.0264794	0.448985
AQP6	0	0.299766	0.242046	0	0	0.177432	0	0.0798669	0	0	0.108363	0.0514597	0.961326	-0.0569028	0.328919
AQP7P3	0	0	0	0	0	0	0	0	0	0	0	0	1	0	#DIV/0!
AQP8	1.55756	0.553436	0	0	0	0.0784493	0	0	0	0	0.422199	0.0156899	0.754447	-0.406509	0.156938
ARC	0.242457	0.199799	0.29114	0	0	0.21786	0.0989161	0.044324	0	0	0.146679	0.07222	0.949698	-0.0744593	0.170024
ARGFXP2	0.124575	0.276969	0.215588	1.80916	0	0.280832	0.298413	0.245967	2.04574	0	0.485258	0.574191	1.06358	0.0889326	0.954694
ARHGAP27	1.36368	2.61793	3.21021	2.13547	1.43865	0.682784	2.47611	2.2902	0	0	2.15319	1.08982	0.478513	-1.06337	0.121532
ARHGAP33	2.63463	3.00321	1.84809	2.39911	1.93688	2.84857	2.69103	2.71722	0	0	2.36439	1.65136	0.610041	-0.713022	0.336151
ARHGDIG	1.53934	1.9765e-07	0	0	0	0.982789	0	1.1859e-07	0	0	0.307869	0.196558	0.925747	-0.111311	0.656029
ARID3A	4.56738	2.46438	1.10945	1.53998	1.46989	3.75742	1.22587	1.47348	0	0	2.23022	1.29135	0.521644	-0.938863	0.310086
ARID3C	0	0.885932	0	0	0	0	0.468659	0.484881	0	0	0.177186	0.190708	1.00942	0.0135216	0.899638
ARL11	0	0.449425	0.325267	0	0	0	0.0100724	0.56384	0	0	0.154938	0.114782	0.97255	-0.040156	0.641811
ARL13A	0	0.499689	0.268311	0	0	2.26633	0.59281	0.444873	0	0	0.1536	0.660803	1.42129	0.507203	0.367016
ARL5C	0	0	0.0680664	0	0	0	0.104369	0	0	0	0.0136133	0.0208738	1.00505	0.0072605	0.894284
ARL6	0	0.104091	0.301969	0	0	0.105857	0.431547	0.399768	0	0	0.0812121	0.187434	1.07641	0.106222	0.513425
ARL9	0	0	0.453465	0	0	0	0	0.463865	0	0	0.090693	0.092773	1.00144	0.00208005	0.890949
ARPM1	0	0.311651	0.0435269	0	0	1.37593	0.766839	0.485261	2.31235	0	0.0710355	0.988077	1.88824	0.917041	0.0898196
ARRDC2	2.88495	2.87017	2.35803	2.91741	0.914976	2.30265	3.23558	1.9228	0	0	2.38911	1.4922	0.537038	-0.896904	0.131589
ARRDC5	2.34522	2.61863	2.78343	0	0	3.7179	1.81352	0.568317	0	0	1.54946	1.21995	0.795807	-0.329509	0.490371
ARSI	0.212759	0.727628	1.08402	0	1.03534	2.36791	1.86795	1.28518	0	0	0.61195	1.10421	1.40664	0.492257	0.342866
ART1	0.0344207	0.522236	1.12735	0	0	0	0.284008	0	0	0	0.336801	0.0568017	0.823591	-0.28	0.173846
ART4	1.25376	0.034751	0	0	0	0	0.116622	0.0703239	0	0	0.257702	0.0373891	0.858379	-0.220313	0.333613
ARTN	2.30948	0.14503	1.37039	0	0	0.0220256	0.33424	0.66715	0	0	0.76498	0.204683	0.678162	-0.560297	0.178178
ARV1	0.797031	1.84804	1.74464	2.27154	2.47571	1.74315	2.58864	2.46355	0.206008	0	1.82739	1.40027	0.743744	-0.427122	0.708593
ARVCF	2.17484	1.10522	0.668575	0.525283	0.329899	1.61044	0.846991	0.93592	0	0	0.960763	0.67867	0.822397	-0.282093	0.388132
ARX	0	0.344418	0	0	0	0	0	0	0	0	0.0688837	0	0.953375	-0.0688837	0.292352
ASAP1IT1	0	0.127927	0	0	0	0	0	0	0	0	0.0255853	0	0.982422	-0.0255853	0.292352
ASB10	0	0	0	0	0	0	0	0	0	0	0	0	1	0	#DIV/0!
ASB11	0.451818	0	0	0	0	0	0.498262	0	0.555801	0	0.0903637	0.210813	1.08707	0.120449	0.597827
ASB12	0	0.642234	0	0	0	0	4.6022e-08	1.7168e-08	2.18349	0	0.128447	0.436697	1.23821	0.308251	0.608338
ASB15	0.0154355	0	0.168944	0	0	1.21028	0	0	1.57486	0	0.0368758	0.557027	1.43411	0.520151	0.23573
ASB16	0.874306	0.62768	1.55528	0.566732	0	1.31343	0.221574	1.54376	0	0	0.724799	0.615753	0.927201	-0.109046	0.521383
ASB17	0	0	0	0	0	0	0	0	1.64108	0	0	0.328216	1.25546	0.328216	0.407084
ASB5	0.480215	0	0.15549	0	0	0	0.234575	0	0	0	0.127141	0.046915	0.945909	-0.0802262	0.353609
ASB9	1.6769	0.047648	0.123769	0.0492859	0	0.0721372	0.82909	0.544522	0	0	0.379521	0.28915	0.939281	-0.0903715	0.658209
ASCL1	0.0196473	0	0	0	0	0	0.0535953	0	0	0	0.00392945	0.0107191	1.00472	0.00678961	0.666129
ASCL2	2.9146	0.270794	0.180798	0	0	1.6851	0.0729129	0.28438	0	0	0.67324	0.408478	0.832336	-0.264761	0.561597
ASCL4	0	0	0	0	0	0	0	0	0	0	0	0	1	0	#DIV/0!
ASFMR1	0	0	0	0	0	0	0.0109986	0.0535977	0	0	0	0.0129193	1.009	0.0129193	0.309111
ASGR1	0	0.0307443	0.467746	0	0	1.14067	0.290551	0.404465	0	0	0.099698	0.367137	1.20367	0.267439	0.377949
ASGR2	0	0	0.177533	0	0	0	0.284469	0	0	0	0.0355065	0.0568938	1.01493	0.0213873	0.872865
ASMT	0.350618	0.138067	0.0629902	2.53169	0	0	0.0248045	0	2.6963	0	0.616672	0.544222	0.951021	-0.0724508	0.785296
ASPDH	0.118826	0.193875	0.0364123	0	0	1.62028	0.136674	0.0556115	0	0	0.0698226	0.362512	1.22492	0.29269	0.469164
ASPG	0	1.24252	0.370655	0	0	0.793462	0.573621	0	0	0	0.322636	0.273417	0.966459	-0.0492191	0.69896
ASPHD1	1.14055	0.14775	0.132071	0	0	2.71625	0.487626	0.513124	3.47173	0	0.284074	1.43775	2.2248	1.15367	0.227717
ASPHD2	1.90266	0.655564	0.81813	0	0	0.890462	0.314686	0.358894	1.74409	0	0.675272	0.661627	0.990587	-0.0136448	0.720926
ASTL	0.849633	0	0	0	0	0.928576	0.5083	0	0	0	0.169927	0.287375	1.08481	0.117449	0.798974
ASZ1	0	0	0.0236446	0	0	0	0	0	0.0361318	0	0.00472891	0.00722636	1.00173	0.00249745	0.895965
ATAD3C	1.48171	0.757116	2.00635	0	0	1.75265	0.417491	1.42304	0	0	0.849035	0.718636	0.913579	-0.130399	0.563801
ATCAY	0	0	0.0243039	0	0	0	0	0	0	0	0.00486079	0	0.996636	-0.0048608	0.292352
ATF5	3.60915	2.08249	2.47343	1.7833	0.925018	4.20484	1.71568	2.18151	0.138691	0	2.17468	1.64814	0.694221	-0.526534	0.401665
ATOH1	0	0	0	0	0	0	0	0	0	0	0	0	1	0	#DIV/0!
ATOH7	0	0.132893	0	0	0	0.0349501	0	0	0	0	0.0265785	0.00699002	0.986514	-0.0195885	0.414379
ATP4A	0.773313	0.0130335	0	0	0.0333512	0.103014	0	0	0	0	0.163939	0.0206028	0.905423	-0.143337	0.336274
ATP5D	4.88174	4.35302	3.75336	0	2.91391	4.74646	4.59414	3.65658	0	0	3.18041	2.59944	0.668514	-0.580971	0.690705
ATP5EP2	4.80919	0	0.325682	0	0	0	0	0.373505	0	0	1.02697	0.0747009	0.516818	-0.952273	0.282193
ATP5SL	1.18658	1.60328	1.2652	2.52685	2.00574	2.35407	2.02427	1.47384	0.12336	0	1.71753	1.19511	0.696201	-0.522424	0.485457
ATP6V0E2	0.016321	0.282068	0.656504	0	0	0.41777	0.286423	0.337751	0	0	0.190979	0.208389	1.01214	0.0174102	0.861414
ATP8B3	0.67534	0.980121	0.280117	0	1.0837	1.31535	0.700762	0.406491	1.49838	0	0.603856	0.784196	1.13315	0.18034	0.442263
ATP8B5P	0	0.0156369	0	0	0	0	0	0	0	0	0.00312737	0	0.997835	-0.0031274	0.292352
ATPBD4	0.381394	0.666793	0.613545	0.428875	0.696323	0.721605	0.773525	0.694449	1.82221	0	0.557386	0.802358	1.18507	0.244972	0.433191
ATRIP	1.54689	1.29007	1.11391	1.76759	2.36549	2.43141	1.26535	1.48767	0	0	1.61679	1.03689	0.669008	-0.579904	0.493471
ATXN3L	0	0.676129	0.256878	0	0.0365718	3.9763	0.0391669	0.166682	1.88583	0	0.193916	1.2136	2.02747	1.01968	0.307402
AURKAIP1	3.52306	3.39052	2.94802	3.2483	1.89196	2.31436	2.85743	3.03017	0	0	3.00037	1.64039	0.389588	-1.35998	0.0736016
AURKB	2.58165	3.21519	2.68532	2.52853	3.4598	3.982	2.51202	3.12416	2.92385	0	2.8941	2.50841	0.765412	-0.385691	0.761446
AVP	0	0	0	0	0	0	0	0	0	0	0	0	1	0	#DIV/0!
AVPR1B	0.0279987	0.185793	0	0	0	0	0	0	0.0381834	0	0.0427584	0.00763669	0.975949	-0.0351217	0.291101
AZU1	0	1.05874	1.02543	0	0	0	0	0	0.0814936	0	0.416833	0.0162987	0.757578	-0.400534	0.0984504
B3GALT4	2.1823	1.75046	1.43109	1.97084	0	0.250833	1.83344	1.60394	1.89642	0	1.46694	1.11693	0.784578	-0.350012	0.183299
B3GALT5	0	0.0429919	0.112021	0	0	0.0545819	0.170208	0.348867	0	0	0.0310027	0.114731	1.05975	0.0837288	0.366229
B3GALT6	0.407738	0.283996	0.355617	0	0	0.529416	0.0818745	0.515073	0	0	0.20947	0.225273	1.01101	0.0158023	0.825648
B3GAT1	0	0	0.033055	0	0	0	0.0675452	0	0	0	0.00661101	0.013509	1.00479	0.00689804	0.765988
B3GAT2	0.070016	0	0	0.107036	0	0	0	0	0.895763	0	0.0354105	0.179152	1.10477	0.143742	0.53057
B3GAT3	2.81319	1.98315	1.66024	2.3888	0	2.29824	1.9115	1.68178	0	0	1.76908	1.1783	0.663988	-0.590771	0.127973
B3GNT3	0	1.75329	2.94199	0	2.73808	0.361732	0.314272	1.54069	0	0	1.48667	0.443339	0.485205	-1.04333	0.337697
B3GNT4	0.160005	0.35889	0.972574	0	0	0	0.708367	0.470701	0	0	0.298294	0.235814	0.957617	-0.06248	0.603714
B3GNT6	0	0.407462	0.0681575	0	0	0.23886	0	0	0	0	0.0951238	0.047772	0.967711	-0.0473518	0.5054
B3GNT8	1.98379	3.2799	1.13796	1.69606	2.13232	1.72921	4.0834	2.23684	0	0	2.046	1.60989	0.739123	-0.436114	0.677235
B3GNT9	0.292804	0.6203	1.07808	1.0153	0	0	1.04302	0.876413	0	0	0.601296	0.383887	0.860109	-0.217409	0.278323
B4GALNT2	2.39039	0.176509	1.15683	0	0	1.35437	0.557463	0.390678	1.74332	0	0.744745	0.809166	1.04566	0.0644206	0.846031
B9D2	1.36433	1.84671	1.99239	0	0	0.0518305	0.784852	1.70803	0	0	1.04069	0.508943	0.691719	-0.531743	0.19342
BAALC	0.0307179	0.268052	0.342184	0	0	0	2.36748	0.102132	0	0	0.128191	0.493922	1.28853	0.365732	0.553907
BAD	2.25163	1.4355	1.86872	0	0	2.4154	0.720244	1.07448	0	0	1.11117	0.842025	0.829812	-0.269144	0.437582
BAIAP2L2	1.11548	1.79855	0.0798172	0	0	1.48915	0.664558	0.466911	0	0	0.598769	0.524124	0.949576	-0.0746446	0.66151
BARHL1	0.465139	0.771913	0.553652	0	0	0	0.0705284	0.0353073	0	0	0.358141	0.0211671	0.7917	-0.336974	0.0208438
BARX1	2.28642	0.0572592	0.535985	0	0	2.03177	0	2.11026	0.0393743	0	0.575933	0.836281	1.19777	0.260348	0.879579
BASE	0	0	0	0	0	0	0	0	0	0	0	0	1	0	#DIV/0!
BAX	3.78693	2.44964	2.51927	2.03569	0	1.57941	2.16382	2.20752	0	0	2.15831	1.19015	0.511159	-0.968156	0.0550039
BBC3	2.09689	1.69182	0.250489	0	0	2.43515	0.434032	0.731811	0	0	0.807839	0.720198	0.94106	-0.0876407	0.685236
BCAR4	1.05133	0.794204	0	0	0	0	0	0	0	0	0.369107	0	0.774262	-0.369107	0.0942502
BCL2A1	1.05135	2.33606	3.42195	1.98113	0	0	0.610335	0.704981	0	0	1.7581	0.263063	0.354772	-1.49503	0.00436847
BCL2L10	1.96559	1.40093	1.22743	0	2.59936	0	1.24692	1.88177	2.76356	0	1.43866	1.17845	0.834966	-0.26021	0.967525
BCL2L12	5.32904	3.14967	4.13863	1.36071	1.77982	4.30363	2.60294	4.11563	0	0	3.15157	2.20444	0.518662	-0.947135	0.354939
BCL2L14	1.11625	0.482631	0.68471	0.824455	0	0.0360434	0.238715	0.679666	1.61115	0	0.62161	0.513116	0.927556	-0.108494	0.486943
BCL7C	2.19066	2.25213	2.51444	0.596546	1.14183	2.50948	2.11453	2.73787	0	0	1.73912	1.47238	0.831194	-0.266743	0.614722
BCL8	0	0	0	0	0	0	0.0796864	0.010095	0	0	0	0.0179563	1.01252	0.0179563	0.342563
BCORL2	0	0	0	0	0	0	0	0	0	0	0	0	1	0	#DIV/0!
BCYRN1	0	0	0	0	0	0	0	1.09706	0	0	0	0.219412	1.16426	0.219412	0.407084
BDH1	0.968845	0.768134	1.73361	1.05142	2.70415	2.21381	0.969252	2.27845	0	0	1.44523	1.0923	0.782991	-0.352932	0.950985
BEAN	1.47622	1.18176	0	0	0	0	0.0477795	0.485105	0	0	0.531596	0.106577	0.744829	-0.425019	0.162792
BEGAIN	0.546916	0.569025	0.822163	0	0	0	0.0671848	0.486259	0.0223405	0	0.387621	0.115157	0.827904	-0.272464	0.0866609
BEST4	0	0.391364	0.41734	0	0	0	0.51628	0.317734	0	0	0.161741	0.166803	1.00351	0.00506198	0.830077
BET1L	1.12701	1.04899	1.00478	2.29839	0.510927	0.866207	1.24705	0.465119	0	0	1.19802	0.515676	0.623152	-0.682344	0.0639485
BET3L	0	0	0	0	0	0	0	0	0	0	0	0	1	0	#DIV/0!
BEYLA	0	0	0	0	0	0	0	0	0	0	0	0	1	0	#DIV/0!
BHLHA15	1.28472	0	2.08916	0	0	1.33749	0	0.886378	0	0	0.674776	0.444774	0.852634	-0.230002	0.494198
BHLHE23	1.62607	0.316463	0	0	0	0	0	0	0	0	0.388508	0	0.763919	-0.388508	0.19655
BID	0.628551	1.0982	2.4244	1.71556	2.12807	1.93738	1.73092	2.19567	0	0	1.59896	1.17279	0.744239	-0.426162	0.663392
BIK	1.98315	0.48277	2.06209	0	3.477	1.47107	1.4348	0.700115	0	0	1.601	0.721196	0.543441	-0.879805	0.508318
BIRC5	0.724352	1.17586	1.09729	1.35696	0.834548	1.54846	0.908058	1.06561	0	0	1.0378	0.704427	0.793677	-0.333375	0.329321
BLID	0.807661	0	1.57552	0	0	0	0	0.740682	0	0	0.476636	0.148136	0.796364	-0.3285	0.268037
BLOC1S3	0.974134	1.17032	0.583276	0	0	0.0190201	0.30308	0.310489	0	0	0.545547	0.126518	0.747928	-0.419029	0.0550054
BMP8A	2.61784	1.14301	1.12897	1.32941	0.396093	2.12292	1.05892	1.84311	0	0	1.32307	1.00499	0.80214	-0.318075	0.386192
BMP8B	2.53597	1.34615	1.46908	0.772201	2.95995	1.83657	1.73772	2.16843	0	0	1.81667	1.14854	0.629323	-0.668127	0.561525
BOK	1.4159	1.21149	1.06294	0	0	0.51063	1.06209	0.876566	0	0	0.738066	0.489858	0.841942	-0.248208	0.283094
BOLA1	2.17349	1.86839	0.213559	0	0	0	0.7516	1.64118	0	0	0.851087	0.478555	0.772426	-0.372532	0.371524
BPESC1	0	0	0	0	0	0	0	0	0	0	0	0	1	0	#DIV/0!
BPI	2.12443	0	0	0	0	2.29375	0	0	0	0	0.424886	0.458749	1.02375	0.0338633	0.920422
BPY2	0	0	0	0	0	0	0	0	0	0	0	0	1	0	#DIV/0!
BRD7P3	0.541994	0	0.0522242	0	0	0.18994	0	0	0	0	0.118844	0.0379879	0.945497	-0.0808556	0.400202
BREA2	0	0	0	0	0	0	0	0	0	0	0	0	1	0	#DIV/0!
BRS3	0	1.00594	0	0	0	0.469123	0.12042	0.207819	4.26613	0	0.201188	1.0127	1.75505	0.81151	0.450388
BSX	2.19024	1.06457	0	0	0	0	0	0	0	0	0.650963	0	0.636855	-0.650963	0.119776
BTBD17	0.0297025	0.0875341	0	0	0	0.633601	0.332466	0	0	0	0.0234473	0.193214	1.12488	0.169766	0.297846
BTBD19	2.59015	2.44787	3.52277	1.43698	0.0775152	0.0310974	2.79335	2.32442	0	0	2.01506	1.02977	0.505127	-0.985282	0.110807
BTBD8	0.503543	0.73628	0.567761	0	0	0.433966	0.184306	0.894545	0	0	0.361517	0.302563	0.95996	-0.0589534	0.546898
BTF3L1	0	0.175431	0	0	0	0	0	0	2.28507	0	0.0350863	0.457015	1.33972	0.421928	0.452673
BTG4	0	0	0.0419553	0	0	0.590382	0.0960836	0.032376	0	0	0.00839106	0.143768	1.09838	0.135377	0.334094
C10orf105	0	0.146451	0.169644	0	0.608697	0	0.133234	0.101548	0	0	0.184958	0.0469564	0.908777	-0.138002	0.557986
C10orf111	0	0	0	0	0	0.195553	0.0981252	0	0	0	0	0.0587356	1.04155	0.0587356	0.227144
C10orf113	0	2.64031	0.815312	0.122926	2.77699	0.896993	2.74662	0.998981	0	0	1.27111	0.92852	0.788625	-0.342589	0.966602
C10orf114	2.4921	0	0	0	0	1.42071	0.896975	1.47324	0	0	0.49842	0.758185	1.19728	0.259765	0.843578
C10orf122	0	0	0.435257	0	0	0	0	0	0	0	0.0870515	0	0.941445	-0.0870515	0.292352
C10orf128	0	0	0.726377	0	0	0	0.142036	0.065594	0.0779625	0	0.145275	0.0571184	0.940724	-0.088157	0.468292
C10orf35	0	2.19095	3.38839	0	0.0629426	1.32787	1.43234	2.57138	0	0	1.12846	1.06632	0.957845	-0.0621364	0.732275
C10orf40	0	0	0	0	0	0	0	0	3.21964	0	0	0.643929	1.56258	0.643929	0.407084
C10orf41	1.99343	1.39853	0.58463	0	0	2.11997	0.372923	0.854896	0	0	0.795318	0.669558	0.916521	-0.125761	0.600174
C10orf47	0.264242	0.567224	0.311543	3.22952	0	1.58233	0.0777863	0.38006	0	0	0.874506	0.408036	0.723733	-0.46647	0.370119
C10orf50	0	0	0	0	0	0	0	0	0	0	0	0	1	0	#DIV/0!
C10orf53	0	0.408453	0	0	0	0	0	0	0	0	0.0816906	0	0.94495	-0.0816906	0.292352
C10orf54	0.421088	1.44452	1.40356	0.0375803	0.935135	0.676629	1.29125	0.879701	0.0246109	0	0.848377	0.574438	0.827059	-0.273938	0.567552
C10orf55	0.112719	0.55965	1.05091	0	1.19596	0	0.884238	0.736015	0	0	0.583848	0.324051	0.835205	-0.259797	0.739948
C10orf67	0	0	0.543536	0	0.946971	0	0	0	0	0	0.298102	0	0.813322	-0.298102	0.292352
C10orf75	0	0.104705	0	0	0	0	0.108422	0.0366336	0	0	0.0209411	0.0290112	1.00561	0.00807011	0.934279
C10orf82	0.19849	0.288398	0	0	0	1.87149	0.0716456	0.0982883	0	0	0.0973776	0.408285	1.24049	0.310907	0.517217
C10orf91	0.0747768	0	0	0	0	0	0	0	0	0	0.0149554	0	0.989687	-0.0149554	0.292352
C10orf93	0	0	0.420499	0	0	0.561095	0.131637	0.263978	1.74744	0	0.0840997	0.54083	1.37243	0.45673	0.277026
C10orf95	2.28478	0.445844	0.619566	0	0	1.27698	1.17023	0.356463	0	0	0.670038	0.560735	0.927036	-0.109303	0.624594
C10orf96	0	0.388174	0	0	0	0	0.227185	0	1.87708	0	0.0776348	0.420852	1.26858	0.343218	0.470451
C11orf10	2.90559	5.32178	5.1257	0	0	4.56744	5.59492	6.52732	0	0	2.67062	3.33794	1.58812	0.667319	0.999866
C11orf16	0	1.08001	0	0	0	0.150201	0.276073	0.0858947	1.20089	0	0.216002	0.342611	1.09172	0.126609	0.838646
C11orf20	0	0	0	0	0	0	0	0	0	0	0	0	1	0	#DIV/0!
C11orf21	1.94604	0.221699	0	0	0	0	0	0	0	0	0.433548	0	0.740438	-0.433548	0.231488
C11orf34	0.153556	0.0789437	0.861399	0	0	2.937	0.797286	1.17286	0	0	0.21878	0.981429	1.6966	0.762649	0.30247
C11orf35	1.46322	2.18066	0.6905	0	0	1.46302	1.05511	0.489524	0	0	0.866878	0.60153	0.831998	-0.265348	0.392829
C11orf36	0	0	0	0	0	0	0	0	0	0	0	0	1	0	#DIV/0!
C11orf40	0	0	0	0	0	0	1.03184	0	0	0	0	0.206368	1.15378	0.206368	0.407084
C11orf42	0	1.34842	0	0	0	0	0.208924	0.411561	0	0	0.269684	0.124097	0.904012	-0.145587	0.514774
C11orf53	0.0497455	2.86634	0	0	0	0	2.06213	0	0	0	0.583217	0.412426	0.888356	-0.170791	0.6974
C11orf64	0	0	0	0	0	0	0	0	0	0	0	0	1	0	#DIV/0!
C11orf71	0.214105	0.513152	1.21995	1.65778	0	0.0259004	0.690998	0.952914	0	0	0.720998	0.333963	0.764699	-0.387036	0.168717
C11orf73	1.62678	1.78616	0.858404	0	0	0.359027	1.34074	1.8866	0	0	0.85427	0.717273	0.90941	-0.136997	0.553049
C11orf75	0	0.577988	0.827161	0	0	0.343706	1.27196	1.438	0	0	0.28103	0.610733	1.25675	0.329703	0.53525
C11orf86	0	0	0.409173	0	0	0	0.0303396	0.1713	0	0	0.0818345	0.040328	0.97164	-0.0415065	0.545052
C11orf9	1.6081	0.573082	1.66231	0	0.848866	0.868381	0.83197	1.89157	0	0	0.938473	0.718384	0.858513	-0.220089	0.663245
C11orf90	0	1.41868	0.454954	0	0	0	1.1735	0.818184	3.81731	0	0.374727	1.1618	1.72557	0.787071	0.440979
C11orf92	1.30865	0.543996	0.406014	0	0	0.469286	0.509912	0.672229	0	0	0.451732	0.330285	0.919265	-0.121447	0.441599
C11orf94	0	0	0	0	0	0	0.262813	0	0	0	0	0.0525626	1.03711	0.0525626	0.407084
C11orf95	0.106611	0.0418162	0.433683	0	0	0.499786	0.149988	0.292553	0	0	0.116422	0.188465	1.0512	0.0720435	0.764949
C12orf10	3.7655	1.98204	2.21976	2.22709	1.32124	1.7073	2.53492	2.20264	0	0	2.30313	1.28897	0.495118	-1.01416	0.120436
C12orf24	1.79313	0.684101	0.300159	1.21396	0	2.45039	0.597149	1.13213	0.741498	0	0.798269	0.984234	1.13758	0.185965	0.980771
C12orf27	0	0	0	0	0	0	0	0	0	0	0	0	1	0	#DIV/0!
C12orf34	0	0.843268	0.460648	0	0	1.19719	0.155581	0.872409	0	0	0.260783	0.445035	1.13623	0.184252	0.731353
C12orf39	0	0	0	0	0	0.125311	0	0	0	0	0	0.0250621	1.01752	0.0250621	0.407084
C12orf47	0	0	0	0	0	0	0	0	0	0	0	0	1	0	#DIV/0!
C12orf52	2.29131	1.21033	1.73069	0	1.21023	0.442691	1.80382	1.79242	0	0	1.28851	0.807786	0.716617	-0.480726	0.456396
C12orf53	0.279134	0.0565989	0.130798	0	0	0.346774	0.788451	0.409023	0	0	0.0933061	0.30885	1.16114	0.215543	0.30823
C12orf59	0.427969	0.673462	0	1.80201	0	0	0	0	0	0	0.580688	0	0.668645	-0.580688	0.0688245
C12orf60	0.633453	0.574964	0.231412	0	0	0	0.239342	0.0318196	0	0	0.287966	0.0542323	0.850431	-0.233733	0.0672905
C12orf61	0	0.458227	0.198763	0	0	1.05482	0.0999132	0.295053	0	0	0.131398	0.289957	1.11617	0.158559	0.623152
C12orf68	0.120641	0	0.224139	0	0	0	0	0	0	0	0.068956	0	0.953328	-0.068956	0.112352
C12orf69	1.17349	0.442542	0.301208	0	0	0	0.153999	0.195145	2.90035	0	0.383449	0.649899	1.20284	0.266451	0.807996
C12orf70	0	0.360459	0.35324	0	0	0	0.304864	0.183601	0	0	0.14274	0.0976929	0.969258	-0.0450468	0.505911
C12orf71	0.0546726	0	1.71532	0	0	1.68346	0.313176	0.457109	2.85502	0	0.353999	1.06175	1.63326	0.707755	0.411343
C13orf26	0	0	0	0	0	0	0	0.10698	0	0	0	0.021396	1.01494	0.021396	0.407084
C13orf28	0	0	0	0	0	0	0	0	0	0	0	0	1	0	#DIV/0!
C13orf30	0.241633	0.0572168	0	0	0	0.559951	0.0100343	0.0197847	0	0	0.0597699	0.117954	1.04115	0.0581841	0.758209
C13orf35	0	0	0	0	0	0	0	0	1.60086	0	0	0.320173	1.24848	0.320173	0.407084
C13orf37	1.02112	1.08	0.537551	0.689683	0	0.380298	0.798876	1.06205	0	0	0.665669	0.448245	0.8601	-0.217424	0.193961
C13orf38	0	0.431884	0.120235	0	0	0	0	9.6228e-09	0	0	0.110424	1.9246e-09	0.926316	-0.110424	0.167169
C13orf39	0.959914	0.199761	0	0	0	0	0.140915	0	0.167208	0	0.231935	0.0616245	0.888651	-0.170311	0.30229
C14orf126	0.541084	0.749552	1.41187	2.43638	0	1.34779	0.910305	0.890214	1.56986	0	1.02778	0.943634	0.943344	-0.0841435	0.503055
C14orf128	0	0	0	0	0	0	0	0	0	0	0	0	1	0	#DIV/0!
C14orf148	1.5052	0.74547	1.37145	0	0	1.31705	1.0454	0.299801	2.20681	0	0.724426	0.973812	1.1887	0.249386	0.902206
C14orf162	0	0.238953	0.32374	0	0	0	0.0503975	0.560284	0	0	0.112539	0.122136	1.00667	0.00959756	0.901504
C14orf165	0	0	0	0	0	0	0	0	0	0	0	0	1	0	#DIV/0!
C14orf166B	0	0	0.110151	0	0	0.525173	0.100096	0	0.0571916	0	0.0220301	0.136492	1.08257	0.114462	0.37423
C14orf167	0.248623	0.662741	0.775817	1.13519	0.439943	0.098307	0.7325	0.743829	0	0	0.652463	0.314927	0.791392	-0.337536	0.167954
C14orf176	0	1.8641	0.294504	0	0	0.03358	1.26761	0.974451	2.85235	0	0.431721	1.0256	1.5093	0.593878	0.515437
C14orf177	0	0	0	0	0	0	0	0.0807259	0	0	0	0.0161452	1.01125	0.0161452	0.407084
C14orf178	0.277348	0.470373	0.6157	0.289015	0	0.0612679	0	0.233429	0	0	0.330487	0.0589394	0.82843	-0.271548	0.00487783
C14orf180	0.369473	0	0	0	0	0	0	0	0	0	0.0738946	0	0.95007	-0.0738946	0.292352
C14orf181	1.28186	1.36514	0.938191	0	0	2.59358	2.17052	1.60503	0	0	0.717038	1.27383	1.47099	0.556789	0.593054
C14orf183	1.42291	1.10858	0.185116	0	0	1.75852	1.36292	0.0375065	0.0753393	0	0.543321	0.646858	1.0744	0.103537	0.952783
C14orf184	0	0	0.112646	0	0	0	0.0510372	0.658822	0	0	0.0225292	0.141972	1.08632	0.119443	0.469951
C14orf19	0.788158	0.375216	0	0	0	0	0	0	0	0	0.232675	0	0.851056	-0.232675	0.121369
C14orf33	0	0	0.21141	0	0	0	0	0	0	0	0.0422819	0	0.971118	-0.0422819	0.292352
C14orf34	0	0	0	0	0	0	0	0	0	0	0	0	1	0	#DIV/0!
C14orf39	0.938771	0	0.798176	0	0	0	0.0121125	0.593318	2.89002	0	0.347389	0.699091	1.27606	0.351701	0.705223
C14orf4	1.96888	2.19757	2.75348	3.41233	2.40679	2.21203	1.78091	2.66166	0	0	2.54781	1.33092	0.430209	-1.21689	0.115035
C14orf48	0.762947	0	0.193526	0	0	0	0	0.262614	0	0	0.191294	0.0525227	0.908292	-0.138772	0.30691
C14orf50	0.0395127	0	0.671392	0	0	0.908116	0.47802	0.666817	1.40093	0	0.142181	0.690776	1.46266	0.548595	0.131041
C14orf53	0	0	0	0	0	0	0	0	0	0	0	0	1	0	#DIV/0!
C14orf68	0.0276646	0.452628	0	0	0	0	0	0	0	0	0.0960586	0	0.935586	-0.0960586	0.258028
C14orf70	0	0	0	0	0	0	0	0	0	0	0	0	1	0	#DIV/0!
C14orf72	0	0.87874	0.937456	0	0	0	0	0	0	0	0.363239	0	0.777417	-0.363239	0.0894953
C14orf73	1.11796	1.84382	1.04542	0	0	1.08734	1.1943	0.204842	0	0	0.801439	0.497296	0.809923	-0.304144	0.29866
C14orf80	2.83531	2.9533	2.61412	1.13239	0	2.64337	2.8363	2.6832	0	0	1.90702	1.63258	0.826766	-0.274449	0.402415
C14orf86	0	0	0	0	0	0	0	0	0	0	0	0	1	0	#DIV/0!
C15orf26	0	0.404734	0	0	0	0.643509	1.00918	0.0909068	0	0	0.0809468	0.34872	1.20395	0.267773	0.351207
C15orf27	0.499289	0.509186	0	0	0.385075	0.073969	0.11834	0.225427	2.0219	0	0.27871	0.487927	1.15606	0.209217	0.620353
C15orf28	0	0	0	0	0	0	0	0	0	0	0	0	1	0	#DIV/0!
C15orf32	0	0	0.167196	0	0	0	0	0	0	0	0.0334392	0	0.977088	-0.0334392	0.292352
C15orf33	0.144925	0	0	0	0	1.06472	0.310041	0.559979	0	0	0.028985	0.386948	1.28161	0.357963	0.168291
C15orf34	0	0	0	0	0	0	0.0249372	0	0	0	0	0.00498744	1.00346	0.00498744	0.407084
C15orf37	1.79535	0	1.31075	2.59706	1.32658	1.38472	0.916652	1.0879	0	0	1.40595	0.677855	0.603701	-0.728094	0.236779
C15orf43	0	0	0	0	0	0.23036	0.109031	0	0	0	0	0.0678783	1.04817	0.0678783	0.232308
C15orf5	0	0	0	0	0	0	0	0	0	0	0	0	1	0	#DIV/0!
C15orf50	0	0	0	0	0	0	0	0	0	0	0	0	1	0	#DIV/0!
C15orf53	0	0.182361	0	0	0	0	0	0	0	0	0.0364721	0	0.975036	-0.0364721	0.292352
C15orf54	0.0156491	0.204765	0.195787	0	0	0	0.084251	0.342202	0	0	0.0832404	0.0852906	1.00142	0.00205021	0.840211
C15orf56	0	0	0	0	0	0	0.659519	0	0	0	0	0.131904	1.09574	0.131904	0.407084
C15orf58	2.95609	2.28464	1.8451	0	0	3.0537	2.79414	3.31985	0	0	1.41717	1.83354	1.33457	0.41637	0.953128
C15orf59	0	0.617313	0.560284	0	6.55308	0	2.59341	0.679723	0	0	1.54614	0.654626	0.53905	-0.89151	0.560028
C15orf60	2.74302	1.37946	0.559755	0	0	0.414576	2.75183	0.0787907	4.26796	0	0.936446	1.50263	1.4806	0.566186	0.772176
C15orf61	1.55465	1.00098	0.103196	0	0	0.697438	1.18156	1.33341	0	0	0.531766	0.642481	1.07976	0.110715	0.962626
C16orf11	0	0.0653069	0.0390745	0	0.0284099	0.617663	0	0	0	0	0.0265583	0.123533	1.06953	0.0969744	0.511143
C16orf3	3.445	0	0.0474313	0	3.77619	2.50939	1.6113	0.330187	0.393753	0	1.45372	0.968926	0.714597	-0.484799	0.920327
C16orf42	2.37257	3.0508	2.73144	2.42832	1.2407	2.75946	3.18672	3.26185	0	0	2.36477	1.84161	0.695846	-0.523159	0.385515
C16orf54	0.126106	0.257794	0.981496	0	0	0	0.0635194	0	0	0	0.273079	0.0127039	0.834871	-0.260375	0.13335
C16orf59	1.95731	0.59781	0.985751	0	1.15426	2.69126	1.43801	1.70391	0	0	0.939025	1.16664	1.17089	0.227612	0.696116
C16orf71	0.350523	0.277841	0.222413	1.91327	0	1.54062	0.54298	0.521011	0	0	0.552809	0.520922	0.97814	-0.0318878	0.733477
C16orf73	0.540678	0	0	0.649088	1.45312	0.417261	0.046119	0	0	0	0.528577	0.092676	0.739232	-0.435901	0.287855
C16orf74	0	0.674842	0.960131	0	0	0.897674	0.305272	0.714158	0	0	0.326995	0.383421	1.03989	0.0564265	0.934698
C16orf75	0.0224428	0.601818	0.600386	0.588078	0	0	0.614067	1.23229	1.52531	0	0.362545	0.674334	1.24125	0.311789	0.574628
C16orf78	0	0.512543	0	0	0	0	0.248107	0.277374	0	0	0.102509	0.105096	1.0018	0.00258761	0.868579
C16orf79	0.996862	1.77438	1.1362	0	0	1.08593	1.28338	1.20138	0	0	0.781488	0.714139	0.95439	-0.0673492	0.588209
C16orf81	0	0	0	0	0	0	0	0	0	0	0	0	1	0	#DIV/0!
C16orf87	3.18565	1.05957	1.1921	1.49437	1.50037	2.18325	0.82114	1.13688	1.99265	0	1.68641	1.22678	0.727174	-0.459628	0.445262
C16orf90	0	0	0	0	0	0	0	0	0	0	0	0	1	0	#DIV/0!
C16orf91	1.96556	1.34139	1.70367	0	0	2.57488	1.9508	1.90612	0	0	1.00213	1.28636	1.21776	0.284235	0.964016
C16orf92	0	0.117965	0	0	0	0	0	0	0.307933	0	0.023593	0.0615866	1.02669	0.0379936	0.679488
C17orf100	0	0.538138	0.380066	0	0	0.298487	0.285168	0.470861	0	0	0.183641	0.210903	1.01908	0.0272624	0.909901
C17orf102	0	0	0	0	0	0	0	0	0	0	0	0	1	0	#DIV/0!
C17orf103	0	0	0	0	0	0	0.112173	0.13594	0	0	0	0.0496226	1.03499	0.0496226	0.195996
C17orf104	0.156798	0.333511	0.941963	0	0	0.95554	0.376104	0.974974	2.38591	0	0.286454	0.938505	1.5714	0.652051	0.278874
C17orf105	0	0	0	0	0	0	0	0	0	0	0	0	1	0	#DIV/0!
C17orf106	2.3372e-06	0.00767312	1.69128	0	0	8.7139e-09	0.0392982	0.346791	0	0	0.33979	0.0772179	0.8336	-0.262572	0.389315
C17orf37	4.06424	4.10512	3.88494	2.73782	5.0349	4.10223	3.80724	3.53333	0	0	3.96541	2.28856	0.312766	-1.67685	0.241503
C17orf44	0	0	0	0	0	0	0	0	0	0	0	0	1	0	#DIV/0!
C17orf50	0	4.19626	0	0	1.46845	0.450172	4.16152	0	0	0	1.13294	0.922338	0.864175	-0.210605	0.925337
C17orf54	0	0.0278489	0	0	0	0	0	0	0	0	0.00556978	0	0.996147	-0.0055698	0.292352
C17orf55	0	0.372103	0.288621	0	0	0.0165424	0.0334124	0.207278	0	0	0.132145	0.0514466	0.9456	-0.0806981	0.275371
C17orf59	0.607496	1.38358	0.0899118	2.35527	0	3.30561	1.39109	1.4016	0	0	0.887252	1.21966	1.25911	0.332407	0.895755
C17orf60	0.0903744	1.36758	1.54902	0	0	0	0.790385	1.76008	0	0	0.601396	0.510092	0.938674	-0.091304	0.664691
C17orf63	2.69998	1.95204	2.03262	0.564941	2.41743	3.46306	2.63985	2.70108	0	0	1.9334	1.7608	0.887239	-0.172605	0.956843
C17orf64	0	0	0	0	0	0	0	0	0	0	0	0	1	0	#DIV/0!
C17orf73	0	0	0	0	0	0	0	0	0	0	0	0	1	0	#DIV/0!
C17orf76	0.305183	0.452263	0.811607	0.709269	0.0188874	0.923331	0.293777	1.13803	0	0	0.459442	0.471027	1.00806	0.0115851	0.741875
C17orf78	0	0.640775	1.26822	0.809311	0	0.684321	0.254633	1.69031	0	0	0.543662	0.525852	0.987731	-0.0178101	0.729368
C17orf79	0.936086	1.50574	1.5542	0.0500178	0	1.95195	1.56275	1.00063	0	0	0.809209	0.903067	1.06722	0.0938581	0.84833
C17orf82	0.81489	0.216046	0.341044	0	0	0.728574	0.252483	0.287651	0	0	0.274396	0.253742	0.985785	-0.0206545	0.689007
C17orf86	0	0.0448891	0	0	0	0	0	0	0	0	0.00897783	0	0.993796	-0.0089778	0.292352
C17orf88	1.22708	0	0	0	0	0	0	0	0	0	0.245415	0	0.843573	-0.245415	0.292352
C17orf89	4.91454	2.41226	3.50416	0	0	2.55726	2.88966	1.54604	0	0	2.16619	1.39859	0.587394	-0.767599	0.290799
C17orf90	0	0.603987	1.80388	0	0	0.42737	1.37424	0.898786	0	0	0.481573	0.540079	1.04139	0.0585056	0.901118
C17orf93	0	0	0	0	0	0	0	0	0	0	0	0	1	0	#DIV/0!
C17orf95	3.03813	3.05688	3.57137	0	3.55665	2.87732	3.24637	2.92417	0	0	2.64461	1.80957	0.560569	-0.835036	0.599583
C17orf96	0.573605	0.500735	0.320959	0	0	1.87355	0.0900757	0.0202884	0	0	0.27906	0.396783	1.08502	0.117724	0.915077
C17orf98	0	0	0	0	0	0	1.2743	0	0	0	0	0.254861	1.19322	0.254861	0.407084
C17orf99	0.297836	1.16845	0	0.850953	0	0.798526	0.200858	0	0	0	0.463448	0.199877	0.833024	-0.263571	0.232978
C18orf16	0.0107836	0	0	0	0	0	0	0	0.0288719	0	0.00215672	0.00577439	1.00251	0.00361767	0.671718
C18orf18	0	0	0	0	0	0	0	0	0	0	0	0	1	0	#DIV/0!
C18orf2	0	0	0	0	0	0.0141992	0	0	0	0	0	0.00283984	1.00197	0.00283984	0.407084
C18orf26	0	0	0	0	0	0	0	0	1.5792	0	0	0.315841	1.24474	0.315841	0.407084
C18orf34	0.267548	0.0985995	0	1.62997	0	1.06401	0.093709	0	0.0999457	0	0.399223	0.251534	0.902695	-0.147689	0.562309
C18orf45	0.981293	0.658204	1.30166	0.816668	0	0	0.233002	2.18255	0	0	0.751565	0.483111	0.830209	-0.268454	0.391124
C18orf56	3.42972	1.50126	1.12311	0	0	0.680216	1.31487	2.2397	0	0	1.21082	0.846957	0.777082	-0.363861	0.427333
C18orf62	0	0	0	0	0	0	0	0	0	0	0	0	1	0	#DIV/0!
C19orf20	1.73475	0.260724	0.304051	0	0	0	0.608535	0.726022	0	0	0.459904	0.266911	0.874789	-0.192993	0.457727
C19orf21	3.72284	3.05539	3.15768	1.53356	0	4.39778	2.45964	3.92703	0	0	2.29389	2.15689	0.909408	-0.137	0.552564
C19orf24	2.77894	4.58527	3.21526	2.6067	0.0696546	3.93808	4.45943	3.90064	0	0	2.65116	2.45963	0.875676	-0.191531	0.511409
C19orf25	0.0330495	0.514271	0.0438889	0	0	0.0665079	0.300602	0.201799	0	0	0.118242	0.113782	0.996913	-0.00446	0.796512
C19orf30	0	0.771109	1.90827	0	0	2.58816	0	0	4.99155	0	0.535877	1.51594	1.97255	0.980064	0.505053
C19orf38	0	0	2.46215	0	0	0	0.129055	0.0967799	0	0	0.492431	0.045167	0.733433	-0.447264	0.327251
C19orf39	1.85055	1.63555	1.23184	0	0	2.4081	0.776482	0.602173	0	0	0.943589	0.757352	0.878895	-0.186238	0.516794
C19orf40	0	2.00293	0.2644	0	1.95411	1.61739	1.34609	2.56748	3.41407	0	0.844289	1.78901	1.92481	0.944717	0.161229
C19orf45	1.06801	0	0	0	0	0.359728	0.353103	0.46442	0	0	0.213602	0.23545	1.01526	0.0218482	0.906666
C19orf46	0.406304	0.705383	0.794532	1.33943	1.42263	0.460411	0.395423	0.837543	0	0	0.933657	0.338675	0.662053	-0.594982	0.0974448
C19orf51	0.110788	0.428414	0.360498	0.0197187	0	1.4581	0.287217	0.627343	0	0	0.183884	0.474533	1.22319	0.290649	0.469237
C19orf52	2.86897	1.41107	2.04646	2.17469	0.891441	3.20541	1.77219	1.54495	0	0	1.87853	1.30451	0.671743	-0.574018	0.299956
C19orf59	1.52967	1.78484	2.23629	0	2.89585	0.078384	0	0	0.105191	0	1.68933	0.036715	0.318063	-1.65261	0.0158165
C19orf60	2.90125	1.83408	1.0853	0	0	1.03219	1.39404	0.618403	0	0	1.16412	0.608928	0.680564	-0.555197	0.21613
C19orf63	5.19071	3.70093	3.72689	4.67033	1.82872	3.7854	4.15639	4.70267	0	0	3.82351	2.52889	0.407643	-1.29462	0.186757
C19orf71	1.21183	3.08459	1.92796	0	2.64345	3.06512	1.71111	1.7534	0	0	1.77357	1.30593	0.723146	-0.467641	0.783002
C19orf73	0.144503	0	0.559634	0	0	1.12959	0	0	1.03931	0	0.140827	0.433781	1.22515	0.292954	0.45144
C19orf75	0	0	0	0	0	0.434413	0	0	1.73412	0	0	0.433706	1.3507	0.433706	0.292171
C19orf76	1.27077	0.257035	0.0207008	0	0	1.23679	0.957839	0.0929881	0	0	0.309701	0.457523	1.1079	0.147822	0.86534
C1orf100	2.53	0	0	0	0	0	0	0	0	0	0.506001	0	0.704172	-0.506001	0.292352
C1orf105	0	0	0	0	0	0	0	0	3.41182	0	0	0.682364	1.60477	0.682364	0.407084
C1orf109	0.0674998	0.951026	0.52241	0	0	1.06846	0.665645	0.838507	0	0	0.308187	0.514522	1.15375	0.206335	0.694583
C1orf110	1.0581	0.644726	0.244417	0.02197	3.65051	0.43006	0.566612	0	1.5437	0	1.12395	0.508074	0.652536	-0.615871	0.967898
C1orf111	0.0439048	1.31743	0.471615	0	0	0	0.202087	0.573815	2.25634	0	0.366589	0.606448	1.18088	0.239859	0.796107
C1orf115	0.016241	0.183589	0	0	0	0.0165308	0.21896	0.148061	0	0	0.0399661	0.0767102	1.0258	0.0367442	0.690698
C1orf122	1.37473	2.55793	1.71193	0	0	0.881782	1.81464	1.74145	0	0	1.12892	0.887574	0.845957	-0.241344	0.446701
C1orf126	0	0.671869	0.540226	0.66891	1.1624	0	0.311573	0.0749798	0	0	0.608681	0.0773105	0.691897	-0.531371	0.0399556
C1orf127	0	0.0412928	0.0726497	0	0	0	0.0842356	0.296273	0	0	0.0227885	0.0761017	1.03765	0.0533132	0.499743
C1orf130	0	0	0	0	0	0	0	0	0	0	0	0	1	0	#DIV/0!
C1orf141	0.0901225	0	0.242912	0	0	0.910355	0	0	0.919893	0	0.0666069	0.36605	1.23067	0.299443	0.311239
C1orf146	0	0	0	0	0	0	0	0	0	0	0	0	1	0	#DIV/0!
C1orf151	0.784652	1.16464	0.83057	0	0	0.848286	1.13052	1.13908	0	0	0.555972	0.623576	1.04797	0.0676036	0.850792
C1orf152	0	0	0	0	0	0	0	0	0	0	0	0	1	0	#DIV/0!
C1orf159	2.09485	2.11554	1.99067	1.72517	0	0.881418	1.31704	1.78766	0	0	1.58525	0.797224	0.579137	-0.788022	0.0235671
C1orf172	2.36283	3.14329	2.69895	0	3.99009	3.70896	3.59083	3.39819	2.19128	0	2.43903	2.57785	1.101	0.138821	0.616241
C1orf177	0	0.609088	0.483199	1.33938	0	0	0.607764	0.0378322	0	0	0.486334	0.129119	0.78067	-0.357215	0.129412
C1orf180	0	0	0	0	0	0	0	0	0	0	0	0	1	0	#DIV/0!
C1orf185	0	0	0	0	0	0	0	0	2.92478	0	0	0.584955	1.49999	0.584955	0.407084
C1orf187	2.54607	0.45739	0	0	0	1.24998	0.130799	0	0	0	0.600692	0.276156	0.798555	-0.324536	0.456141
C1orf189	0	0	0	0	0	0	0	0.784737	0	0	0	0.156947	1.11493	0.156947	0.407084
C1orf190	0.967709	1.03642	0.137679	0	0	1.46321	0.271848	0.222333	0	0	0.428362	0.391479	0.974759	-0.0368824	0.72374
C1orf194	0.119223	0	0.0546969	0	0	2.01502	0.0427841	0	2.34364	0	0.0347839	0.88029	1.7969	0.845506	0.208987
C1orf200	0.0271941	0.0539761	1.95012	0	0	0.0815923	0.0740158	0.257293	0.0370625	0	0.406259	0.0899927	0.803146	-0.316266	0.358663
C1orf228	1.57915	0	1.2755	0	0	0	0.36362	1.15907	0	0	0.570931	0.304537	0.831395	-0.266393	0.389561
C1orf229	0	0	0	0	0	0	0.0174714	0.0584093	0	0	0	0.0151761	1.01057	0.0151761	0.275882
C1orf230	0	0	0	0	0	0	0	0	0.327648	0	0	0.0655297	1.04647	0.0655297	0.407084
C1orf31	2.92813	1.8904	3.44831	0	0	1.88329	2.49335	3.96072	0.0964969	0	1.65337	1.68677	1.02342	0.033402	0.735645
C1orf49	1.77802	0.604281	0.150334	1.00258	1.61183	0	0.300059	0	0.162498	0	1.02941	0.0925114	0.522355	-0.936898	0.0383693
C1orf53	0	1.4791	0.338246	2.65779	0	1.42475	0.962495	2.97946	0	0	0.895026	1.07334	1.13156	0.178315	0.9573
C1orf61	0.228909	0.129368	0	0	0	0	0.0121268	0.0933022	0	0	0.0716553	0.0210858	0.965555	-0.0505695	0.237224
C1orf64	0	0	0	0	0	0	0	0	0	0	0	0	1	0	#DIV/0!
C1orf70	0	0	1.09773	0	3.76002	0	0.373685	1.23209	0	0	0.97155	0.321155	0.637106	-0.650395	0.901111
C1orf87	0.014276	0.212709	0	0	0	0.0145276	0.585118	0	4.57001	0	0.045397	1.03393	1.98417	0.988535	0.366185
C1orf88	0	0	0.0171624	0	0	0	0	0.150856	1.39299	0	0.00343248	0.308769	1.23571	0.305336	0.357489
C1orf89	0	2.13446	0.818482	0	1.57542	0.0327856	2.12827	1.32934	0	0	0.905672	0.698079	0.865981	-0.207593	0.95363
C1orf93	0	0.625435	0.378906	1.01672	0	1.05748	0.968739	0.530629	0	0	0.404212	0.511369	1.0771	0.107158	0.985243
C1orf94	0	0.584838	0	0	0	0.148472	0.0519951	0.186428	2.32327	0	0.116968	0.542034	1.34263	0.425066	0.473334
C1orf95	0.492151	0	0	0	0	0	0	0	0	0	0.0984301	0	0.934049	-0.0984301	0.292352
C1orf97	0	0	0	0	0	0	0	0	0	0	0	0	1	0	#DIV/0!
C1QL1	1.66197	3.65157	1.04969	0	0.125956	2.54789	3.86599	1.58453	0	0	1.29784	1.59968	1.23272	0.301844	0.993689
C1QL2	0	0	0	0	0	0	0	0	0	0	0	0	1	0	#DIV/0!
C1QL4	0	0	0	0	0	0.117356	0	0.0163079	0	0	0	0.0267328	1.0187	0.0267328	0.336992
C1QTNF4	1.47573	0	0.237657	0	0	1.44098	0	0.164033	0	0	0.342677	0.321002	0.985089	-0.0216746	0.816531
C1QTNF6	0.385128	0.652353	0.790171	0.652414	0.690586	0.308247	1.24122	1.33629	0	0	0.634131	0.577153	0.961276	-0.0569774	0.904373
C1QTNF8	0	0	0	0	0	0	0	0	0	0	0	0	1	0	#DIV/0!
C20orf103	0	0.185472	0.748077	0	0	0	1.98679	0.631055	0	0	0.18671	0.523569	1.263	0.336859	0.551667
C20orf107	0	0	0.0459969	0	0	2.08931	0.400201	0.104032	2.55111	0	0.00919938	1.02893	2.02754	1.01973	0.138225
C20orf123	0	0	0.458821	0	0	0	0.0331647	0.0962592	0	0	0.0917642	0.0258848	0.955363	-0.0658794	0.416896
C20orf132	0.916257	0.113921	0.227209	0	0.912463	1.59439	0.272485	0.565443	1.07815	0	0.43397	0.702093	1.20424	0.268123	0.330867
C20orf134	1.01303	0.346834	0.363982	1.6037	0	0.024731	0.331102	0.5612	0	0	0.665509	0.183407	0.715934	-0.482102	0.0628254
C20orf135	1.45467	2.67572	1.78946	1.18776	0	2.42407	2.00636	2.24708	0	0	1.42152	1.3355	0.942119	-0.0860183	0.539676
C20orf141	0	0.376058	0	0	0	0.145533	0.180927	0	0	0	0.0752116	0.0652919	0.993148	-0.0099197	0.769806
C20orf144	0	1.34018	0	0	0	3.54877	0.35545	0.633908	0	0	0.268036	0.907626	1.55789	0.63959	0.505372
C20orf165	0	1.04208	0.758956	0	0	1.67661	1.74554	1.40001	0	0	0.360208	0.964433	1.52016	0.604225	0.34539
C20orf166	0.0393248	0	0	0	0	0	0.488333	0	0	0	0.00786497	0.0976666	1.06422	0.0898016	0.455046
C20orf177	1.16022	1.97364	1.03199	1.51011	2.2188	1.74892	1.85566	1.47119	1.40215	0	1.57895	1.29558	0.82167	-0.283369	0.778525
C20orf185	0	0	0	0	0	0	0.0241272	0	0	0	0	0.00482543	1.00335	0.00482543	0.407084
C20orf196	0	0.172413	0.990415	3.50472	0	0.0900765	1.25188	0.884034	0	0	0.93351	0.445198	0.712858	-0.488312	0.379587
C20orf199	0	0	0	0	0	0	0	0	0	0	0	0	1	0	#DIV/0!
C20orf200	0.564047	0	0	0	0	0	0	0.132735	0	0	0.112809	0.026547	0.94196	-0.0862625	0.398987
C20orf201	1.95809	0.527982	0	0	0	0.988769	0	0	0	0	0.497214	0.197754	0.812556	-0.29946	0.391518
C20orf202	0	0	0.209156	0	0	0	0	0	0	0	0.0418313	0	0.971421	-0.0418313	0.292352
C20orf203	0	0.0245682	0.333167	0	0	0.0374064	0.107061	0	0	0	0.0715471	0.0288934	0.970867	-0.0426537	0.448078
C20orf27	1.1218	0.495203	0.911679	0.629316	0	1.97585	1.67277	1.00076	0.0756118	0	0.631599	0.945	1.24263	0.313401	0.752014
C20orf29	1.07471	1.6769	1.51276	0	0	0.953419	2.27836	1.6749	0.106886	0	0.852875	1.00271	1.10944	0.149838	0.918826
C20orf46	0.13915	0.360791	0.927628	0	0	0	0.275253	0.443957	0	0	0.285514	0.143842	0.906468	-0.141672	0.338766
C20orf56	0	0	0	0	0	0	0	0	0	0	0	0	1	0	#DIV/0!
C20orf70	0	0	0	0	0	0	0	0	0	0	0	0	1	0	#DIV/0!
C20orf71	0.0468315	1.02133	0.0419553	0	0	2.36353	0.654343	0	2.80232	0	0.222023	1.16404	1.92121	0.942016	0.251672
C20orf79	0.569558	0.516808	0	0	0	2.25968	0	0	0	0	0.217273	0.451936	1.17663	0.234663	0.743965
C20orf85	3.97479	0	0	0	0	0.613043	0	0	0	0	0.794957	0.122609	0.627484	-0.672349	0.357144
C21orf119	0	0.305221	0	0	0	0	0.0462688	0.0900652	0	0	0.0610442	0.0272668	0.976859	-0.0337774	0.506687
C21orf121	0	0	0	0	0	0.158629	0	0	0	0	0	0.0317258	1.02223	0.0317258	0.407084
C21orf122	0	0	0	0	0	0	0	0	0	0	0	0	1	0	#DIV/0!
C21orf125	0	0.0476693	0.0284594	0	0	0	0.107392	0	0	0	0.0152257	0.0214783	1.00434	0.00625259	0.928831
C21orf128	0	0	0	0	0	0	0	0.0156901	0	0	0	0.00313802	1.00218	0.00313802	0.407084
C21orf129	0	0.440606	0	0	0	0	0	0	0.122239	0	0.0881211	0.0244478	0.956825	-0.0636733	0.422619
C21orf130	0	0	0	0	0	0	0	0	0	0	0	0	1	0	#DIV/0!
C21orf131	0	0	0	0	0	0	0	0	0	0	0	0	1	0	#DIV/0!
C21orf15	0	0	0	0	0	0	0	0	0	0	0	0	1	0	#DIV/0!
C21orf2	1.9616	0.43083	1.06148	0.342719	0	1.88292	0.841455	0.84275	0	0	0.759326	0.713424	0.968684	-0.0459015	0.659759
C21orf29	1.83751	0.219877	0	0	0	2.83334	1.40443	0.0941343	1.83131	0	0.411477	1.23264	1.76683	0.821166	0.353589
C21orf34	0.037425	0.591746	0.0111782	0	0	0	0.406814	0.0590407	0	0	0.12807	0.093171	0.9761	-0.034899	0.679344
C21orf49	0.445114	0	0	0	1.74037	0	0	0	2.94259	0	0.437097	0.588519	1.11066	0.151422	0.502058
C21orf54	0	0	0	0	0	0	0	0	3.68322	0	0	0.736645	1.6663	0.736645	0.407084
C21orf56	0.287995	0.339334	0.977852	0	0.948635	2.27966	1.31304	0.587743	0	0	0.510763	0.836089	1.25295	0.325326	0.434574
C21orf58	0.770827	1.94591	0.293533	0	0	1.13261	1.45921	1.20647	0	0	0.602054	0.759659	1.11543	0.157605	0.989472
C21orf67	0.322903	0	0.323181	0	0	0	0.282805	0.47045	0.0603143	0	0.129217	0.162714	1.02349	0.0334972	0.993115
C21orf70	5.07989	2.7336	3.25218	2.75772	1.4518	2.34891	3.75537	3.3519	0	0	3.05504	1.89123	0.446334	-1.1638	0.174321
C21orf71	0	0	0	0	0	0	0	0	0	0	0	0	1	0	#DIV/0!
C21orf81	0.0166732	1.64392	3.73423	3.99866	0	1.27735	1.58669	3.47158	0	0	1.8787	1.26712	0.654482	-0.611575	0.357511
C21orf82	0	0	0	0	0	0	0	0	0	0	0	0	1	0	#DIV/0!
C21orf84	0	0	0	0	0	0	0	0	0	0	0	0	1	0	#DIV/0!
C21orf88	0	0	0.0199467	0	0	0	0.133906	1.26956	0	0	0.00398933	0.280693	1.21142	0.276704	0.360625
C21orf90	0	0.146182	0.0883313	0	0	0.689678	0	0.0346192	0	0	0.0469027	0.144859	1.07026	0.0979567	0.60173
C21orf94	0	0	0	0	0	0	0	0	0	0	0	0	1	0	#DIV/0!
C21orf96	2.55055	0	0.225402	0	0	0.420586	0.798352	0.217129	2.41616	0	0.555191	0.770446	1.16091	0.215254	0.919867
C22orf15	0	0.0718891	0.478967	0	1.94576	1.56509	0.23433	0.2031	0	0	0.499324	0.400504	0.933796	-0.0988202	0.476877
C22orf24	0	0	0	0	0	0	0	0	0	0	0	0	1	0	#DIV/0!
C22orf26	0.901577	0.105159	0	0	0	0.791553	0.34946	0.223796	1.14585	0	0.201347	0.502131	1.23181	0.300784	0.434741
C22orf27	0	0	0.306372	0	0	0	0.218134	0.028825	0	0	0.0612744	0.0493918	0.991797	-0.0118826	0.752093
C22orf31	1.6758	1.29336	1.23275	0	0	2.86268	1.4431	0.905599	3.97657	0	0.840381	1.83759	1.99613	0.997209	0.392611
C22orf32	1.75586	1.50816	1.22629	0	2.28776	2.01509	1.60167	1.66264	0	0	1.35561	1.05588	0.812402	-0.299735	0.914884
C22orf36	0	0.761537	0.311826	1.46213	1.68109	1.72069	1.15658	1.04633	0	0	0.843318	0.784719	0.960196	-0.0585989	0.760483
C22orf39	0.413227	0.805346	0.377817	0	1.15642	0.959703	0.57331	0.267325	0	0	0.550561	0.360068	0.876306	-0.190494	0.881881
C22orf40	0.965133	0.176577	0.548891	0	0	0	0.310061	0.122889	0.199746	0	0.33812	0.126539	0.86359	-0.211581	0.181736
C22orf41	0	2.15642	0.232396	0	0	0	0.630811	0	0	0	0.477762	0.126162	0.783714	-0.3516	0.359866
C22orf42	0.699082	0	0	0	0	0	0	0	0	0	0.139816	0	0.907635	-0.139816	0.292352
C22orf43	2.37351	1.08972	0	2.63189	0	0.572489	1.59773	1.33467	0.0549819	0	1.21902	0.711974	0.70366	-0.50705	0.252435
C22orf45	0	0	0	0	0	0	0	0	0	0	0	0	1	0	#DIV/0!
C2CD4B	0	0.416889	0.353856	0	0	0	0.335974	0.63147	0	0	0.154149	0.193489	1.02764	0.0393397	0.996464
C2CD4C	0	0.161038	0.496367	0	0	0	0.537964	0.215649	0	0	0.131481	0.150723	1.01343	0.0192416	0.933529
C2CD4D	0.758378	0.724509	1.3451	0	0	0	0.577896	1.15382	0	0	0.565598	0.346343	0.859009	-0.219255	0.345213
C2orf15	1.35355	0.139319	0.764102	2.10639	0	0	0.462551	1.1425	0	0	0.872673	0.32101	0.682233	-0.551663	0.129136
C2orf27A	2.0942	1.70555	0	1.39664	0	1.78556	0.881994	1.38736	0	0	1.03928	0.810983	0.853644	-0.228294	0.422029
C2orf27B	1.99246	1.61281	0	1.31392	0	1.69105	0.790517	1.30496	0	0	0.98384	0.757305	0.854685	-0.226535	0.412146
C2orf50	0	0	0.0575937	0	0	0.316084	0	0.0112293	0	0	0.0115187	0.0654627	1.0381	0.053944	0.502283
C2orf51	0	2.96026	2.00337	0	0.0885392	0	0.347078	0	5.96977	0	1.01043	1.26337	1.19163	0.252936	0.988369
C2orf54	1.08317	2.77424	1.08984	0.842338	1.39763	0	2.64274	0.0366462	0	0	1.43744	0.535877	0.535306	-0.901564	0.242625
C2orf58	0	0	0	0	0	0	0	0	0	0	0	0	1	0	#DIV/0!
C2orf61	0	0.0166051	0.0293756	0	0	0	0.110758	0	2.40882	0	0.00919614	0.503916	1.40905	0.49472	0.392623
C2orf66	1.74912	0.524243	0.450496	0	0	0	0.258027	0.255381	0	0	0.544771	0.102682	0.736068	-0.44209	0.129398
C2orf70	0	0	2.98445	0	0	0	0.529016	0.0562853	0	0	0.596889	0.11706	0.717063	-0.479829	0.376189
C2orf80	0	0.0428939	0	0	0	0.3163	0	0	0	0	0.00857878	0.06326	1.03863	0.0546812	0.491287
C2orf81	0.0858801	0	0.332499	0	0	0.108488	0.0302337	0.143694	1.73867	0	0.0836759	0.404218	1.2488	0.320542	0.462643
C2orf82	0	0	0	0	0	0	0.698482	1.43695	0	0	0	0.427085	1.34451	0.427085	0.229929
C2orf83	0	0.428524	0.568808	0	0	0	0	0	0	0	0.199467	0	0.870873	-0.199466	0.0943468
C2orf84	0.362786	0	0	0	0	0	0.128252	0	0	0	0.0725573	0.0256503	0.968009	-0.0469069	0.468142
C3orf14	0	0	0.466767	3.59672	0	1.61422	0.721492	0.247416	0	0	0.812697	0.516625	0.814466	-0.296073	0.569318
C3orf21	1.3376	0.945142	1.19422	0.0283503	0.3186	1.11971	0.915864	0.953114	0.176011	0	0.764783	0.63294	0.912664	-0.131844	0.52568
C3orf22	0	0	0	0	0	0	0	0	0	0	0	0	1	0	#DIV/0!
C3orf24	0	0	0	0	0	1.28784	0.0341501	0.833048	0.0676737	0	0	0.444542	1.36088	0.444542	0.17784
C3orf32	0	0	0.0714731	0	0	0	0.0281237	0.0685851	0	0	0.0142946	0.0193418	1.0035	0.00504713	0.948222
C3orf36	0	0.417945	0.153184	0	0	1.14901	1.00047	0.0607736	4.09228	0	0.114226	1.26051	2.21343	1.14628	0.230051
C3orf42	0	0	0	0	0	0	0	0	0	0	0	0	1	0	#DIV/0!
C3orf43	0	0.0782739	0.357171	0	0	0	0	0	0	0	0.087089	0	0.94142	-0.087089	0.187245
C3orf45	1.20804	0	0.0314728	0	1.73709	0.0359366	0	0.183437	0	0	0.595319	0.0438747	0.682337	-0.551444	0.350799
C3orf47	0	0	0	0	0	0	0	0	0	0	0	0	1	0	#DIV/0!
C3orf48	0	0.37294	0	0	0	0.514635	0	0	1.82222	0	0.074588	0.46737	1.31292	0.392782	0.390337
C3orf49	0.354433	0.716928	0.508689	0	0	0	0.107465	0.229028	0.72687	0	0.31601	0.212673	0.930877	-0.103337	0.398696
C3orf50	0	0	0.0759068	0	0	1.22983	0.210696	0	2.86391	0	0.0151813	0.860888	1.79714	0.845706	0.219297
C3orf51	0	0	0	0	0	0	0	0	0	0	0	0	1	0	#DIV/0!
C3orf54	0	2.23672	0	0	3.86456	0	2.43754	2.0177	0	0	1.22026	0.891048	0.795973	-0.329208	0.688318
C3orf55	0	0	0	0	0	0	0	0	0	0	0	0	1	0	#DIV/0!
C3orf66	0	0	0	0	0	0	0	0	0	0	0	0	1	0	#DIV/0!
C3orf71	0.311865	1.11497	0.718366	0	0	0.00804625	0.145795	0.718952	3.44336	0	0.429041	0.86323	1.35115	0.434189	0.686294
C3orf74	0	0.315829	0.236484	0.879943	0	0	0.35204	0	0	0	0.286451	0.070408	0.860923	-0.216043	0.158352
C3orf79	0	0	0	0	0	0	0	0.325232	0.145908	0	0	0.0942281	1.06749	0.0942281	0.237193
C3P1	0	0	0	0	0	0	0	0	0	0	0	0	1	0	#DIV/0!
C4BPA	0	0.0209547	0.288303	0	0	0.88697	0.177965	0	0	0	0.0618515	0.212987	1.11044	0.151135	0.528497
C4BPB	0	0.278241	0.550121	0	0	0	0	0	0.684698	0	0.165672	0.13694	0.980281	-0.0287325	0.727899
C4orf11	0	0	0	0	0	0	0	0	0	0	0	0	1	0	#DIV/0!
C4orf12	0	0	0	0	0	0	0	0	0	0	0	0	1	0	#DIV/0!
C4orf17	0.208334	0	0	0	0	1.56545	0.147262	0.339937	0.0378331	0	0.0416667	0.418096	1.29812	0.376429	0.31102
C4orf19	0.357286	0.736453	0.266316	0	0	0	0	0	0	0	0.272011	0	0.828164	-0.272011	0.0386011
C4orf22	0	0	0	0	0	0	0	0.256063	0	0	0	0.0512125	1.03614	0.0512125	0.407084
C4orf38	0	0	0	0	0	0	0	0	0	0	0	0	1	0	#DIV/0!
C4orf39	0	0	0	0	0	0	0	0.379838	0	0	0	0.0759677	1.05407	0.0759677	0.407084
C4orf44	0	0	0	0	0	0.876222	0.105116	0.509526	0	0	0	0.298173	1.22959	0.298173	0.170842
C4orf45	0	0	0	0	0	0	0	0	0	0	0	0	1	0	#DIV/0!
C4orf46	0.684919	0.311259	0.172424	0.627087	0	0.855353	0.324581	0.293057	1.10951	0	0.359138	0.516501	1.11525	0.157363	0.797789
C4orf47	2.13774	0.885953	1.04337	0	0	2.03099	1.33271	1.4533	2.98469	0	0.813412	1.56034	1.67821	0.746926	0.446181
C4orf48	1.77423	1.76492	0	0	0	0.538797	0.501252	1.48286	0	0	0.70783	0.504582	0.868592	-0.203249	0.506954
C4orf49	0.804167	0.953729	0.629577	0	0.923358	0	0.0778875	0.126201	0	0	0.662166	0.0408177	0.650063	-0.621348	0.0204911
C4orf50	0	0.263367	0.09172	0	0	0	0.0413784	0	0	0	0.0710175	0.00827568	0.957443	-0.0627418	0.189046
C4orf51	0	0	1.39234	0	2.08478	0	0	0.72857	0	0	0.695424	0.145714	0.683157	-0.54971	0.578606
C4orf6	0	0	0	0	0	0	0	0	0	0	0	0	1	0	#DIV/0!
C4orf7	0	2.74752	0	0	0	2.01353	3.55493	0.0784496	5.71854	0	0.549505	2.27309	3.30256	1.72359	0.285143
C5orf23	0	0.396362	0	0	0	0	0.669008	0.0114875	0	0	0.0792725	0.136099	1.04018	0.0568266	0.837959
C5orf27	0	0	0	0	0	0	0.0166254	0.0959656	0	0	0	0.0225182	1.01573	0.0225182	0.322102
C5orf30	0.110012	1.1024	0.660505	0.672193	1.64519	0.392295	0.846717	1.84212	0	0	0.838061	0.616227	0.857475	-0.221834	0.964019
C5orf38	0	1.57209	1.69443	0	0	0	1.6939	1.35019	0	0	0.653303	0.608819	0.969637	-0.0444838	0.737324
C5orf39	0.0405849	0.409363	0.311568	0	0	1.7013	1.15757	0.663889	0	0	0.152303	0.704551	1.46637	0.552247	0.224285
C5orf47	0	0	0	0	0	0	0	0	0	0	0	0	1	0	#DIV/0!
C5orf48	0	0	0	0	0	1.69588	0	0	0	0	0	0.339176	1.26503	0.339176	0.407084
C5orf49	0	0	0	0	0	0	0.323392	0	1.83722	0	0	0.432123	1.34922	0.432123	0.320938
C5orf52	0	0	0	0	0	0	0	0	4.84921	0	0	0.969842	1.95863	0.969842	0.407084
C5orf53	0.739071	1.08805	0.673224	0	0	0.0171382	0.849025	0.452361	1.50818	0	0.500068	0.56534	1.04628	0.0652716	0.878876
C5orf55	0	0.284027	0.0547582	0	0	0.389349	0.163765	0.103392	0	0	0.0677571	0.131301	1.04503	0.0635441	0.657681
C5orf56	2.01738	2.47695	2.34825	1.00625	0.579103	2.1786	1.46524	1.63617	0.0212509	0	1.68558	1.06025	0.648271	-0.625332	0.165549
C5orf58	0	0.200532	0.436618	0	0	0.0359915	0.16371	0.0716582	0	0	0.12743	0.0542719	0.950555	-0.0731581	0.317137
C6orf1	2.84308	2.80731	3.04601	1.02157	0	3.52359	2.91872	2.3559	0	0	1.94359	1.75964	0.880287	-0.183953	0.498154
C6orf108	3.80822	2.82671	4.47508	3.40222	2.38974	4.15433	3.599	3.60342	0	0	3.38039	2.27135	0.463601	-1.10904	0.257491
C6orf114	0.363954	1.44708	1.36409	0.938489	2.36832	1.46246	1.25764	2.48035	0	0	1.29639	1.04009	0.837235	-0.256295	0.984438
C6orf122	0	0	0	0	0	0	0.081676	0.0543734	0	0	0	0.0272099	1.01904	0.0272099	0.205929
C6orf123	0	0	0	0	0	0	0	0	0	0	0	0	1	0	#DIV/0!
C6orf124	3.84789	1.66429	0.0917062	0	0	1.41594	1.20415	0.529435	0	0	1.12078	0.629906	0.711596	-0.49087	0.399334
C6orf126	0	0	0	0	0	0	0	1.22526	0	0	0	0.245053	1.18514	0.245053	0.407084
C6orf132	0	0.260613	0.400625	0.863678	0	0	0.200527	0.331232	0	0	0.304983	0.106352	0.871377	-0.198632	0.164014
C6orf141	0.544169	0.328797	0.238462	0	0	0	0.17655	0.0262965	1.44349	0	0.222286	0.329267	1.07697	0.106982	0.881689
C6orf146	1.9656	0.0336557	0.0299759	0	1.65259	0.163819	0.176722	0	2.87198	0	0.736364	0.642504	0.937013	-0.0938596	0.864542
C6orf147	0.00012854	0.362176	8.0647e-07	0	0	1.23264	0.0482203	7.0692e-09	0	0	0.072461	0.256171	1.1358	0.18371	0.583547
C6orf150	0.230581	1.65137	1.45914	0	1.77008	1.50846	0.747862	1.61115	2.17106	0	1.02223	1.20771	1.13719	0.18547	0.531028
C6orf154	0.551236	0	0	0	0	0	0	0.30228	0	0	0.110247	0.0604561	0.966076	-0.0497912	0.595473
C6orf155	0	0	0	0	0	0	0	0	0	0	0	0	1	0	#DIV/0!
C6orf176	0.0130067	0	0.591338	0	0	0	0	1.2671	0	0	0.120869	0.25342	1.09623	0.132551	0.754734
C6orf191	0	0	0	0	0	0	0	0	0	0	0	0	1	0	#DIV/0!
C6orf195	0	0	0	0	0	0	0	0.140183	0	0	0	0.0280366	1.01962	0.0280366	0.407084
C6orf208	0.0189332	0.0189258	0	2.33482	0	0	0	0	0	0	0.474536	0	0.719698	-0.474536	0.282837
C6orf211	1.51502	0.892347	0.807206	2.35135	3.15247	1.68437	0.549584	1.3588	0	0	1.74368	0.718551	0.491367	-1.02513	0.222532
C6orf217	0	0	0.119784	0	0	0.243817	0	0.0405139	0.81203	0	0.0239568	0.219272	1.14497	0.195315	0.321882
C6orf218	0	0	0.149112	0	0	0.0162682	0	0	2.77624	0	0.0298225	0.558501	1.44261	0.528679	0.435012
C6orf221	0.051343	0	0	0	0	0.567023	0	0	0	0	0.0102686	0.113405	1.07411	0.103136	0.461438
C6orf223	3.42627	1.0965	1.20853	0	0	0.0175075	0.375971	0.829534	0	0	1.14626	0.244603	0.535272	-0.901656	0.113596
C6orf225	0.516752	0	0.197113	0	0	1.50164	0	0.610939	0	0	0.142773	0.422515	1.21398	0.279742	0.509028
C6orf226	0	1.57088	0.98367	0	0	2.14087	0	0.62245	0	0	0.51091	0.552663	1.02936	0.0417533	0.886496
C6orf227	0	0	0	0	0	0	0	0	0	0	0	0	1	0	#DIV/0!
C6orf27	1.0042	0.35298	2.16443	1.27636	0	1.94417	0.508385	2.16001	2.32429	0	0.959593	1.38737	1.34516	0.427778	0.77419
C6orf35	0	0.577029	0.308117	0.621766	0	0.339727	0.569491	0.295209	0	0	0.301383	0.240885	0.958934	-0.0604971	0.466221
C6orf41	0	0	0	0	0	0	0	0	0	0	0	0	1	0	#DIV/0!
C6orf52	0	0.284096	0.34538	0	0	0	0	0	0	0	0.125895	0	0.916435	-0.125895	0.0916806
C6orf58	0	0	0	0	0	1.46455	0	0	0.0593042	0	0	0.304771	1.23522	0.304771	0.38512
C7orf13	1.66154	2.34322	1.56773	0	1.14496	0.31402	2.24789	1.11888	0	0	1.34349	0.736158	0.65641	-0.607331	0.348118
C7orf16	0	0.0276487	0	0	0	0	0.214523	0	0	0	0.00552973	0.0429045	1.02624	0.0373748	0.48672
C7orf29	1.60527	0.577794	0.773477	0.547123	0	0.323026	0.617475	0.493963	0	0	0.700732	0.286893	0.750623	-0.413839	0.0584104
C7orf34	0	2.93849	0	0	0	1.3537	0	0	4.67518	0	0.587698	1.20578	1.53483	0.618078	0.709299
C7orf4	0	0	0	0	0	0	0	0	0	0	0	0	1	0	#DIV/0!
C7orf45	0.98169	0.361512	0.719419	0	0	0	0	0	0	0	0.412524	0	0.751308	-0.412524	0.0286518
C7orf46	0.21004	0.11164	0.445951	2.22112	0.423864	0.317622	0.353333	0.591783	0	0	0.682522	0.252548	0.742275	-0.429974	0.312457
C7orf47	3.94072	3.4127	2.55531	0.157433	2.28449	3.51405	1.98189	2.90044	0.0725131	0	2.47013	1.69378	0.583841	-0.776353	0.478014
C7orf50	2.0997	2.042	3.13079	2.99894	0	3.12708	2.17567	2.68102	0	0	2.05429	1.59675	0.72823	-0.457534	0.26404
C7orf51	0.0133743	0	0.179301	0	0	0.203687	0.496271	0	0	0	0.038535	0.139992	1.07286	0.101457	0.458188
C7orf52	0.012196	0	0	0	0	0	0	0	0	0	0.00243919	0	0.998311	-0.0024392	0.292352
C7orf65	0	0	0	0	0	0	0	0	1.61002	0	0	0.322005	1.25007	0.322005	0.407084
C7orf66	0	0	0	0	0	0	0	2.19444	0.762953	0	0	0.591478	1.50679	0.591478	0.261499
C7orf71	0.230289	0.939811	0.0651849	0	0	0	0.28132	0.463166	0	0	0.247057	0.148897	0.934224	-0.0981598	0.487767
C7orf72	0	0.0763307	0	0	0	0	0	0	0	0	0.0152661	0	0.989474	-0.0152661	0.292352
C8A	1.05748	0.227402	0	0	0	0	0.109108	0	1.82084	0	0.256976	0.385991	1.09355	0.129015	0.892765
C8G	0	1.43418	0.625219	0	0	0	0.477542	0	0	0	0.411879	0.0955083	0.803087	-0.316371	0.228364
C8orf12	0	0.481832	0	0	0	0	0	0	0	0	0.0963664	0	0.935386	-0.0963664	0.292352
C8orf22	0	0	0	0	0	0	0	0	0	0	0	0	1	0	#DIV/0!
C8orf31	0	0	0.0624739	0	0	0	0	0.140044	0	0	0.0124948	0.0280089	1.01081	0.0155141	0.730784
C8orf39	2.38943	4.96549	3.63843	5.04109	6.94	5.15443	3.26645	3.49839	2.15287	0	4.59489	2.81443	0.29109	-1.78046	0.318619
C8orf42	0	0	0	0	0	0.239771	0.308392	0.267714	1.38059	0	0	0.439294	1.35594	0.439294	0.152541
C8orf44	0.293853	9.2765e-07	0.282159	0	1.11856	0.755176	0.529891	0.418988	0	0	0.338914	0.340811	1.00132	0.00189664	0.321236
C8orf45	0	0.142427	0.233201	0.504542	0	0.44353	0.3101	0.136379	0	0	0.176034	0.178002	1.00137	0.00196795	0.766578
C8orf46	0	0.0267322	0	0	0	0	0.036764	0.0273651	0	0	0.00534644	0.0128258	1.0052	0.00747937	0.587234
C8orf47	1.60465	0.789092	1.3545	1.33954	0.0821775	0.157896	0.477961	1.83957	5.53637	0	1.03399	1.60236	1.48284	0.568367	0.788258
C8orf51	0	0	0	0	0	0	0	0.0497311	0	0	0	0.00994623	1.00692	0.00994623	0.407084
C8orf55	1.53588	1.45042	0.967998	0	0	0.0160357	1.48027	1.02375	0	0	0.79086	0.50401	0.81969	-0.286849	0.338397
C8orf71	0	0	0	0	0	0	0	0	0	0	0	0	1	0	#DIV/0!
C8orf73	1.76828	3.18661	1.66625	2.20924	1.4636	0.974637	1.49558	1.71356	0	0	2.0588	0.836756	0.428676	-1.22204	0.0314904
C8orf74	2.04973	0.160971	0	0	0	0	0	0.588758	0	0	0.44214	0.117752	0.798637	-0.324389	0.375296
C8orf75	0	0	0	0	0	0	0	0	0	0	0	0	1	0	#DIV/0!
C8orf77	0.715804	0.355417	0	0	0.429336	0	0.605222	0.172654	0	0	0.300111	0.155575	0.90467	-0.144536	0.593553
C8orf85	0	0	0.0248012	0	0	0	0	0	0	0	0.00496024	0	0.996568	-0.0049602	0.292352
C8ORFK29	1.17234	0	0	0	0	2.23901	0.271671	0.417148	0.118948	0	0.234468	0.609356	1.29674	0.374888	0.572871
C9orf106	1.53647	0	0	0	0	0.875045	0.044961	0.555112	2.74535	0	0.307294	0.844094	1.45075	0.5368	0.509675
C9orf109	0	0	0	0	0	0.00829751	0.00281095	0.112416	0.0218279	0	0	0.0290705	1.02035	0.0290705	0.265216
C9orf11	0	0	0.318906	0	0	0	0.230314	0	0	0	0.0637811	0.0460627	0.987794	-0.0177184	0.711418
C9orf110	0	0	0	0	0	0.00829313	0.00280946	0.112359	0.0218164	0	0	0.0290556	1.02034	0.0290556	0.265218
C9orf122	0.853996	0.964101	0	0	0	0.898704	1.4127	0.0393208	0	0	0.36362	0.470145	1.07663	0.106526	0.970198
C9orf130	0	0	0	0	0	0	0	0	0	0	0	0	1	0	#DIV/0!
C9orf135	0	0	0	0	0	0	0	0	0	0	0	0	1	0	#DIV/0!
C9orf139	0	0	0	0	0	0.202879	0.216982	0	0	0	0	0.0839723	1.05993	0.0839723	0.193375
C9orf140	1.34884	1.14121	0.904607	0.629914	0	1.49206	1.12765	1.26139	0	0	0.804915	0.776221	0.980307	-0.0286945	0.573856
C9orf152	0.0363245	0.0891037	0.0323363	0	0	0	0	0.364073	0	0	0.0315529	0.0728145	1.02901	0.0412616	0.70344
C9orf153	0	0	0	0	0	0	0	0	0.0343274	0	0	0.00686549	1.00477	0.00686549	0.407084
C9orf16	0.440768	0.914539	0.939487	0	0	0.330191	0.648419	0.817715	0	0	0.458959	0.359265	0.933231	-0.099694	0.456103
C9orf163	0	0	0	0	0	0	0	0	0	0	0	0	1	0	#DIV/0!
C9orf167	0.34253	1.03795	1.13533	0	0	0.523937	0.908977	1.08589	0	0	0.503162	0.50376	1.00041	0.00059765	0.73157
C9orf169	0	4.81823	2.68675	0	0	1.56409	3.44598	1.96521	0	0	1.501	1.39505	0.929198	-0.105942	0.714463
C9orf170	0	0	0	0	0	0	0	0.0191644	0	0	0	0.00383289	1.00266	0.00383289	0.407084
C9orf171	0.964612	0.698282	0	0	0	0	0.388425	0.470164	0	0	0.332579	0.171718	0.894491	-0.160861	0.356652
C9orf172	4.02631	4.37785	2.70583	0	0.514937	3.84502	3.69009	3.13319	0	0	2.32499	2.13366	0.8758	-0.191326	0.641783
C9orf27	0	0	0	0	0	0	0	0	0	0	0	0	1	0	#DIV/0!
C9orf37	1.48769	2.34683	1.87792	3.22267	0	2.585	1.66157	2.32042	0	0	1.78702	1.3134	0.720154	-0.473623	0.236901
C9orf4	0	0.0435006	0	0	0	0	0.251392	0	1.53673	0	0.00870012	0.357624	1.27361	0.348924	0.340293
C9orf40	0.178901	2.49092	0.642519	0	0	1.98487	1.73077	1.35193	1.54343	0	0.662468	1.3222	1.57979	0.65973	0.463287
C9orf43	0.0457053	0.367236	1.74975	0.0473071	0	0	0.208693	1.13653	0.479901	0	0.441999	0.365024	0.948043	-0.0769753	0.676126
C9orf44	0	0.108725	0	0	0	0	0	0.0305155	0	0	0.021745	0.0061031	0.989216	-0.0156419	0.424482
C9orf47	1.5581e-09	0.695454	0.974003	0	3.15993	0	0.109647	0.252024	0	0	0.965877	0.0723343	0.538291	-0.893543	0.168427
C9orf50	0	0.604826	0	0	0	0.633871	0	0	0	0	0.120965	0.126774	1.00403	0.00580907	0.904159
C9orf53	0.0930967	0	1.81938	0	0	0	1.95247	0.639472	0	0	0.382496	0.518389	1.09877	0.135893	0.946837
C9orf57	0	0	0.574923	0	0	0	0	0.139151	0	0	0.114985	0.0278302	0.941378	-0.0871544	0.40267
C9orf66	1.21475	0.885713	0.0608588	0	0	0.360401	0.760159	0.0923903	0	0	0.432264	0.24259	0.876804	-0.189674	0.372277
C9orf7	1.57581	0.628459	0.0431359	0.740568	0.465718	0.45509	0.436376	0.138724	0	0	0.690737	0.206038	0.714646	-0.484699	0.114454
C9orf70	0	0	0	0	0	2.66948	0	0	0	0	0	0.533897	1.44783	0.533897	0.407084
C9orf71	0.491657	0	0	0	0	0	0	0	0	0	0.0983314	0	0.934113	-0.0983314	0.292352
C9orf79	0.208411	0.413811	0	0	0	0.790993	0.242893	0.0287884	1.90355	0	0.124444	0.593244	1.38396	0.4688	0.325612
C9orf80	0.0331178	2.31046	1.57913	0	1.50116	0	1.86976	1.89555	0	0	1.08477	0.753063	0.794593	-0.331711	0.763588
C9orf89	2.6804	3.31197	3.83749	2.97469	0	1.29141	3.85899	3.54124	0	0	2.56091	1.73833	0.565429	-0.822582	0.17649
C9orf95	1.83823	1.51025	1.77146	0.658094	3.15202	2.0341	1.48965	1.48615	0	0	1.78601	1.00198	0.580742	-0.78403	0.434337
C9orf96	0.0120721	0.304253	0.0836315	0	0.864826	0.0365361	0.0083228	0.270279	0	0	0.252956	0.0630276	0.876649	-0.189929	0.679311
CA1	1.89968	0.0365112	1.87385	0	0	0.108546	1.43272	0	0	0	0.762008	0.308254	0.73014	-0.453754	0.296813
CA4	0	0	0.0299357	0	0	0	0	0	0	0	0.00598713	0	0.995859	-0.0059871	0.292352
CA5A	0.0479453	0	0	0	0	0.0489747	0.129713	0	0	0	0.00958905	0.0357376	1.01829	0.0261485	0.463004
CA7	0.292792	0	0	0	0	0	0	0	0	0	0.0585585	0	0.960223	-0.0585585	0.292352
CA9	0.541183	0.236908	0.828385	0	0	3.83944	1.28549	1.04943	0	0	0.321295	1.23487	1.88371	0.913575	0.339049
CABP1	0.65228	0.0671775	0.31057	0	0	0	0.286123	0	0.14813	0	0.206006	0.0868505	0.920727	-0.119155	0.277842
CABP2	0	0	0	0	0	0	0	0	0	0	0	0	1	0	#DIV/0!
CABP4	0	0.234626	0.556833	0	0	0.163222	0.0194156	0.164264	0	0	0.158292	0.0693802	0.940232	-0.0889116	0.33389
CABP7	1.88753	0	0	0	0	0	0	0	0	0	0.377507	0	0.769767	-0.377507	0.292352
CACNA1B	2.20978	0.553064	0.312456	0	0	2.82796	1.99539	0.211995	0	0	0.61506	1.00707	1.31222	0.392009	0.773611
CACNA1S	0.00766449	0.145599	0.00680052	0	0	1.00542	1.36048	0.00521847	0.165619	0	0.0320128	0.507347	1.39024	0.475334	0.190495
CACNA2D4	0	0.32705	0.00740506	0	0	0	0.276729	0.0936909	0	0	0.0668911	0.074084	1.005	0.00719288	0.921954
CACNG1	0	0	2.04511	0	0	0	1.40088	0.880018	3.54623	0	0.409023	1.16543	1.68927	0.756403	0.474536
CACNG6	0.153726	0	0	0	0	0.252176	0	0	0	0	0.0307452	0.0504352	1.01374	0.0196899	0.861679
CACNG7	0	0.50034	0	0	0	0.933379	0	0	0	0	0.100068	0.186676	1.06187	0.0866078	0.803635
CACNG8	0	0	0	0	0	0.357175	0	0	0	0	0	0.0714349	1.05076	0.0714349	0.407084
CADM4	2.40455	1.65104	2.6913	0.910455	3.06372	2.60791	2.44176	2.52084	1.90377	0	2.14421	1.89486	0.841273	-0.249354	0.97717
CALB1	3.9176	1.44597	0.0310526	0	0	5.53666	4.38856	0	0.241826	0	1.07892	2.03341	1.93789	0.954486	0.680181
CALCA	0.0707384	0	0	0	0	0.0365216	0.0972007	0.18629	3.32788	0	0.0141477	0.729579	1.64197	0.715431	0.366609
CALCB	0	0	0	0	0	0	0.0128668	0	0	0	0	0.00257336	1.00179	0.00257336	0.407084
CALCR	0	0.456139	0	0	0	0	0.10207	0.133165	0.0341374	0	0.0912277	0.0538746	0.974441	-0.0373531	0.583906
CALHM1	0.682361	0	0	0	0	0.380945	0.0536616	0.0214716	0	0	0.136472	0.0912157	0.969118	-0.0452565	0.657031
CALHM3	0	0	0	0	0	0	0	0	0.0412928	0	0	0.00825855	1.00574	0.00825855	0.407084
CALML3	4.26915	5.4543	5.15919	6.30094	1.90301	0.766835	4.72448	2.91234	0	0	4.61732	1.68073	0.130617	-2.93659	0.0142659
CALML4	0.914927	1.18129	0.516972	0.826832	0	0.335141	0.623445	1.33156	0	0	0.688004	0.45803	0.85265	-0.229974	0.229452
CALML6	0	0	0.470935	0	0	0	0.157692	0.155991	0	0	0.0941869	0.0627366	0.978436	-0.0314503	0.639027
CALN1	0.0593071	0	0.00412248	0	0	0.545388	0.0410059	0	0.487691	0	0.0126859	0.214817	1.1504	0.202131	0.200773
CALY	0	0	0	0	0	0	0	0.0371086	0	0	0	0.00742173	1.00516	0.00742173	0.407084
CAMK1G	0.442319	0	0.960684	0.0341165	0	0.94035	0.233336	0.0667554	0	0	0.287424	0.248088	0.973103	-0.0393356	0.705298
CAMK2A	0.466144	0	0.907287	0	0	0	0.535798	0.686812	0	0	0.274686	0.244522	0.979309	-0.030164	0.71214
CAMK2B	0	0.0159477	0.21811	0	0	0.125277	0.054281	0.39488	0	0	0.0468116	0.114888	1.04832	0.068076	0.574645
CAMK2N1	0.254775	0.374077	0.474266	0.0379262	0	0.0373433	0.429135	0.133101	1.11795	0	0.228209	0.343505	1.0832	0.115296	0.822139
CAMK2N2	0	0.682594	0	0	0	0.401357	0	0.0256908	0	0	0.136519	0.0854096	0.965194	-0.0511092	0.640509
CAMK4	1.09471	0.914493	1.22165	0.779155	0	0.76014	0.418637	0.0655276	0	0	0.802001	0.248861	0.681535	-0.55314	0.00542377
CAMKV	0	0	0	0	0	1.53661	0	0.0475423	1.1259	0	0	0.542011	1.456	0.542011	0.189322
CAMP	0	0	0	0	0	0	0	0.106711	0	0	0	0.0213422	1.0149	0.0213422	0.407084
CAPN13	0.163481	0.360943	3.57402	0	2.2331	0.375758	0	1.9767	0	0	1.26631	0.470492	0.576017	-0.795816	0.542749
CAPS	0.258336	1.18091	0.748253	1.94468	0	1.13739	1.27395	1.15281	0	0	0.826435	0.71283	0.924275	-0.113605	0.505505
CAPSL	0	0	0	0	0	0	0	0	0	0	0	0	1	0	#DIV/0!
CARD14	0.288024	2.4102	0.935923	1.15415	0	0.232958	1.79226	0.805975	0	0	0.95766	0.566239	0.762379	-0.39142	0.287922
CARD9	2.32513	3.16457	0.934624	2.25226	0	1.47226	1.83334	0.765123	0	0	1.73532	0.814145	0.52808	-0.921172	0.0540799
CARKD	2.04354	1.21898	1.99976	1.2234	0	0.984916	1.97479	1.49198	0	0	1.29714	0.890336	0.754293	-0.406802	0.181316
CARNS1	1.35066	0.531376	0.45797	0	0	2.19184	0.659317	0.319027	0.825687	0	0.468002	0.799174	1.25804	0.331172	0.676885
CARTPT	0	1.17395	0.0526625	0	0	0	0.711039	0	0	0	0.245323	0.142208	0.931021	-0.103115	0.601796
CASC2	0	0	0	0	0	0	0	0	0	0	0	0	1	0	#DIV/0!
CASP6	1.38931	1.86218	2.03307	2.6156	0	3.30116	2.29336	2.17875	4.49096	0	1.58003	2.45285	1.83123	0.872813	0.599728
CASQ1	0	0.0984258	0.286564	0	0	0	0.500118	0	0	0	0.076998	0.100024	1.01609	0.0230256	0.977288
CAV3	0	0	0	0	0	0	0.518902	0	1.58318	0	0	0.420416	1.33831	0.420416	0.267176
CBFA2T3	0.919813	0.613153	0.745587	0.549576	0	0	0.617323	0.109403	0	0	0.565626	0.145345	0.747279	-0.42028	0.0081471
CBLN1	0	0	0	0	0	2.45493	0	0	0	0	0	0.490986	1.40541	0.490986	0.407084
CBLN2	0	0	0	0	0	0	0	0	3.0392	0	0	0.607841	1.52398	0.607841	0.407084
CBLN3	2.21782	0	0.486632	0	0	0.021222	0.227427	0.200396	0	0	0.540891	0.0898091	0.731494	-0.451082	0.24874
CBLN4	0	0	0	0	0	0	0.0529265	0	0	0	0	0.0105853	1.00736	0.0105853	0.407084
CBX6	1.99952	1.75074	1.3594	1.34685	0	1.85628	1.12062	1.10352	0	0	1.2913	0.816085	0.71936	-0.475215	0.10668
CBX7	0.742837	0.580746	0.735681	0.588933	0.463458	0.488065	0.74688	0.643321	0	0	0.622331	0.375653	0.842835	-0.246678	0.164091
CBX8	2.58527	2.49122	1.5863	2.31253	0	3.26607	1.32653	2.18195	0	0	1.79506	1.35491	0.737055	-0.440155	0.271412
CC2D2B	0.298412	0.0425405	0.409635	0	0	0.152958	0.194788	0.201388	0	0	0.150118	0.109827	0.972459	-0.0402907	0.467177
CCDC102A	1.53177	1.2381	0.471181	2.58188	0	0.409441	0.568979	1.41885	0	0	1.16458	0.479454	0.621949	-0.685131	0.0835493
CCDC105	0	0	0	0	0	0	0	0	0	0	0	0	1	0	#DIV/0!
CCDC106	0.0966623	1.805	0.91638	3.28081	0	3.12674	0.996187	1.51789	0	0	1.21977	1.12816	0.938476	-0.0916089	0.66886
CCDC114	0.715626	0.442985	0.222614	0.165129	0.769554	0	0.216275	0.641522	0	0	0.463182	0.171559	0.816983	-0.291622	0.268761
CCDC120	1.52237	2.48575	1.65501	0	1.43289	0.847643	2.25206	1.34224	0	0	1.41921	0.888389	0.692163	-0.530817	0.453284
CCDC122	1.29805	0.220344	0.546922	0.0611845	0.00947922	0.226435	0.586795	0.609112	0.00390211	0	0.427195	0.285249	0.906295	-0.141947	0.416341
CCDC144NL	1.15534	0	0	0	0	2.07788	0.153183	0.011793	0	0	0.231068	0.448572	1.16272	0.217503	0.771029
CCDC151	0	0	0.0721708	0	0	0.842384	0.309031	0.211028	0	0	0.0144342	0.272489	1.19586	0.258055	0.191681
CCDC154	0.305044	0.198094	0.804148	1.7158	0	0.579785	0.92918	0.424012	0	0	0.604617	0.386596	0.859743	-0.218022	0.345242
CCDC155	1.12041	0.269189	0.915627	0	0	0	0.19949	0.890235	0	0	0.461046	0.217945	0.844927	-0.243101	0.276195
CCDC163P	2.01737	0.228758	0.384439	0	0	0	0.307327	0.535971	3.58588	0	0.526113	0.885835	1.28318	0.359722	0.801326
CCDC17	0.039614	0.738154	1.14605	2.00885	0	2.13819	0.699915	0.532643	0.0535525	0	0.786534	0.68486	0.931951	-0.101673	0.616134
CCDC27	0	1.12541	0.692861	0	0	0.453076	0	0	1.70109	0	0.363655	0.430833	1.04767	0.0671779	0.959023
CCDC33	0.907697	0	0.051979	0	0	0	0.0484321	0.116941	0	0	0.191935	0.0330746	0.895732	-0.15886	0.329824
CCDC37	0	0.990327	0.767142	0	0	0.0239515	0.295179	0.966679	0	0	0.351494	0.257162	0.936706	-0.094332	0.574368
CCDC38	0.0744732	0.679095	0	0	0.0324939	0.0510102	0.37067	0	0.0679315	0	0.157212	0.0979223	0.959736	-0.0592901	0.599646
CCDC42B	1.88809	1.97107	1.65034	0	1.89101	2.39939	1.39494	1.41116	0	0	1.4801	1.0411	0.737643	-0.439005	0.628139
CCDC48	1.17469	0.0180168	0.304197	0	0	0.206184	0	0.58263	0	0	0.29938	0.157763	0.906502	-0.141617	0.455863
CCDC54	0	0	0.62646	0	0	0	0	0.784072	0	0	0.125292	0.156814	1.02209	0.0315224	0.999317
CCDC64B	1.82171	3.04056	2.49553	2.666	1.34418	0.759152	2.14754	1.51304	0	0	2.27359	0.883945	0.381658	-1.38965	0.0181413
CCDC70	0.360145	0.94067	0	0	0	0.402521	0	0	0	0	0.260163	0.0805043	0.882912	-0.179659	0.293161
CCDC85B	3.07624	0.979025	1.66458	0	0	2.95492	1.32455	1.67408	0	0	1.14397	1.19071	1.03293	0.0467383	0.786246
CCDC85C	0.308011	2.43556	1.4572	2.03405	1.70134	2.10831	1.96292	1.73396	0	0	1.58723	1.16104	0.744223	-0.426193	0.575502
CCK	0	0	0	0	0	0	0.312685	0.0156123	2.96556	0	0	0.658771	1.57874	0.658771	0.349674
CCKBR	0	0.317082	0	0	0	0	0.260553	0	0	0	0.0634163	0.0521107	0.992194	-0.0113057	0.774777
CCL11	1.97133	3.36442	4.84914	0	0	0.115053	2.64797	4.9455	0	0	2.03698	1.5417	0.709427	-0.495274	0.50876
CCL13	0	0.294655	0.974811	0	0	0	0.93272	0	0.326276	0	0.253893	0.251799	0.998549	-0.0020942	0.826635
CCL15	0	0	0	0	0	0	0	0	0.371552	0	0	0.0743104	1.05286	0.0743104	0.407084
CCL16	0	0.948183	0	0	0	0	0.0199888	0.320028	0	0	0.189637	0.0680034	0.919147	-0.121633	0.467701
CCL17	2.51182	1.53131	2.0606	0	0	0	1.52117	0.501478	0	0	1.22075	0.40453	0.567928	-0.816219	0.0970238
CCL22	0	0.28821	2.10862	0	0	0	1.00287	0.242122	0	0	0.479366	0.248998	0.852417	-0.230368	0.504069
CCL23	0	0.262557	0	0	0	0	1.00977	0	0	0	0.0525114	0.201954	1.10914	0.149443	0.581844
CCL24	0	0.377651	0	0	0	0	1.16981	0	0	0	0.0755303	0.233962	1.11607	0.158432	0.631021
CCL25	0	0	0	0	0	0	0	0	0	0	0	0	1	0	#DIV/0!
CCL26	0	1.2499	0	0	0	0	0.801376	0.505032	0	0	0.24998	0.261282	1.00786	0.0113015	0.882248
CCL3L1	1.64417	4.00512	4.80613	1.5581e-08	0	0	3.81969	3.78151	0	0	2.09108	1.52024	0.673223	-0.570843	0.469664
CCL7	0	0.0682978	0	0	0	0	1.54169	0.221188	0	0	0.0136596	0.352575	1.26481	0.338916	0.357812
CCL8	1.76224	1.62583	1.39064	0	0	0.160542	0.782948	1.53608	0.262621	0	0.955742	0.548439	0.754031	-0.407303	0.217445
CCNA1	0.229338	0	1.2644	0	0	0	0	0.79296	0	0	0.298748	0.158592	0.907421	-0.140156	0.523964
CCNE2	1.07491	2.69594	0.837436	1.02139	0.992341	0.945863	2.23178	2.32219	0	0	1.3244	1.09997	0.855929	-0.224437	0.670532
CCNJL	0	1.87525	1.82219	0	0	1.5001	0.882034	3.80972	0	0	0.739487	1.23837	1.41312	0.498884	0.744063
CCNO	0.741885	2.48032	1.53567	0	0	1.30369	0.948697	1.61501	0	0	0.951576	0.773479	0.883868	-0.178097	0.511104
CCR10	0	0.906122	1.72414	0	0	0.798811	1.81391	1.58017	0	0	0.526051	0.838578	1.24188	0.312527	0.758212
CCT6B	0.0273222	0.252808	1.53114	0	1.1753	0	1.00361	0.714421	0.0372411	0	0.597315	0.351054	0.843079	-0.246261	0.806596
CCT6P1	0.124763	0.739286	0.425625	0.026763	0	1.24027	0.626026	0.388258	0	0	0.263287	0.45091	1.13889	0.187622	0.694295
CD160	0	0	0	0	0	0	0	0	0	0	0	0	1	0	#DIV/0!
CD164L2	0	1.33021	0.0576811	0	0	0	0.763192	0.0877087	0	0	0.277579	0.17018	0.92826	-0.107399	0.613074
CD19	0.0252816	0.319387	0.732068	0.0261901	0	0	0.0688492	0	0.339671	0	0.220585	0.0817041	0.908223	-0.138881	0.277223
CD1E	0.0184953	0.331039	0.297965	1.18977	0	0	0.0871974	0	2.06548	0	0.367453	0.430535	1.0447	0.0630819	0.956951
CD22	0.0691313	0.753667	0.440946	0	0	0.321657	0.165737	0.401777	2.74497	0	0.252749	0.726829	1.38903	0.47408	0.513797
CD27	2.99534	1.44288	1.62036	0.0746563	1.63914	0.476139	1.11729	0.356501	0	0	1.55447	0.389986	0.446122	-1.16449	0.0865915
CD300C	0.0654925	1.48224	1.47552	0	0	0	0.799173	0.261685	3.03858	0	0.60465	0.819887	1.16089	0.215236	0.934018
CD300E	1.43121	2.13358	3.17991	0	0	0	1.676	1.04704	4.01629	0	1.34894	1.34786	0.999256	-0.0010742	0.750639
CD300LD	0	0	0.888392	0	0	1.9892	0	0.567092	0	0	0.177678	0.511258	1.26014	0.333579	0.564805
CD300LF	0.140162	0.0482966	0.414668	0	0	0.77433	0.304537	0.0972507	0	0	0.120625	0.235224	1.08267	0.114598	0.660638
CD300LG	0.010645	0.0420131	0.790449	0	0	0	0	0	0	0	0.168621	0	0.889692	-0.168622	0.254699
CD3G	0.957253	0.790217	1.65587	0	0	0	0.258819	0	1.32417	0	0.680669	0.316598	0.776969	-0.364071	0.241052
CD48	1.22735	1.37333	1.25528	1.54969	0	0.187334	0.759827	0.0605484	0.68652	0	1.08113	0.338846	0.597791	-0.742286	0.00118094
CD5	1.65461	1.70121	2.35338	1.36272	0.0196101	0.777753	1.34856	0.148945	0	0	1.41831	0.455052	0.512899	-0.963253	0.00742697
CD52	1.15863	0.63965	0.911677	1.5645	0	0	0.401919	0.572435	0	0	0.854893	0.194871	0.632868	-0.660022	0.00554789
CD70	3.2482	2.87815	0.490533	0	0.731586	0	2.2742	0.922215	1.5665	0	1.46969	0.952583	0.69877	-0.517111	0.451865
CD80	1.28857	1.16159	0.970167	0	0.827826	0	0.367137	0.274028	2.90815	0	0.84963	0.709862	0.907665	-0.139768	0.836768
CDC25A	1.49421	0.67135	1.52463	1.14861	0	2.4699	0.354771	1.8226	0.0516157	0	0.967759	0.939777	0.980791	-0.0279824	0.666641
CDC42EP1	2.23093	4.2044	3.08362	3.27585	3.22649	2.00739	3.08219	1.92395	0	0	3.20426	1.40271	0.286866	-1.80155	0.053768
CDC42EP2	1.30979	0.503948	2.42027	1.04528	0	0.257064	0.862203	2.23971	0	0	1.05586	0.671795	0.766276	-0.384064	0.312749
CDC42EP5	0	0.609011	0.432602	0	0	0	0.509656	0.34394	0	0	0.208323	0.170719	0.974272	-0.0376034	0.638487
CDCA4	1.97198	2.59499	1.78208	0.280973	2.24179	1.81198	2.32911	2.88975	0.0268955	0	1.77436	1.41155	0.777644	-0.362817	0.76778
CDCA5	1.40299	1.68225	1.80863	0	0	2.65033	1.60941	2.51433	0	0	0.978775	1.35482	1.29777	0.37604	0.866619
CDCP2	0	0.230956	0	0	0	0	0.174253	0	0	0	0.0461911	0.0348506	0.99217	-0.0113405	0.732321
CDH15	1.43025	0	0	0	0	0	0.37457	0.00878744	0	0	0.28605	0.0766715	0.86491	-0.209378	0.416354
CDH16	0	0.0170637	0	0	0	0.0173848	0.915957	0	0	0	0.00341275	0.186668	1.13544	0.183256	0.407037
CDH22	1.23739	0.189997	0.0171076	0	0	0	0	0.00658522	0	0	0.288898	0.00131704	0.819275	-0.287581	0.207827
CDH4	0.0123191	0.0839339	0.550357	0	0	1.20714	0.647885	0.0739191	0	0	0.129322	0.385789	1.19455	0.256467	0.470623
CDHR5	1.12782	1.63538	1.11099	0	0	3.48463	1.68536	0.455528	0	0	0.774838	1.1251	1.27479	0.350264	0.852824
CDK20	2.27037	1.6567	2.04409	0	0	0.943552	1.70849	1.44428	0	0	1.19423	0.819264	0.771122	-0.374969	0.302721
CDK5R2	0	0	0	0	0	0	0	0	0	0	0	0	1	0	#DIV/0!
CDKL2	1.46294	0.736477	0.0991271	0	0	1.08936	0	0.167039	2.60158	0	0.459708	0.771595	1.24133	0.311887	0.767334
CDKL4	0	0.153866	0	0	0	0.323976	0	0.907825	0	0	0.0307733	0.24636	1.16118	0.215587	0.340698
CDKN1C	2.37565	1.33565	0.711627	0	0	0.962596	2.09346	0.63308	0	0	0.884587	0.737827	0.903277	-0.14676	0.573204
CDKN2AIPNL	0	0.335601	0.395193	0	0	0.885264	0.511356	0.579535	0	0	0.146159	0.395231	1.18844	0.249072	0.360864
CDKN2BAS	0	0.0919411	0.173699	0	0	0	0.0461592	0.0636236	0	0	0.0531281	0.0219566	0.978625	-0.0311715	0.301895
CDKN2D	1.57029	1.83914	1.04805	0	0	0.326978	3.07318	0.691888	0	0	0.891497	0.81841	0.950602	-0.0730868	0.703441
CDNF	0	0.0602904	0.339778	0	0	0	0.613955	0.120921	1.95983	0	0.0800137	0.538942	1.37452	0.458928	0.340014
CDT1	3.79192	4.214	3.22041	3.36836	2.60059	3.78942	3.43032	4.20888	0	0	3.43906	2.28572	0.449585	-1.15333	0.249451
CDX1	0	0	0.0249975	0	0	1.72251	0	0	0	0	0.00499949	0.344503	1.26532	0.339503	0.415268
CDX2	0	0.0235306	0.12133	0	0	0	0	0.305418	0	0	0.028972	0.0610837	1.02251	0.0321116	0.745915
CDX4	0	0	0	0	0	0	0.458339	0	0	0	0	0.0916678	1.0656	0.0916678	0.407084
CDY1	0	0	0	0	0	0	0	0	0	0	0	0	1	0	#DIV/0!
CDY1B	0	0	0	0	0	0	0	0	0	0	0	0	1	0	#DIV/0!
CDY2B	0	0	0	0	0	0	0	0	0	0	0	0	1	0	#DIV/0!
CEACAM16	1.93182	1.60036	0	0.36091	0	0.437228	0	0.035627	0.631793	0	0.778618	0.22093	0.67939	-0.557688	0.129424
CEACAM18	0	0	0	0	0	0	0	0	0	0	0	0	1	0	#DIV/0!
CEACAM19	0	0.889136	0.611389	0	0	0	1.08666	0.897029	0	0	0.300105	0.396738	1.06928	0.0966331	0.951129
CEACAM20	0	0.656223	0	0	0	1.79133	0.179582	0	3.91675	0	0.131245	1.17753	2.06521	1.04629	0.285899
CEACAM21	0.981869	1.41043	0.390943	0	0	0	0	0	1.71701	0	0.556649	0.343403	0.862594	-0.213246	0.483388
CEACAM22P	0	0	0	0	0	0	0	0	0	0	0	0	1	0	#DIV/0!
CEACAM4	0	0.216394	0.223761	0	0	0.990209	0.176855	0.0521991	2.8246	0	0.088031	0.808772	1.64803	0.720741	0.288994
CEACAM8	1.00514	0.799655	0.337415	0	0	3.12994	0.556179	0	3.04467	0	0.428442	1.34616	1.88912	0.917716	0.365773
CEBPD	2.939	3.53667	4.21827	3.63209	0	2.99192	3.23643	3.26394	0	0	2.86521	1.89846	0.511658	-0.96675	0.106844
CEBPE	0	1.16403	0.0382791	0	0	0	0.248764	0	0	0	0.240461	0.0497529	0.876175	-0.190708	0.365321
CECR4	3.35159	1.04583	0	0	0	0	0.796727	0	0	0	0.879484	0.159345	0.607039	-0.720138	0.231306
CECR6	0.168284	0.167837	0.157766	0	0	0.39825	0	0	0	0	0.0987773	0.0796499	0.986829	-0.0191274	0.666068
CECR7	0	0	0	0	0	0.0180925	0	0	0	0	0	0.00361849	1.00251	0.00361849	0.407084
CELA1	0	0	0	0	0	0	0	0	2.08827	0	0	0.417653	1.33575	0.417653	0.407084
CELA2A	1.21952	2.02697	0.05193	0	0	2.55405	0.362235	0	0	0	0.659685	0.583256	0.948402	-0.0764287	0.743733
CELA2B	1.21639	2.26418	0.696587	0	0.0744534	2.54946	0	0.039984	0.0804338	0	0.850323	0.533975	0.8031	-0.316348	0.494775
CELA3A	0	0	0	0	0	0	0	0	0	0	0	0	1	0	#DIV/0!
CELA3B	0	0	0	0	0	0	0.0324542	0	1.68781	0	0	0.344053	1.26932	0.344053	0.396506
CELF3	1.47915	0.0145595	0	0	0	0.246217	0	0	0	0	0.298743	0.0492434	0.841188	-0.249499	0.356608
CELF4	0.326266	0.158779	0	0	0	1.4619	0.0926151	0.304226	0	0	0.097009	0.371747	1.20977	0.274738	0.463068
CELF5	0.454348	0	0	0	0	0	0	0	0	0	0.0908695	0	0.938957	-0.0908695	0.292352
CEMP1	2.80968	3.48738	2.17235	1.47987	1.56589	2.58031	2.78986	2.13186	0	0	2.30304	1.50041	0.573303	-0.80263	0.256988
CEND1	0	0.0893429	0.155212	0	0	0	0	0	0	0	0.0489109	0	0.966666	-0.0489109	0.107891
CENPA	2.37301	2.50233	1.30024	2.85864	2.03814	0.450731	1.89693	2.67533	0	0	2.21447	1.0046	0.432307	-1.20987	0.109138
CENPH	3.12655	2.16068	2.07013	1.49062	3.26486	2.0205	2.05708	2.32313	0	0	2.42257	1.28014	0.452997	-1.14243	0.204385
CENPK	2.96385	3.6433	2.42137	1.45025	1.56003	3.17341	2.73112	3.6713	0	0	2.40776	1.91517	0.710746	-0.492593	0.499651
CENPL	1.45387	1.41737	0.669612	0.462461	1.70801	1.3604	0.79339	1.94692	1.88129	0	1.14227	1.1964	1.03824	0.0541344	0.689586
CENPM	0.946325	0.738849	0.685572	0	0	2.15439	0.845968	1.58642	0	0	0.474149	0.917354	1.35962	0.443205	0.550623
CENPN	1.46417	1.2522	1.02239	2.07908	0.291139	1.8774	1.07547	1.31554	0	0	1.2218	0.853681	0.774794	-0.368115	0.238778
CENPW	2.76887	4.84062	2.34471	3.40642	1.87191	2.12065	4.51798	1.82408	0	0	3.04651	1.69254	0.391215	-1.35397	0.164131
CER1	0	0	0.312127	0.0444294	0	0	0	0.433801	1.84157	0	0.0713113	0.455075	1.30474	0.383764	0.40148
CERKL	0	0.215911	0.236144	0	0	0.210123	0.0818104	0.164381	4.1547	0	0.0904109	0.922204	1.7799	0.831793	0.407808
CETN4P	0	0	0	0	0	0	0	0	0	0	0	0	1	0	#DIV/0!
CFC1B	0	1.30574	0.0235001	0	0	0	0	0	0	0	0.265848	0	0.83171	-0.265848	0.281851
CFHR2	0	0.795119	0.252313	0	0	0.051547	1.21024	0	2.68326	0	0.209486	0.789008	1.49435	0.579522	0.423188
CFHR5	0.0171162	0.550957	0.0302854	0	0	0.461168	0	0	2.40197	0	0.119672	0.572627	1.36884	0.452955	0.460107
CFLP1	0	0	0	0	0	0	0	0	0	0	0	0	1	0	#DIV/0!
CG030	0.368107	0	0	0	0	0	0	0	0	0	0.0736214	0	0.95025	-0.0736214	0.292352
CHADL	0.692671	1.55678	1.009	1.51461	0	1.49983	1.28262	0.681187	0	0	0.954613	0.692726	0.833997	-0.261886	0.250168
CHAT	0.32031	1.60138	0.171527	0	0	0	3.29868	0	0.132545	0	0.418643	0.686246	1.20381	0.267603	0.845839
CHCHD1	1.80346	1.18504	0.955935	0	0	0.793181	1.25956	1.80519	0	0	0.788886	0.771585	0.98808	-0.0173007	0.69133
CHCHD8	3.06251	1.37043	2.27471	2.62814	2.20288	3.36598	2.18404	1.91105	0	0	2.30773	1.49221	0.568204	-0.815519	0.332432
CHDH	1.06371	0.515835	0.620107	1.24616	0.0169008	1.22232	0.951544	1.05221	0	0	0.692543	0.645213	0.967726	-0.04733	0.544294
CHGA	1.627	0.714297	1.06657	0	0	0.0245506	0.0331994	1.18765	0	0	0.681574	0.249079	0.740979	-0.432495	0.175836
CHIA	0	0	0.139631	0	0	0	0	0	0	0	0.0279261	0	0.980829	-0.0279261	0.292352
CHIC1	0.270562	0.467896	0.418749	0	0	0.00686084	0.231473	0.123371	0	0	0.231442	0.0723409	0.895583	-0.159101	0.0803197
CHODL	0.90974	0	1.17075	1.48196	1.06174	0	0.28386	0.167242	0.0218359	0	0.924837	0.0945877	0.562432	-0.83025	0.0277536
CHRD	2.53317	0.656116	1.5494	1.61083	0	1.41883	1.11259	0.589299	0	0	1.2699	0.624145	0.639157	-0.645757	0.0788256
CHRM1	0	0.885892	0	0	0	0	0.069636	0	0	0	0.177178	0.0139272	0.89301	-0.163251	0.32288
CHRM4	0.804277	0.367268	0.927407	0	0	0	0.468605	0.0236098	0	0	0.41979	0.098443	0.800322	-0.321347	0.0865851
CHRNA2	0.997836	0.0348666	0.37568	4.83994	0	0.211602	1.11036	0	2.73867	0	1.24967	0.812127	0.738393	-0.437539	0.53232
CHRNA6	0	0.262037	0.141845	0	0	0.744899	0.270522	0.110132	1.61222	0	0.0807764	0.547555	1.38202	0.466778	0.229281
CHST1	3.44255	0.430712	1.19727	0	0	1.08858	1.0208	0.466443	0	0	1.01411	0.515163	0.707624	-0.498945	0.33339
CHST12	2.23869	1.9414	2.25104	0	1.10896	0.676597	2.83643	2.45741	0	0	1.50802	1.19409	0.804447	-0.313932	0.636605
CHST13	0	0.0567659	0	0	0	0.166691	0	0.132136	0	0	0.0113532	0.0597655	1.03413	0.0484123	0.332408
CHST2	1.97412	0.979272	0.595175	0	0	0.942999	0.659011	0.124899	0	0	0.709714	0.345382	0.776829	-0.364332	0.242725
CHST4	0	0	0.497936	0	0	0	0	0.109857	0	0	0.0995873	0.0219715	0.947622	-0.0776158	0.391031
CHST5	0.206546	3.4192e-07	0.274207	0	0	1.33021	0.607428	0.0155882	0.0186275	0	0.0961506	0.394372	1.22963	0.298221	0.394546
CHST6	0.328771	0.115661	2.13294	0	0	1.82412	1.6727	2.62041	0	0	0.515475	1.22345	1.63351	0.707971	0.459523
CHST7	0	2.31811	1.92989	0	1.78036	0.0215323	0.908077	1.11058	0.928636	0	1.20567	0.593766	0.654332	-0.611905	0.466212
CHST8	0	0	0	0	0	0	0.163832	0	0	0	0	0.0327665	1.02297	0.0327665	0.407084
CIB2	3.11502	2.37581	1.62803	2.5662	0	0	2.98791	0.33981	0	0	1.93701	0.665544	0.414238	-1.27147	0.0438439
CIB3	0	0	0.0772256	0	0	0	0	0	0	0	0.0154451	0	0.989351	-0.0154451	0.292352
CIB4	0	0	0	0	0	0	0	0	0	0	0	0	1	0	#DIV/0!
CIDECP	0	0.0231876	0.0206383	0	0	0	0	0.12234	0	0	0.00876519	0.024468	1.01094	0.0157028	0.647582
CILP2	0.0113151	0.0446351	0.0200278	0.011679	0.0145298	0.272946	1.77746	0.624384	0	0	0.0204374	0.534959	1.42852	0.514522	0.214135
CISD1	0.12797	0.863686	0.566945	0	0.763331	2.34444	0.685739	0.940092	0	0	0.464386	0.794054	1.25672	0.329668	0.460575
CISD3	2.82768	2.88582	2.64935	3.06081	1.58536	3.20741	2.35082	2.7317	0	0	2.6018	1.65799	0.519855	-0.943817	0.171459
CITED1	0.950458	1.07652	0	0	0.0398575	0	0.807998	0	2.69511	0	0.413368	0.700621	1.22031	0.287253	0.7729
CITED4	0.039526	0.899403	0.802475	0	0	0	0.230872	1.03466	0	0	0.348281	0.253106	0.936159	-0.0951746	0.575692
CKM	2.92928	0.0323166	0.190238	0	0	2.33742	4.10232	0.282836	0	0	0.630368	1.34452	1.64051	0.714148	0.634086
CLCA1	0.590166	1.22588	0.102057	0	0	2.02713	0.40037	0	3.55319	0	0.38362	1.19614	1.75627	0.812516	0.415828
CLCA3P	0	0	0	0	0	0.12407	0.0289439	0.102326	0	0	0	0.0510681	1.03603	0.0510681	0.128518
CLCA4	0.860608	3.64499	1.6148	0.518342	0.0192857	0.554232	5.75154	0.746158	2.19039	0	1.33161	1.84846	1.43084	0.516858	0.891179
CLDN14	0	0.994664	1.15077	0.919377	0	0.199951	2.14594	0.452851	0	0	0.612963	0.559749	0.963787	-0.0532144	0.699376
CLDN15	1.46525	2.5337	1.21121	0	1.76272	2.29929	2.46487	2.08019	0	0	1.39457	1.36887	0.982342	-0.0257031	0.934963
CLDN17	0	0.0847351	0	0	0	2.27716	1.14687	0	5.06191	0	0.016947	1.69719	3.20482	1.68024	0.160404
CLDN18	0	0.350567	0	0	0	0.642314	1.02686	0.723241	0	0	0.0701135	0.478482	1.32718	0.408369	0.155406
CLDN19	0	0	0.269869	0	0	0	0	0	0	0	0.0539737	0	0.963279	-0.0539737	0.292352
CLDN22	0	0	0	0	0	0	0	0	0	0	0	0	1	0	#DIV/0!
CLDN23	0	0.695548	0.772506	0	0	0	0.134562	0.312332	0	0	0.293611	0.0893787	0.868001	-0.204232	0.206112
CLDN3	2.15944	0.294741	2.42101	0	0	0	0.414408	1.22366	0	0	0.975036	0.327614	0.63842	-0.647422	0.187869
CLDN4	0.15271	1.87094	2.94573	0.0118295	0.691702	0.0232241	1.14624	1.61792	0	0	1.13458	0.557477	0.670307	-0.577105	0.37979
CLDN5	2.33277	0.0211081	0.227003	0	0	1.10817	0.39548	0.982629	0	0	0.516176	0.497256	0.986971	-0.0189207	0.800489
CLDN6	1.73989	0.108807	0	0	0	0	0	0.146667	0	0	0.36974	0.0293334	0.789819	-0.340406	0.287728
CLDN9	0	0	0.123707	0	0	0	0.300637	0.350472	0	0	0.0247413	0.130222	1.07585	0.105481	0.329887
CLDND2	0	1.7775	1.15845	0	0	0	0.180434	1.32267	0	0	0.58719	0.300621	0.81985	-0.286568	0.402319
CLEC12A	0	0.455959	1.27565	1.91453	0	0	0.31475	0.628238	0.954831	0	0.729229	0.379564	0.784766	-0.349665	0.254864
CLEC1B	0.157631	0.69707	0	0	6.1024	0	0	0	0	0	1.39142	0	0.381189	-1.39142	0.184704
CLEC3A	0	0	0.0888898	0	0	0	0.566678	0.0518615	0.0347321	0	0.017778	0.130654	1.08138	0.112876	0.416742
CLEC4A	0	0.591112	1.3074	0	0	0.19268	0.159131	0.79098	0	0	0.379702	0.228558	0.900536	-0.151144	0.465933
CLEC4C	0	0	0.0333923	0	0	0	0	0	0	0	0.00667845	0	0.995382	-0.0066785	0.292352
CLEC4D	0	0	0.045179	0	0	0	0	0.0519186	0	0	0.0090358	0.0103837	1.00093	0.00134791	0.954468
CLEC4E	0	0.482343	1.15616	0	1.0165	0	0	0.076166	0	0	0.531001	0.0152332	0.699421	-0.515768	0.145627
CLEC4G	0	1.35236	0.129066	0	0	1.89864	0	0	2.11421	0	0.296285	0.80257	1.42039	0.506286	0.513992
CLEC4GP1	0	0	0	0	0	0	0	0	0	0	0	0	1	0	#DIV/0!
CLEC5A	0.143605	0.329357	0.0943731	0	0	0	0.169322	0.200532	0.0545757	0	0.113467	0.084886	0.980384	-0.028581	0.486203
CLEC6A	0	0.149088	0.511796	0	0	0	0	0	0.162479	0	0.132177	0.0324959	0.933239	-0.0996808	0.275747
CLEC9A	0	0.116007	0.0266005	1.98856	0	0	0.11999	0	2.17674	0	0.426234	0.459346	1.02322	0.0331112	0.912932
CLECL1	0	0.622939	0.0263953	0	0	0	0.119092	0	0	0	0.129867	0.0238183	0.929129	-0.106049	0.347749
CLIC3	0.690913	4.53849	2.13602	2.42219	2.25005	0	3.40055	0.443192	0	0	2.40753	0.768748	0.321126	-1.63879	0.145782
CLLU1	0	0	0	0	0	0.0402269	0	0	0	0	0	0.00804537	1.00559	0.00804537	0.407084
CLLU1OS	0	0	0	0	0	0	0	0	0	0	0	0	1	0	#DIV/0!
CLNK	0	0.859855	0.273855	0	0	0	0	0.241087	2.2682	0	0.226742	0.501857	1.21009	0.275115	0.694759
CLPS	0	0	0	0	0	0	0	0.873301	0	0	0	0.17466	1.1287	0.17466	0.407084
CLRN1OS	0	0	0	0	0	0	0	0	0	0	0	0	1	0	#DIV/0!
CLRN3	1.44343	0	0	0	0	1.93509	0.765909	0	3.08308	0	0.288686	1.15682	1.8253	0.86813	0.322721
CMTM3	2.74494	2.44835	1.87718	0	1.14351	2.58205	2.44188	1.96843	0	0	1.6428	1.39847	0.844211	-0.244324	0.677711
CMTM5	0	0.071673	0	0	0	0	0	0	0.188934	0	0.0143346	0.0377868	1.01639	0.0234522	0.676463
CN5H6.4	0	0	0	0	0	0	0	0.0451919	0	0	0	0.00903838	1.00628	0.00903838	0.407084
CNBD1	0	0.285602	0.230149	0	0	0	0	0	0	0	0.10315	0	0.930998	-0.10315	0.0922196
CNGA4	0.0111384	0.217074	0.00989131	0	0	0.109491	0.778107	0	1.06088	0	0.0476208	0.389696	1.26758	0.342076	0.237561
CNIH2	1.71981	1.8935	1.14196	3.57696	0	2.32892	1.23317	0.89867	0	0	1.66645	0.892152	0.584675	-0.774294	0.120385
CNIH3	0.0205619	0	0.507217	0	0	0	0.0833162	0	0	0	0.105556	0.0166632	0.940244	-0.0888926	0.335821
CNO	1.92508	1.08264	0.935519	0	0	1.20105	0.825408	1.22647	0	0	0.788648	0.650586	0.908739	-0.138062	0.495207
CNPY1	0	0	0	0	0	0	0.0450098	0	0	0	0	0.00900196	1.00626	0.00900196	0.407084
CNR2	0	1.06961	0.539621	0	0	0	0.931886	0	0	0	0.321845	0.186377	0.910374	-0.135468	0.50685
CNTD1	0.25616	1.09317	1.08224	0	0.839483	0.543929	1.28538	0.922714	1.71418	0	0.65421	0.893239	1.1802	0.239029	0.515597
CNTD2	0	0.195	0.153932	0	0	0.266062	0.169794	0.726554	0	0	0.0697864	0.232482	1.11938	0.162696	0.388643
CNTN6	0	0.785774	0.111729	0	0	0	0.00816685	0.0320491	1.38526	0	0.179501	0.285095	1.07594	0.105595	0.868426
COL20A1	0	0	0	0	0	0	0.148656	0	0	0	0	0.0297311	1.02082	0.0297311	0.407084
COL22A1	0.878301	0.671802	0.361248	1.06244	0	0	0.324919	0.30957	0	0	0.594758	0.126898	0.723036	-0.467861	0.00602417
COL23A1	0	0.374419	0	0	0	0.880718	0.0104978	0.138994	0	0	0.0748837	0.206042	1.09517	0.131158	0.609447
COL6A4P2	0	0	0	0	0	0	0	0	0	0	0	0	1	0	#DIV/0!
COL9A2	1.78452	1.35904	1.75939	0	0	2.9187	1.30387	1.04354	0.0793201	0	0.98059	1.06909	1.06326	0.0884975	0.830343
COL9A3	1.6662	0.512588	0.775217	0	0	3.56688	0	0.218873	0	0	0.590801	0.75715	1.12221	0.166348	0.983201
COLEC11	1.57903	1.02173	0.543937	0	0	0.322558	1.5902	0.950918	0	0	0.628939	0.572735	0.961791	-0.0562041	0.655096
COMMD7	0.22002	3.18563	2.46391	0.423223	0.0252915	1.44344	2.23402	2.23745	3.26237	0	1.26362	1.83546	1.48642	0.571842	0.777699
COMTD1	1.64367	2.59089	2.15828	0.616213	0.0448493	1.45628	2.28091	1.40995	0	0	1.41078	1.02943	0.767717	-0.381353	0.289261
COQ10A	0.572361	1.03384	1.05374	0	0.618379	2.46505	1.60046	1.01687	0	0	0.655664	1.01647	1.28415	0.360811	0.564027
COQ4	2.82393	2.97272	1.90302	0.829384	1.25722	2.36185	3.3449	2.2794	0	0	1.95726	1.59723	0.779152	-0.360024	0.56389
COQ6	1.86641	1.49192	1.11072	1.68825	0.69943	1.43027	1.6399	1.64886	0.0240984	0	1.37135	0.948626	0.746016	-0.422722	0.238563
CORT	1.01946	1.81003	0.101435	0	0	0	0.603027	1.2378e-08	2.71793	0	0.586185	0.664191	1.05556	0.078006	0.925237
COTL1	1.86082	1.10297	1.51699	0.858592	0	0.00829898	1.3663	1.2213	0	0	1.06788	0.519178	0.683637	-0.548697	0.0862905
COX4I2	0	1.99413	0	0	0	0	0.120786	0.857344	0	0	0.398826	0.195626	0.868622	-0.2032	0.545676
COX6A2	0	0.44619	0.713923	0	0	0	2.65272	0.412763	0	0	0.232022	0.613097	1.30231	0.381074	0.610072
COX6B2	0	0	0	0	0	0	0.0596149	0.0819144	0	0	0	0.0283059	1.01981	0.0283059	0.201033
COX7B2	0	0	0	0	0	0	0	0	2.50942	0	0	0.501884	1.41606	0.501884	0.407084
COX8C	0	0	0	0	0	0	0	0	0	0	0	0	1	0	#DIV/0!
CPA6	0.0204082	1.5823	0.424488	0	0	0.367577	0.186077	0.268133	2.2903	0	0.405438	0.622417	1.1623	0.216979	0.847288
CPLX1	0	0	0.651009	0	0	0	0.705597	0.421503	0	0	0.130202	0.22542	1.06823	0.0952181	0.782087
CPLX2	0.466339	0	0.937245	0	0	0	0.0649678	2.55925	1.48174	0	0.280717	0.821191	1.45445	0.540474	0.472946
CPNE4	0	0.185789	0	0	0	0	0	0.0141761	0.946961	0	0.0371578	0.192227	1.11348	0.15507	0.524783
CPNE9	0	0.32466	0	0	0	0	0	0.032771	0	0	0.0649319	0.00655421	0.960343	-0.0583777	0.332503
CPO	0	0	0	0	0	0	0.344582	0.244478	0.0585742	0	0	0.129527	1.09393	0.129527	0.146814
CPT1C	1.99959	1.16893	0.741068	0	0	2.78322	0.344559	1.24884	1.19339	0	0.781917	1.114	1.25883	0.332084	0.841464
CPXCR1	0	0.380677	0.0542875	0	0	0.0919455	0.255345	0	0	0	0.086993	0.0694581	0.987919	-0.0175349	0.701144
CR2	0	0.485273	0.236195	0.796125	0	0.30624	0	0	0.133884	0	0.303519	0.0880247	0.861251	-0.215494	0.120311
CRB2	0.692465	0.0790756	0.220888	0	0	0.923443	0.0222576	0.0597684	0	0	0.198486	0.201094	1.00181	0.00260802	0.853984
CRCT1	0	1.6566	0	0	0	0	0	0	0	0	0.331319	0	0.794809	-0.331319	0.292352
CREG2	0	0.0673881	0.0243431	0	0	0.553805	0	0.160284	0	0	0.0183463	0.142818	1.09011	0.124471	0.36036
CRH	0	0	0	0	0	0	0	0	0	0	0	0	1	0	#DIV/0!
CRIP2	1.05352	1.38326	2.46806	0	0	0.147773	1.97934	1.4103	0	0	0.98097	0.707483	0.827318	-0.273487	0.44954
CRIP3	0	0	0	0	0	0.0992863	0	0	0	0	0	0.0198573	1.01386	0.0198573	0.407084
CRISP1	0	0	0	0	0	0	0	0.0180467	0	0	0	0.00360934	1.0025	0.00360934	0.407084
CRISP3	0.542576	0	0	1.39954	0	0	0	0.0317946	0	0	0.388423	0.00635893	0.767339	-0.382064	0.142808
CRLF1	2.38493	2.66826	0.0246819	0	0	0	2.64456	0.875722	0	0	1.01557	0.704055	0.805793	-0.311519	0.534293
CRMP1	1.88085	0.657035	1.446	0.0452081	0	1.60741	0.915494	2.06577	1.3375	0	0.805819	1.18523	1.30081	0.379416	0.749303
CROCCL2	0.784094	0.898262	0.882375	0.482557	0.579862	0.614807	1.05789	0.517973	0	0	0.72543	0.438133	0.819436	-0.287297	0.22428
CRX	0	0	0	0	0	0	0	0	0.0143501	0	0	0.00287001	1.00199	0.00287001	0.407084
CRYAA	0	0	0	0	0	0	0.934778	0	0	0	0	0.186956	1.13836	0.186956	0.407084
CRYBA4	0	0	0.060233	0	0	1.91493	0	0	0	0	0.0120466	0.382986	1.29319	0.370939	0.425081
CRYBB1	0	1.40436	0	0	0	0	0	0.259387	0	0	0.280873	0.0518774	0.853229	-0.228995	0.372269
CRYBB2	1.88876	1.92272	1.40656	0	0	0	2.07676	2.09981	0	0	1.04361	0.835314	0.865559	-0.208296	0.525399
CRYBB3	0	1.17858	0	0	0	0	0.129114	0.454302	0	0	0.235716	0.116683	0.920805	-0.119033	0.541565
CRYGB	0	0	0	0	0	0	0.718097	0	0	0	0	0.143619	1.10467	0.143619	0.407084
CRYGC	0	1.99336	0	0	0	0	0	0	0	0	0.398672	0	0.758556	-0.398672	0.292352
CRYGD	0	2.10515	0.138814	0	0	0	0	0	0.403237	0	0.448793	0.0806474	0.774778	-0.368146	0.333181
CRYGS	0.677352	1.91112	0	0	3.46676	2.4871	0.121301	0.33361	2.82687	0	1.21105	1.15378	0.961082	-0.0572693	0.549126
CSDAP1	0	0	0	0	0	0	0	0	0	0	0	0	1	0	#DIV/0!
CSDC2	0	0	0.768416	0	0	0	0	0	0	0	0.153683	0	0.898952	-0.153683	0.292352
CSF2	0	0	0	0	0	1.86633	0	0	0	0	0	0.373267	1.29528	0.373267	0.407084
CSF3	0	0.295296	1.57655	0	0	0	0	0	0	0	0.37437	0	0.771442	-0.37437	0.199441
CSN1S1	0	0	0	0	0	0	0.684992	0	0	0	0	0.136998	1.09961	0.136998	0.407084
CSN1S2A	0	0	0	0	0	0	0	0	0.192476	0	0	0.0384951	1.02704	0.0384951	0.407084
CSNK1A1L	0.723094	0	0.309213	0	0	2.25972	0	0.0138656	2.61644	0	0.206461	0.978005	1.7071	0.771544	0.334962
CSNK1A1P	0	0	0	0	0	0	0	0	1.25523	0	0	0.251046	1.19007	0.251046	0.407084
CSPG5	0.301238	0.150123	0.0232755	0	0	0.362753	0.367393	0.833291	0.0351323	0	0.0949272	0.319714	1.1686	0.224787	0.302898
CST11	0	0.108699	0.272539	0	0	0	0	0	0	0	0.0762477	0	0.948521	-0.0762477	0.135819
CST4	1.54513	0	0	0	0	2.72638	0.145306	0	0.267241	0	0.309027	0.627784	1.24726	0.318758	0.735602
CST5	0	1.31086	0	0	0	0	0	0	0	0	0.262172	0	0.833832	-0.262172	0.292352
CST8	0	0	0	0	0	0	0	0	4.67573	0	0	0.935145	1.91208	0.935145	0.407084
CST9	0	0.344237	0.244015	0	0	0	0	0	0	0	0.11765	0	0.921688	-0.11765	0.0967327
CST9L	0	0	0.188954	0	0	0	0	0	0	0	0.0377908	0	0.974145	-0.0377908	0.292352
CSTL1	0	0.343535	0	1.86619	3.7938	0	0.695781	0.385451	3.97013	0	1.20071	1.01027	0.876342	-0.190433	0.640212
CSTT	0	0	0	0	0	0	0	0	0	0	0	0	1	0	#DIV/0!
CT47B1	4.51042	4.22058	0	0	0	0.350171	1.72563	0	7.31317	0	1.7462	1.87779	1.0955	0.131595	0.879025
CTAG1B	0	0.256464	0	0	0	4.19056	0.350645	0	0	0	0.0512929	0.90824	1.8112	0.856947	0.396787
CTF1	0	0.0883727	0.0267564	0	0	0	0.120673	0	0	0	0.0230258	0.0241347	1.00077	0.00110887	0.891718
CTNND2	1.73586	0.149268	0.00734677	0	0	0.787214	0.621328	0.00563813	1.23491	0	0.378494	0.529818	1.11059	0.151324	0.905017
CTRB1	2.24628	0	0.879627	0	1.09325	0	0.241954	0.83352	0	0	0.843831	0.215095	0.646743	-0.628736	0.295176
CTRB2	2.21892	0	0.863663	0	0	0	0.407777	0.818109	0	0	0.616516	0.245177	0.773065	-0.371339	0.324714
CTRC	0	0.17265	0	0	0	0	1.23131	0	0	0	0.03453	0.246262	1.15808	0.211732	0.494435
CTRL	1.81353	1.75455	1.54348	0	1.80523	0	1.58854	1.70582	2.40994	0	1.38336	1.14086	0.84528	-0.242498	0.843412
CTSE	0	0.606012	0.16722	0	0	0	0.623442	0	0.0590477	0	0.154646	0.136498	0.987499	-0.0181486	0.770274
CTSL3	0	0	0	0	0	0	0	0	0	0	0	0	1	0	#DIV/0!
CTSW	2.20506	2.03846	1.40996	0	2.09416	1.05597	1.47977	1.22926	1.95709	0	1.54953	1.14442	0.755179	-0.40511	0.653239
CTU1	1.33052	0.84701	0.711789	0	0	1.17715	0.763589	0.607026	0	0	0.577863	0.509552	0.953754	-0.0683113	0.566447
CTU2	3.1166	1.70106	2.16332	1.28835	0	2.82622	2.72529	2.12272	0	0	1.65387	1.53485	0.920814	-0.119018	0.527733
CTXN1	2.93749	0.543785	1.33651	0	0	0	0.560128	1.39076	0	0	0.963558	0.390177	0.67204	-0.573381	0.244675
CTXN3	0	1.00511	0	0	0	0	0.0724563	0	0	0	0.201021	0.0144913	0.878717	-0.18653	0.320151
CUZD1	0.0310513	1.09152	0.353493	0	8.1801e-09	0.710325	0.547309	0.736013	1.30722	0	0.295214	0.660173	1.28785	0.364959	0.400774
CXCL10	0.694217	4.47462	3.702	1.34768	1.78354	2.39521	2.35127	1.36264	0	0	2.40041	1.22182	0.441783	-1.17859	0.224648
CXCL11	0	2.29883	2.01382	0	0	0.0346418	0.199873	0	0	0	0.862531	0.0469029	0.568161	-0.815629	0.103367
CXCL13	1.35879	0	1.10848	3.24189	0.0551725	0.0436638	0.909364	0.246181	0	0	1.15287	0.239842	0.53107	-0.913025	0.0983438
CXCL5	0	0	0	0	0	0	0	0.0135551	0	0	0	0.00271103	1.00188	0.00271103	0.407084
CXCL6	0.372998	0.373809	1.45766	0	0	0	0	1.12632	0	0	0.440894	0.225264	0.86117	-0.21563	0.415304
CXCR1	1.12147	1.50849	0.640793	2.60355	0	0	0	0.140963	1.31336	0	1.17486	0.290864	0.541864	-0.883996	0.0402364
CXCR2P1	0.0229767	0.757662	0.425294	0	0	0	0.107855	0	2.21789	0	0.241186	0.465149	1.16794	0.223962	0.763066
CXCR3	0.0264949	0.568169	0.178926	0	0	0.42226	0.758806	0.105748	0	0	0.154718	0.257363	1.07374	0.102645	0.76169
CXCR5	0	0.26231	0.223451	0	0	0	0.28889	0.184113	0	0	0.0971523	0.0946006	0.998233	-0.0025517	0.779505
CXCR6	1.01419	2.16132	1.76579	0	0	1.6141	1.19161	0.846371	1.73615	0	0.988261	1.07765	1.06392	0.0893844	0.781689
CXorf21	1.35285	0.791119	0.140828	0	0	0	0.626798	0.0917015	1.69193	0	0.45696	0.482085	1.01757	0.025125	0.85147
CXorf22	0.492945	0.151707	1.25659	2.63702	3.42322	1.98472	1.56124	2.00651	2.72783	0	1.5923	1.65606	1.04519	0.063765	0.484883
CXorf30	0.579805	0.358844	0.236257	2.70664	2.33569	0	0.39693	0.98548	0	0	1.24345	0.276482	0.511581	-0.966966	0.252941
CXorf38	0.767568	0.822503	1.09392	1.07704	1.8395	0.785145	1.17543	1.13113	0	0	1.12011	0.618341	0.706242	-0.501766	0.327012
CXorf41	0	0	0	0	0	0	0	0.340886	0	0	0	0.0681772	1.04839	0.0681772	0.407084
CXorf42	0	0	0	0	0	0	0	0	0	0	0	0	1	0	#DIV/0!
CXorf50B	0	0	0	0	0	0	0	0	0	0	0	0	1	0	#DIV/0!
CXorf58	0	0	0	1.50628	0	0	0	0	1.86986	0	0.301256	0.373972	1.05169	0.0727155	0.996279
CXorf61	0	0	1.57042	0	0	1.02282	0	1.74128	0	0	0.314084	0.55282	1.17996	0.238736	0.771975
CXorf65	0	0	1.05662	0	0	0	0.798429	0.0733322	0	0	0.211324	0.174352	0.974699	-0.0369714	0.767538
CXXC5	4.4984	4.36357	4.4509	2.07557	3.20341	1.62002	3.20349	4.87064	0.737349	0	3.71837	2.0863	0.322625	-1.63207	0.16057
CYB561D1	0.123777	0.114963	0.169807	0	0	0.009359	0.437616	0.193724	0	0	0.0817095	0.12814	1.03271	0.0464302	0.806588
CYB561D2	1.54051	1.87105	1.17724	0	0	1.10114	0.189036	1.34386	0	0	0.917758	0.526808	0.762627	-0.390951	0.241792
CYCSP52	0	0	0	0	4.43146	0	0	0.343018	0	0	0.886291	0.0686035	0.567351	-0.817688	0.407084
CYGB	3.66366	0.772551	1.08391	0.574041	0	1.78741	0.999714	0.755118	0	0	1.21883	0.708449	0.702035	-0.510385	0.306476
CYMP	0	0	0	0	0	0	0	0	0	0	0	0	1	0	#DIV/0!
CYorf15A	0	0	0	0	0	0	0	0	0	0	0	0	1	0	#DIV/0!
CYorf15B	0	0	0	0	0	0	0	0	0	0	0	0	1	0	#DIV/0!
CYP1A1	0	0.131754	0	0	0	0.0908159	0	0	0	0	0.0263507	0.0181632	0.994341	-0.0081875	0.689825
CYP1A2	0	0.735271	0	0	0	1.6813	0.723408	0	0.0814617	0	0.147054	0.497233	1.27472	0.350179	0.46218
CYP26A1	0.729091	0	0	0	0	1.54168	1.13793	0.0134279	0	0	0.145818	0.538608	1.31293	0.39279	0.414028
CYP26C1	0	0	0	0	0	0	0	0	0	0	0	0	1	0	#DIV/0!
CYP2U1	0.1464	0.188773	0.299846	0.645961	0	0.821496	0.720344	0.829397	0.0129017	0	0.256196	0.476828	1.16524	0.220632	0.535619
CYP2W1	0.38922	0.432932	0.587683	0	0	0.334011	0.290395	0.756352	0	0	0.281967	0.276152	0.995977	-0.0058152	0.703037
CYP46A1	0.080563	0.090639	0.00488906	0	0	0.113356	0.0337642	0.0260513	0.00738691	0	0.0352182	0.0361117	1.00062	0.00089352	0.807358
CYP4F2	0	0.280702	0.632734	0	0	0	0.636681	0.777589	0	0	0.182687	0.282854	1.0719	0.100167	0.825379
CYS1	0.558056	0.320083	0.0925934	0	0	0	0.0366312	0	0	0	0.194146	0.00732624	0.87854	-0.18682	0.0695134
CYSLTR2	1.50492	0.552524	0	0	0	0.172272	0.254854	0.302875	0	0	0.411489	0.146	0.831917	-0.265489	0.287295
CYTL1	0	0	0	0	0	0	0.829298	0.414417	0.142864	0	0	0.277316	1.21194	0.277316	0.164129
DACH2	0.84371	0.0827418	0	0	0	1.02781	0	0	0	0	0.18529	0.205561	1.01415	0.0202707	0.93199
DAD1L	0	0	0	0	0	0	0	0	0	0	0	0	1	0	#DIV/0!
DAGLA	0.52086	1.76602	2.31293	0	0.504783	1.76432	2.65266	2.56282	0	0	1.02092	1.39596	1.29688	0.375042	0.772511
DAK	1.62146	1.30518	1.85516	2.26347	2.47132	0.402757	1.91409	1.7644	0	0	1.90332	0.81625	0.470717	-1.08707	0.108083
DAND5	0	0	0.884146	0	0	0	0	0.405659	0	0	0.176829	0.0811318	0.93582	-0.0956974	0.535685
DAO	0.0186965	0	0	0	0	1.44712	0.0758642	0	1.56783	0	0.00373931	0.618164	1.53095	0.614425	0.180601
DAOA	0	0.759508	0	0	0	0	0.167985	0	3.57628	0	0.151902	0.748853	1.51252	0.596951	0.517105
DAZ1	0	0	0	0	0	0	0	0	0	0	0	0	1	0	#DIV/0!
DAZ2	0	0	0	0	0	0	0	0	0	0	0	0	1	0	#DIV/0!
DAZ3	0	0	0	0	0	0	0	0	0	0	0	0	1	0	#DIV/0!
DAZ4	0	0	0	0	0	0	0	0	0	0	0	0	1	0	#DIV/0!
DBH	0	0.0519655	0.091188	0	0	0.534478	0	0	0	0	0.0286307	0.106896	1.05575	0.0782649	0.580585
DBNDD1	1.77833	1.09286	0.887405	1.66695	0	1.65768	1.03929	0.524059	0	0	1.08511	0.644207	0.736674	-0.440902	0.124529
DBX1	1.58144	0.499573	0	0	0	0.0458747	0	0	0	0	0.416203	0.00917495	0.754175	-0.407028	0.162721
DBX2	0	0	0	1.49064	0	0	0	0	0	0	0.298127	0	0.813307	-0.298127	0.292352
DCAF12L1	0	0.0420493	0.0374683	0.0146425	0	0	0	0	0	0	0.018832	0	0.987031	-0.018832	0.0300065
DCAF12L2	0.169615	0.766684	0	0	0	2.20635	0	0	0	0	0.18726	0.441269	1.19252	0.254009	0.704984
DCST1	0	1.87953	1.49692	0.0627948	0	0.929637	1.56479	1.82916	0.0819208	0	0.687848	0.881103	1.14334	0.193255	0.97269
DCTPP1	5.28933	3.74578	4.5344	0	1.84021	3.39681	3.58461	4.76118	0	0	3.08194	2.34852	0.601476	-0.733421	0.514766
DDIT4	4.43728	5.63555	5.647	2.70436	4.82099	4.05155	4.62677	5.82673	0	0	4.64904	2.90101	0.297709	-1.74803	0.296119
DDIT4L	0.0372585	0	0.528002	0	0	0	0.491701	1.02535	0.847006	0	0.113052	0.472812	1.28321	0.35976	0.251283
DDN	0.714452	0.157671	0.181879	0	0	0.407132	0.11878	0	0	0	0.2108	0.105182	0.929407	-0.105618	0.364805
DDX3Y	0.0092499	0	0	0	0	0	0	0	0	0	0.00184998	0	0.998719	-0.00185	0.292352
DDX43	1.47797	0.33788	2.42805	0	0	1.83728	0.448129	2.16448	0.477352	0	0.848779	0.985448	1.09936	0.136669	0.91545
43800	0	0	0	0	0	0	0	0	0	0	0	0	1	0	#DIV/0!
DECR2	1.17634	1.57038	0.954009	0	0	2.72478	1.32369	0.398952	0	0	0.740145	0.889484	1.10906	0.149339	0.958192
DEFA4	0	0.111592	0	0	0	0	0	0	4.75435	0	0.0223185	0.95087	1.90336	0.928551	0.420423
DEFA5	0	0	0	0	0	4.15487	0	0.517418	0	0	0	0.934457	1.91117	0.934457	0.343552
DEFA6	0	0	0.340575	0	0	0	0	0	0	0	0.068115	0	0.953884	-0.068115	0.292352
DEFB103B	0	0	0	0	0	0	0.809633	0.454949	5.58224	0	0	1.36936	2.58357	1.36936	0.293791
DEFB105A	0.390527	0	0	0	0	0	0	0	0	0	0.0781054	0	0.947301	-0.0781054	0.292352
DEFB106A	0	0	0	0	0	0	0	0	6.00732	0	0	1.20146	2.29973	1.20146	0.407084
DEFB108B	0	0	0	0	0	0	0	0	0	0	0	0	1	0	#DIV/0!
DEFB109P1	0	0	0	0	0	0	0	0	0	0	0	0	1	0	#DIV/0!
DEFB109P1B	0	0	0	0	0	0	0	0	0	0	0	0	1	0	#DIV/0!
DEFB110	0	0	0	0	0	0	0	0	0	0	0	0	1	0	#DIV/0!
DEFB112	0	0	0.894526	0	0	0	0	0	6.56532	0	0.178905	1.31306	2.19491	1.13416	0.491722
DEFB113	0	0	0	0	0	0	0	0	0	0	0	0	1	0	#DIV/0!
DEFB114	0	0	0	0	0	0	0	0	0	0	0	0	1	0	#DIV/0!
DEFB115	2.70183	1.62339	0	0	0	0	0.790243	0	6.06879	0	0.865044	1.37181	1.42086	0.506763	0.848267
DEFB118	0	0	0	0	0	0	0	0	3.45227	0	0	0.690455	1.61379	0.690455	0.407084
DEFB119	0	2.21474	0.547549	0	0	0	1.67615	0	3.95568	0	0.552458	1.12637	1.48855	0.573908	0.674697
DEFB121	0	0	0	0	0	0	0.857234	0	0	0	0	0.171447	1.12619	0.171447	0.407084
DEFB122	0	0	0	0	0	0	0	0	0	0	0	0	1	0	#DIV/0!
DEFB123	0	0	0.165096	0	0	0	0	0	0	0	0.0330193	0	0.977373	-0.0330193	0.292352
DEFB124	0	0	0	0	0	0	2.97125	0	2.62086	0	0	1.11842	2.17109	1.11842	0.194288
DEFB125	0	0.0796155	0	0	0	0	0	0	0	0	0.0159231	0	0.989024	-0.0159231	0.292352
DEFB127	0	0	0	0	0	2.32691	0	0	0	0	0	0.465382	1.38068	0.465382	0.407084
DEFB134	0	0	0	0	0	0	0	0	0	0	0	0	1	0	#DIV/0!
DEFB135	0	0	0	0	0	0	0.998746	0	0	0	0	0.199749	1.1485	0.199749	0.407084
DEFB136	0	1.46027	1.33602	0	0	1.23055	0	0	0	0	0.559258	0.246111	0.804884	-0.313148	0.349364
DEPDC4	0.832217	0.400168	0.130595	0	1.74701	1.86351	0.198026	0.0849212	0	0	0.621998	0.429291	0.874962	-0.192707	0.846017
DEPDC7	3.009	0.313523	0.08812	1.84199	0	2.33671	0.214781	0.608536	1.30963	0	1.05053	0.893931	0.897139	-0.156596	0.603588
DERL3	0.150245	0.44909	0.351806	0.0665822	0	1.06919	0.226618	0.328262	0	0	0.203545	0.324813	1.08769	0.121269	0.774422
DEXI	4.00727	2.48625	2.54766	0	3.36109	0.493627	1.79152	2.5006	0	0	2.48045	0.957149	0.347888	-1.5233	0.203381
DGCR10	0	0	0	0	0	0	0	0	0	0	0	0	1	0	#DIV/0!
DGCR5	0	0	0	0	0	0	0	0	0.0209803	0	0	0.00419606	1.00291	0.00419606	0.407084
DGKB	0.120761	0.0412375	0.122309	0	0	0.183028	0.174515	0	0.00802297	0	0.0568616	0.0731132	1.01133	0.0162516	0.971878
DGKI	0.996013	0.273992	0.772642	0	1.12011	0.270754	1.78398	0.867323	0	0	0.632551	0.584412	0.967184	-0.0481384	0.869683
DHDH	0	0	1.02224	0	0	0	0.0986671	0.188977	0	0	0.204448	0.0575288	0.903177	-0.146919	0.414966
DHDPSL	0	0.0704185	2.0486e-11	0	0	0	0.601902	0.0327416	0	0	0.0140837	0.126929	1.08136	0.112845	0.447011
DHH	0	0.025579	0	0	0	1.2084	0	0.286711	0.0347711	0	0.00511579	0.305976	1.23188	0.30086	0.292153
DHRS2	0	1.11558	0.0760906	0	0	2.62789	1.09847	0.0587406	0	0	0.238334	0.75702	1.43265	0.518686	0.488861
DHRS7C	0	0.0536745	0	0	0	0	0	0	1.84062	0	0.0107349	0.368125	1.28111	0.35739	0.423737
DIO1	1.34795	0.437595	0.790444	0	0.0342537	0	0.124506	0.493141	1.89657	0	0.522048	0.502844	0.986777	-0.0192042	0.776683
DIO3	2.21918	0.682019	1.18794	0	0	0.961914	0	0.209316	0	0	0.817827	0.234246	0.667305	-0.583581	0.1316
DIRAS1	1.86322	0	0	0	0	1.49739	0.242589	0	0	0	0.372645	0.347995	0.983059	-0.0246496	0.829083
DIRAS2	2.8949	0	0.166147	0	0	0	0	0	0	0	0.612209	0	0.654194	-0.612209	0.260011
DIRAS3	1.90681	0.306763	0.996867	0	0	0	0.123326	0.122015	0	0	0.642089	0.0490682	0.662954	-0.59302	0.0831535
DIRC3	0	0	0	0	0	0	0	0	0	0	0	0	1	0	#DIV/0!
DISC2	0	0	0	0	0	0	0	0	0	0	0	0	1	0	#DIV/0!
DKFZP434H168	0	0.305185	0	0	0	0	0	0	0	0	0.061037	0	0.958575	-0.061037	0.292352
DKFZp434J0226	0	0	0	0	0	0	0	0	0	0	0	0	1	0	#DIV/0!
DKFZp434L192	0	0	0	0	0	0	0	0	0	0	0	0	1	0	#DIV/0!
DKFZp566F0947	0	0	0	0	0	0	0	0	0	0	0	0	1	0	#DIV/0!
DKFZP586I1420	0	0.0861412	0.0768709	0	0	0	0	0.0824355	0	0	0.0326024	0.0164871	0.988892	-0.0161153	0.413525
DKFZp686A1627	0	0	0	0	0	0.705017	0	0	0	0	0	0.141003	1.10267	0.141003	0.407084
DKFZP686I15217	0	0	0	0	0	0	0	0	0	0	0	0	1	0	#DIV/0!
DKFZp779M0652	3.36398	0	0	0	0	0	0.480927	0	0	0	0.672796	0.0961854	0.670537	-0.576611	0.351738
DKKL1	0.363925	0.32543	0	0	0	0.0519447	0.631953	0	0.202236	0	0.137871	0.177227	1.02765	0.0393557	0.976692
DLEU2	0	0	0.00960222	0	0.842381	0.0857376	0.00745147	0.022003	0	0	0.170397	0.0230384	0.902902	-0.147358	0.300682
DLGAP2	0.0413048	0.0679322	0.0406919	0	0	0.00472506	0.208139	0	0	0	0.0299858	0.0425728	1.00876	0.012587	0.919405
DLK1	4.55284	0	0	0	0	1.25813	0	0	0	0	0.910569	0.251627	0.633342	-0.658942	0.42199
DLK2	1.04799	0.939315	0.302243	2.81985	2.35314	1.093	1.20952	1.19102	0	0	1.49251	0.698708	0.576823	-0.793799	0.34729
DLX1	1.03813	0	0	0	0	1.34369	0	0	0	0	0.207627	0.268738	1.04327	0.0611116	0.981377
DLX2	0.0368149	0	0	0	0	2.44214	0.0380781	0	0	0	0.00736297	0.496045	1.40316	0.488682	0.406894
DLX4	3.60405	0.179543	0.305355	0	2.68391	1.2416	0.152905	0.518323	0	0	1.35457	0.382565	0.509797	-0.972005	0.451983
DLX6	3.58232	0	1.01386	0	0	1.67562	0.327597	0.413294	0	0	0.919236	0.483302	0.739216	-0.435933	0.44438
DLX6AS	0.0319452	0	0	0	0	0	0	0	0	0	0.00638904	0	0.995581	-0.006389	0.292352
DMBX1	0	1.30554	0.0587473	0	0	0.596263	0.561313	0.676303	0	0	0.272857	0.366776	1.06727	0.0939185	0.940163
DMRT1	0.181494	0.416587	0.835271	0	0.919477	0	0.0757466	0.0433026	1.34619	0	0.470566	0.293047	0.884222	-0.177519	0.85247
DMRT3	0	0.210115	0	0	0	0	0.320681	0.214826	3.3163	0	0.0420229	0.770361	1.65673	0.728338	0.356099
DMRTA2	0.50687	0.237154	0	0	0	0.228214	0.167737	0.040818	0	0	0.148805	0.0873538	0.9583	-0.061451	0.432666
DMRTB1	1.35503	0	0	0	0	0	0.0876346	0.0353073	0	0	0.271007	0.0245884	0.842987	-0.246418	0.327047
DNAJB3	0	0.514027	3.77642	0	0	2.55314	1.63662	4.60245	2.02365	0	0.858089	2.16317	2.47098	1.30508	0.379202
DNAJB8	0.0197224	0.0583654	0.182232	0	0	0	0	0.17828	0	0	0.052064	0.035656	0.988691	-0.016408	0.603255
DNAJC12	0	0	0.712123	0	0	0	0	0.865945	2.50241	0	0.142425	0.673671	1.44518	0.531247	0.416383
DNAJC17	3.45085	2.99079	3.15621	0.847493	0	3.73007	2.26601	2.56923	3.14667	0	2.08907	2.3424	1.19195	0.253329	0.771762
DNAJC22	0.648001	0.200684	0	0	0	0	0.0439122	0.139985	0.739641	0	0.169737	0.184708	1.01043	0.0149708	0.899052
DNAJC25-GNG10	0.321489	0.583815	0.713595	3.8376e-08	0	0	0.283022	0.502917	0	0	0.32378	0.157188	0.890945	-0.166592	0.21295
DNAJC5B	0	0	0.231392	0	0	0	0.0780295	0	0.0659627	0	0.0462784	0.0287984	0.987957	-0.0174799	0.611444
DNAJC6	0	0.58266	0.217443	0.48466	0	1.01846	0.092957	0.272533	1.23971	0	0.256953	0.524731	1.20395	0.267779	0.531693
DNAL4	0	1.28101	0.398105	0.819564	0	0	0.786017	0.819729	0	0	0.499736	0.321149	0.883568	-0.178587	0.387019
DNASE1L2	2.42152	1.24808	1.19008	0	0	3.06238	0.0648197	1.13534	0	0	0.971935	0.852507	0.920553	-0.119428	0.664489
DNASE2B	0	0.276363	0.484109	0	0	0	0.306843	0	0.101065	0	0.152094	0.0815817	0.952299	-0.0705129	0.408633
DNMT3L	0	0.0860639	0	0	0	0	0.0402571	0	0	0	0.0172128	0.00805143	0.99367	-0.0091613	0.541592
DNTT	0	0.715189	0.163666	0	0	0.0725446	0	0.0808627	0.032816	0	0.175771	0.0372447	0.908447	-0.138526	0.26393
DOC2A	0.122071	0.252582	0.289864	0	1.62571	2.67377	0.686674	1.06716	0	0	0.458045	0.88552	1.34488	0.427475	0.240352
DOHH	2.92753	1.87666	0.61792	0	0	0.84727	1.06718	0.712461	0	0	1.08442	0.525383	0.678754	-0.55904	0.226867
DOK3	0.315164	1.07989	1.47144	0	0	1.0397	0.742017	0.612262	0	0	0.573299	0.478796	0.936595	-0.0945029	0.550428
DOK5	0.0268944	0.400985	0.244077	0	0	0.276158	0.272871	0.443982	0	0	0.134391	0.198602	1.04551	0.0642111	0.819201
DOK7	1.04049	0.552737	1.09655	0	0	0.578823	0.131523	1.08492	0	0	0.537956	0.359053	0.883374	-0.178903	0.370237
DPEP2	0.688919	1.11997	0.917076	0.512271	0	0.0889421	0.551134	0.376589	1.25631	0	0.647647	0.454595	0.874754	-0.193051	0.243643
DPEP3	0.0286208	0	0.601855	0	0	0	0.18731	0	2.84819	0	0.126095	0.6071	1.39572	0.481005	0.511392
DPF1	2.48096	0.0859485	0.0156694	0.452527	0	1.62125	0.492327	0.452883	0	0	0.607021	0.513293	0.937098	-0.093728	0.700223
DPH2	2.82266	2.30055	2.20951	2.08196	1.20969	3.05913	2.11716	2.68811	0	0	2.12487	1.57288	0.682077	-0.551995	0.339173
DPM3	1.11746	3.66145	3.22359	2.13479	0	3.42146	3.00454	3.7204	0.157825	0	2.02746	2.06084	1.02341	0.0333859	0.666817
DPP10	0.0810219	0.0570167	0	0	0	0.0417675	0.0170938	0.0336282	0	0	0.0276077	0.0184979	0.993705	-0.0091098	0.459413
DPPA2	0	0.0368025	0	0	0	0	0.0255207	0	3.47481	0	0.0073605	0.700067	1.61631	0.692706	0.408933
DPPA4	0	0.0630643	0.149657	0	0	0	0.502112	0	1.81884	0	0.0425443	0.46419	1.33945	0.421646	0.339187
DPPA5	0	0	0.0848888	0	0	0	0	0	0	0	0.0169778	0	0.988301	-0.0169778	0.292352
DPRXP4	0	0.517645	0.0767923	0	0	0	1.29352	0.630583	2.93844	0	0.118887	0.972507	1.80703	0.85362	0.231847
DPY19L2P4	0	0	0	0	0	0	0	0	0	0	0	0	1	0	#DIV/0!
DPYSL4	0.93205	0.0178219	2.24059	0	0	1.52952	0.270095	2.66389	0	0	0.638093	0.8927	1.19301	0.254608	0.903329
DPYSL5	0.262877	0.0871604	0.0853685	0	0	0.698261	0.174913	0	0.944144	0	0.0870812	0.363464	1.21115	0.276382	0.294544
DRD3	0	0	0.201342	0	0	0.388031	0	0	2.03479	0	0.0402683	0.484565	1.36065	0.444296	0.366522
DRD4	3.37162	3.45199	2.44405	0	0	2.45694	3.0696	2.41415	0	0	1.85353	1.58814	0.831971	-0.265395	0.501572
DRD5	0	0.0407818	0	0	0	0	3.06384	0.0417499	0	0	0.00815636	0.621118	1.5294	0.612961	0.406984
DRGX	0	0	0	0	0	0	0	0	0.804439	0	0	0.160888	1.11797	0.160888	0.407084
DSCR10	0	0	0	0	0	0	0	0	0	0	0	0	1	0	#DIV/0!
DSCR4	0.0931164	1.78678	0	0	0	1.4705	0.0330846	0.450946	0.406265	0	0.37598	0.472159	1.06894	0.0961789	0.996568
DSCR8	1.5986	0	0	0	0	2.93665	0	0	0	0	0.31972	0.587329	1.20381	0.267609	0.810283
DSCR9	0	0.797764	0	0	0	0	0.181636	0.27775	0	0	0.159553	0.0918772	0.954174	-0.0676757	0.583594
DUOXA2	2.01361	3.98567	2.38939	2.92704	4.00307	0.053471	3.36089	0.836262	0.0360686	0	3.06376	0.857338	0.216672	-2.20642	0.0477199
DUPD1	0	0	0	0	0	0	0	0	0	0	0	0	1	0	#DIV/0!
DUSP13	0	0	0.331577	0	0	0	0.839952	0.0698486	0.10343	0	0.0663154	0.202646	1.09911	0.136331	0.560727
DUSP15	0	0.410598	0.336369	0	0	0	0.139934	0.0221905	0	0	0.149393	0.032425	0.922123	-0.116969	0.168478
DUSP2	1.01478	2.30014	2.15454	0	0	1.47709	0.459261	0.409165	0	0	1.09389	0.469103	0.648514	-0.62479	0.155098
DUSP26	0.145805	0	0	0	0	1.76865	0.179542	0	0	0	0.0291611	0.389638	1.28385	0.360477	0.400033
DUSP28	0.672081	0.302527	0.525149	0	0	0.286356	0.422819	0.483494	0	0	0.299951	0.238534	0.958322	-0.0614177	0.456829
DUSP5P	0	0.7066	0	0	0	1.20249	1.03073	0	0	0	0.14132	0.446645	1.2357	0.305325	0.463418
DUSP9	0	1.23462	0.478695	0	0	0.308695	0.604889	1.27045	0	0	0.342663	0.436806	1.06743	0.0941433	0.982406
DUX4	0	0	0	0	0	0	0	0	0	0	0	0	1	0	#DIV/0!
DVWA	0.303167	0.15955	0	0	0.957285	0	0.608494	0.901673	2.09726	0	0.284001	0.721486	1.35424	0.437486	0.213093
DYDC1	0	0	0.210866	0	0	0	0	0	0	0	0.0421733	0	0.971191	-0.0421733	0.292352
DYNC1I1	0.788929	0.79704	0.606895	0	0	0.575523	0.0522513	0.772112	0	0	0.438573	0.279977	0.895897	-0.158596	0.316512
DYNLRB1	0.523659	0.488149	0.463241	1.07527	0.122919	0.0821764	0.791121	0.244343	0	0	0.534648	0.223528	0.806016	-0.31112	0.0918738
DYNLRB2	0	0	0.120106	0	0	0	0	0.439445	0.444021	0	0.0240212	0.176693	1.11163	0.152672	0.280777
DYSFIP1	0	0.667446	0.477293	0	0	0	0.306854	0.37998	0	0	0.228948	0.137367	0.938494	-0.091581	0.429399
DYTN	0	0.453097	0	0	0	0.0244234	0.096896	0	3.38035	0	0.0906194	0.700333	1.52596	0.609714	0.468752
E2F1	2.87289	3.24401	2.39319	1.41737	1.1955	1.43769	3.16435	3.363	0	0	2.22459	1.59301	0.645467	-0.631586	0.355812
EBI3	0.174957	0	1.14436	0	0	0	0.393821	0	0	0	0.263863	0.0787643	0.879589	-0.185099	0.361526
ECE2	0.588263	0.288857	0.649426	0.708494	0	0.723957	0.0941978	0.745358	1.11768	0	0.447008	0.536238	1.0638	0.0892297	0.931853
EDA	0.492477	0.825272	0.0248727	0	0	0	0.313415	0.0886144	0.118436	0	0.268524	0.104093	0.89228	-0.164431	0.253743
EDDM3A	0	0	0.632047	0	0	0	0	0	0	0	0.126409	0	0.916109	-0.126409	0.292352
EDDM3B	0	0	0.749883	0	0	0	0.122325	0.432793	0	0	0.149977	0.111024	0.973361	-0.0389529	0.699636
EDN2	0	5.11465	3.35656	0.0316642	0	0	1.82631	2.10723	2.71663	0	1.70057	1.33003	0.773492	-0.370542	0.555219
EEF1DP3	0	0.0914089	0.255585	0	0	0.208164	0	0	0	0	0.0693988	0.0416328	0.980938	-0.0277661	0.544921
EEF1E1	4.01474	0.692183	1.75304	2.14741	3.00449	3.64309	1.64477	3.21596	1.55591	0	2.32237	2.01195	0.806403	-0.310428	0.887954
EFCAB10	0	0	0	0	0	0	0.137768	0	0	0	0	0.0275537	1.01928	0.0275537	0.407084
EFHB	0.545883	1.4378	0.838907	0.790368	1.53571	1.7448	0.216822	0.259274	2.49682	0	1.02974	0.943542	0.942005	-0.0861931	0.94724
EFNA2	0	1.8099	0	0	0	2.74515	1.37947	0	0	0	0.361981	0.824923	1.37835	0.462943	0.629699
EFNB3	0	0.321663	0.163957	0	0	0.935243	0.450243	0.0404248	0	0	0.097124	0.285182	1.13923	0.188058	0.478273
EFS	0	2.70691	1.10322	1.98585	1.2121	0.848249	2.73481	1.64595	0	0	1.40161	1.0458	0.78143	-0.355811	0.622317
EGFL7	2.38176	0.78596	2.02062	1.92883	0	0.317305	0.538256	2.0328	0	0	1.42343	0.577672	0.556417	-0.845761	0.0558388
EGOT	0	0	0	0	0	0	0	0	0	0	0	0	1	0	#DIV/0!
EGR4	0.559442	0.331576	0.106484	0	0	0	0	0.0140701	0	0	0.1995	0.00281403	0.872552	-0.196686	0.0586018
EID2B	1.22406	0	0	0	0	0	0	0.139497	0	0	0.244812	0.0278994	0.860405	-0.216912	0.338307
EIF1AY	0	0	0	0	0	0	0	0	0	0	0	0	1	0	#DIV/0!
EIF3IP1	0	0	0	0	0	0	0	0	4.87419	0	0	0.974837	1.96542	0.974837	0.407084
EIF4E1B	0	0.779535	0	0	0	0	0	0	0	0	0.155907	0	0.897568	-0.155907	0.292352
EIF4EBP1	3.5679	4.18288	3.49846	4.4242	0	4.64394	4.94825	4.02528	0	0	3.13469	2.72349	0.752001	-0.411194	0.38432
ELANE	0	0.0581395	0	0	0	0	0	0	0	0	0.0116279	0	0.991973	-0.0116279	0.292352
ELAVL2	0	2.61647	0.994765	0	0	1.33024	1.48807	0.648225	0.59387	0	0.722248	0.812082	1.06425	0.0898346	0.888292
ELAVL3	0	0	0	0	0	0.404274	0.43822	0	0.494729	0	0	0.267445	1.20367	0.267445	0.0694727
ELFN1	0	0.69794	1.39018	0.633964	0	1.52851	1.15883	0.466996	0	0	0.544418	0.630866	1.06175	0.0864485	0.911313
ELFN2	0.223482	0.31563	0.340294	0	0	0.718709	0.0153703	0	0	0	0.175881	0.146816	0.980055	-0.0290654	0.690337
ELMO3	1.55455	2.96194	3.13924	2.3976	2.97961	1.19988	3.52948	3.40468	0	0	2.60659	1.62681	0.507057	-0.979781	0.377632
ELOVL2	0.0117272	0.0117012	0.0104156	0	0.311906	0	0.094139	0.0780443	0	0	0.0691501	0.0344367	0.976226	-0.0347134	0.318959
ELP2P	0	0	0	0	0	0	0.0125175	0	0	0	0	0.0025035	1.00174	0.0025035	0.407084
EME2	3.19984	2.48669	2.76511	0	0	3.66975	2.84601	2.76369	0	0	1.69033	1.85589	1.1216	0.165562	0.818956
EMID1	2.88239	0.213426	0.0203116	0	0	0.369822	0.136265	0.0310727	0	0	0.623226	0.107432	0.699408	-0.515794	0.316309
EMID2	1.79412	0	0.0423207	0	0	1.46571	0	0	0	0	0.367289	0.293143	0.949904	-0.0741464	0.755818
EMX1	0.502213	0	0.367361	0	0	0	1.85374	0.0110287	0	0	0.173915	0.372955	1.14793	0.19904	0.730984
EMX2OS	0	0	0	0	0	0	0	0	0	0	0	0	1	0	#DIV/0!
EN2	0	0.235601	0.189392	0	0	0	0.370092	0.447083	0	0	0.0849986	0.163435	1.05587	0.0784364	0.665265
ENDOG	0.28984	3.03521	1.85379	0	1.65199	0.69325	2.828	1.66154	0	0	1.36617	1.03656	0.795752	-0.329609	0.77639
ENPP6	0.059727	0.047878	0	0	0	0	0.065663	0	0	0	0.021521	0.0131326	0.994202	-0.0083884	0.519516
ENPP7	0	1.33723	0.160022	0	0	3.03422	0.142877	0.374071	0	0	0.29945	0.710233	1.32941	0.410784	0.655657
ENTHD1	0	0.201161	0.426327	0	0	0	0.445121	0	1.46434	0	0.125498	0.381892	1.19449	0.256394	0.522306
ENTPD2	0.415315	1.7863	0.155828	0	0	1.74481	1.0379	0.385603	0	0	0.471489	0.633662	1.11897	0.162173	0.934914
ENTPD8	1.54263	0.441277	0.258021	0	0	1.11332	0.710537	1.24593	0	0	0.448386	0.613957	1.12161	0.165571	0.903181
EPGN	1.56926	1.46453	0.983371	0	0	0.0453013	0.0309899	0.943417	0	0	0.803431	0.203942	0.659988	-0.599489	0.072132
EPHA10	0.511691	0.462069	0.41381	0	0.37313	0	0	0.526091	0	0	0.35214	0.105218	0.842693	-0.246922	0.169167
EPHA8	0.0347928	0	0.148326	0	0	0	0	0.0355058	0.0117903	0	0.0366238	0.00945923	0.981347	-0.0271646	0.291652
EPHB2	3.81145	1.77833	3.19568	0.249888	1.91939	0.464407	2.56171	2.87927	3.28438	0	2.19095	1.83796	0.782958	-0.352993	0.695177
EPHX4	0	0	0.20564	0	0	0	0.140182	1.24015	0	0	0.041128	0.276066	1.17686	0.234938	0.446712
EPO	0	0	0	0	0	0	0	0.0522858	0	0	0	0.0104572	1.00727	0.0104572	0.407084
EPR1	0	0.443459	1.80852	0	0	0.202529	0.70359	1.84009	0	0	0.450395	0.549242	1.07092	0.0988471	0.980559
EPS8L3	0.272919	0.0588619	0	0	0	0	0.0936531	0.066791	0.871675	0	0.0663562	0.206424	1.10196	0.140068	0.552827
ERAS	0	0.0800025	0	0	0	0	0	0	0	0	0.0160005	0	0.988971	-0.0160005	0.292352
EREG	0	0.0342087	0.0750263	0	0	0	0	0.0464965	0	0	0.021847	0.0092993	0.99134	-0.0125477	0.371943
ERP27	0.831375	1.63948	0.0291909	0.0339386	0	0	0.152073	0.461422	0	0	0.506797	0.122699	0.766258	-0.384098	0.190965
ESM1	0.594191	0.199212	0.215286	0	0	0	0	0.344372	0	0	0.201738	0.0688744	0.912019	-0.132863	0.213849
ESPNL	0.163647	0	0	0	0	0.435279	0	0.0875025	0	0	0.0327294	0.104556	1.05105	0.0718269	0.553279
ESRRA	2.29562	2.0413	2.3209	2.66802	0.586756	1.68276	2.2228	1.92667	0	0	1.98252	1.16645	0.567986	-0.816072	0.076096
ESRRB	0.82487	0	0.380175	0	0	0	0.117756	0.0977533	0	0	0.241009	0.0431018	0.871814	-0.197907	0.183524
ESX1	0.1006	0	0	0	0	1.51926	0	0	0	0	0.0201201	0.303851	1.21734	0.283731	0.446074
ETV2	0.0318881	0.153251	0	0	0	2.81092	0.10755	0.75603	0	0	0.0370279	0.7349	1.62211	0.697872	0.296598
ETV4	3.01826	1.22908	1.63249	0	1.88115	0.888578	0.983922	2.00032	0.864914	0	1.55219	0.947546	0.657631	-0.604649	0.450882
ETV7	0.0446491	1.26271	2.32172	0.0687681	2.12531	0	0.951209	1.18068	0.118491	0	1.16463	0.450075	0.609392	-0.714557	0.424705
EVPLL	0.0247685	3.04928	0	2.633	0	0	1.32306	1.2029	0	0	1.14141	0.505193	0.643399	-0.636215	0.288369
EVX1	0.171979	0	0.111723	0	0	0	0.104369	0	0	0	0.0567404	0.0208738	0.975446	-0.0358666	0.29667
EVX2	0	0	0	4.2805	0	0	0.239015	0	0	0	0.856099	0.0478031	0.571056	-0.808296	0.313503
EXOC3L2	1.09409	0.266731	1.12004	1.19044	0	0	0.92406	0.873466	0	0	0.734261	0.359505	0.771236	-0.374755	0.119339
EXOSC6	0.831361	0.341675	0.950098	0	0.0377085	0.79232	1.21416	1.00768	0	0	0.432168	0.602832	1.12558	0.170663	0.841883
F11	0.279011	0.298601	0.27759	0	0	0	0	0	2.69086	0	0.17104	0.538171	1.28979	0.367131	0.613311
F12	0.698782	1.41968	0.589642	0	1.1918	0.619061	1.32212	1.0417	0	0	0.779981	0.596577	0.880623	-0.183404	0.845275
F2RL3	1.13811	0	0.458554	0	0	0	0.758423	0.245878	0	0	0.319332	0.20086	0.921163	-0.118472	0.515141
F7	0	0	0	0	0	0	0	0	1.06713	0	0	0.213426	1.15944	0.213426	0.407084
FAAH	2.8232	1.29808	2.37402	0.73265	1.40459	2.8227	2.01587	2.40242	0	0	1.72651	1.4482	0.824557	-0.278309	0.669327
FABP12	0	0.55791	2.41803	0	0	2.39572	4.46541	0.0903889	0	0	0.595187	1.3903	1.73522	0.795116	0.586194
FABP6	0	0	0	0	0	0	0	0	0	0	0	0	1	0	#DIV/0!
FADD	2.70314	3.04641	2.14118	0	0.744264	1.94022	2.11132	1.87109	0	0	1.727	1.18453	0.686593	-0.542474	0.365324
FADS6	1.28891	0.0219937	0.628965	0	0	1.71534	1.12938	0.428795	0	0	0.387974	0.654703	1.20308	0.266728	0.726326
FAM100A	0	0.0353928	0.141588	0	0	0.204067	0.192578	0.0715658	0.0160515	0	0.0353962	0.0968524	1.04352	0.0614562	0.387353
FAM101A	0.52385	0.53905	0.0937586	0	0	1.4366	0.334099	1.43905	0	0	0.231332	0.64195	1.32926	0.410619	0.401272
FAM109A	0.347025	1.0169	0.0526464	0	0	0.388145	0.985669	0.993512	0	0	0.283313	0.473465	1.14088	0.190152	0.724433
FAM109B	1.88952	1.3171	0.82159	1.83095	2.3039	1.76459	0.753961	0.695123	0	0	1.63261	0.642735	0.50352	-0.989878	0.0962483
FAM110A	0.907361	2.54893	2.15981	2.56101	0	1.39275	2.23936	1.3633	0	0	1.63542	0.999081	0.643343	-0.63634	0.126457
FAM110C	0	2.76684	4.48214	3.42302	1.0384	0.0558889	2.80327	3.00056	0	0	2.34208	1.17194	0.444379	-1.17014	0.238683
FAM113B	1.84728	0.716902	1.68801	2.31216	0	1.22146	1.01498	6.47971	0	0	1.31287	1.74323	1.34757	0.43036	0.944039
FAM123A	0.0139539	0	0	0	0	0	0	0	1.1513	0	0.00279077	0.23026	1.17078	0.227469	0.413905
FAM124B	0.0187269	0.126199	0	0	0	1.07326	0.385659	0.0254977	2.28237	0	0.0289853	0.753359	1.65218	0.724373	0.184069
FAM128A	2.72753	2.92671	2.51639	2.11349	0.0100615	2.87759	2.62415	2.49055	1.95224	0	2.05884	1.98891	0.952685	-0.0699285	0.370826
FAM128B	6.65745	6.79245	6.99795	4.21688	2.02098	6.07736	7.00204	6.85786	0	0	5.33714	3.98745	0.392376	-1.34969	0.298733
FAM129C	0.340994	0.163848	0.426099	1.27183	0	0.223887	0.109172	0.130996	3.73113	0	0.440553	0.839037	1.31812	0.398483	0.744069
FAM131C	0.0252816	0.256648	0.287282	0	0	0.760071	1.17546	0.13315	0	0	0.113842	0.413736	1.23105	0.299894	0.35897
FAM132A	2.36841	0.09994	0.0890981	0	0	0.051547	0	0.732593	0	0	0.511489	0.156828	0.782053	-0.354661	0.394849
FAM136B	0.751362	0.0827955	0	0	0	0.772255	0	0	0	0	0.166831	0.154451	0.991455	-0.0123805	0.826077
FAM13AOS	0.41985	0.0518923	1.17078	0	0	0.343599	0.45304	0.90297	0	0	0.328505	0.339922	1.00794	0.0114167	0.822642
FAM150A	0	0	0	0	0	0	0	0	0	0	0	0	1	0	#DIV/0!
FAM151B	1.02169	1.42513	0.549903	0	1.72656	1.5056	1.10704	0.613198	2.65207	0	0.944658	1.17558	1.17359	0.230923	0.481703
FAM159A	0.0209522	0.320452	0.392082	0	0	0.291011	0.177965	0.262765	1.79347	0	0.146697	0.505042	1.28195	0.358345	0.425531
FAM162B	0	0	0.173012	0	0	0.19598	0.0698066	0.134902	0	0	0.0346024	0.0801377	1.03207	0.0455353	0.54312
FAM163A	0	0	0	0	0	0	0	0	0	0	0	0	1	0	#DIV/0!
FAM163B	0	0	0	0	0	0	0	0	0	0	0	0	1	0	#DIV/0!
FAM166A	0.440108	0	0.231412	0	0	1.95686	0.420458	0.575907	0	0	0.134304	0.590645	1.37206	0.456341	0.346332
FAM167B	0	1.07444	0.0978006	0	0	0	0.184628	0.0384221	0	0	0.234449	0.0446101	0.876704	-0.189839	0.322091
FAM169B	0.677302	0	0	0	0	0	0.0200497	0.105863	0	0	0.13546	0.0251825	0.92641	-0.110278	0.370184
FAM170A	0	0	0.547062	0	0	2.46841	0	0	0.0505353	0	0.109412	0.503789	1.31437	0.394376	0.54004
FAM170B	0.23426	0	0	0	0	0	0	0	0	0	0.046852	0	0.968046	-0.0468519	0.292352
FAM171A2	0.738332	0	0.762892	0	0	0	0.780775	0.803496	0	0	0.300245	0.316854	1.01158	0.0166094	0.846498
FAM173A	3.06482	2.33302	1.69176	3.54726	0.081053	2.8438	1.26088	2.13893	0	0	2.14358	1.24872	0.537799	-0.894861	0.0972362
FAM174A	0.608282	0.638376	1.74092	1.51099	0	1.46214	1.18587	0.585207	0	0	0.899715	0.646643	0.839108	-0.253072	0.299242
FAM176A	0	0.168059	0	0	0	0	0.278827	0.697853	0	0	0.0336118	0.195336	1.11862	0.161724	0.368104
FAM176B	3.41709	2.72251	3.30122	0	0	1.53885	2.30745	1.67044	0	0	1.88816	1.10335	0.580426	-0.784815	0.197166
FAM178B	1.89691	0.0957288	0	0	0.0210996	0.0332338	0	0.0112173	0	0	0.402748	0.00889023	0.761092	-0.393858	0.271668
FAM180B	0	0	0.156085	0	0	0	0.191671	0.0979458	2.00098	0	0.0312169	0.45812	1.34434	0.426903	0.373136
FAM181A	0.298563	0.0466599	0.12127	0	0	1.26632	0.254451	0	0	0	0.0932986	0.304155	1.15738	0.210857	0.530603
FAM181B	0	0	0.07024	0	0	0.0538993	0	0	0	0	0.014048	0.0107799	0.997737	-0.0032681	0.740567
FAM183A	2.7332	3.44124	1.29575	4.60362	0	0	2.49017	1.3779	0	0	2.41476	0.773614	0.320601	-1.64115	0.0311678
FAM183B	0.173062	0.0601723	0	0	0	0.703201	0.102357	0	1.73584	0	0.0466469	0.508279	1.3771	0.461632	0.275016
FAM187B	0	0.609211	0	0	0	0	0	0	2.38533	0	0.121842	0.477065	1.27918	0.355223	0.578304
FAM189A1	2.28282	0	0	0	0	0.0396184	0.0598756	0.252146	0.0132272	0	0.456563	0.0729733	0.766528	-0.38359	0.356229
FAM194A	0.434978	0	0.0424033	0	0	0.22741	0.327369	0.0487303	3.07867	0	0.0954762	0.736435	1.55937	0.640959	0.390196
FAM195A	1.61247	0.41328	0.626054	2.73066	0	1.27595	0.37998	0.539018	0	0	1.07649	0.438991	0.642825	-0.637502	0.134845
FAM195B	2.4311	3.37146	2.2713	3.25765	1.21375	4.09744	2.46863	2.32711	0	0	2.50905	1.77864	0.60273	-0.730417	0.293864
FAM196B	0.61075	0.869288	0.341949	0.697925	0	0.309684	0.487427	0.222482	1.36517	0	0.503982	0.476953	0.981439	-0.0270297	0.606689
FAM197Y2	0	0	0	0	0	0	0	0	0	0	0	0	1	0	#DIV/0!
FAM19A1	0	0	0	0	0	0	0	0	1.18286	0	0	0.236573	1.17819	0.236573	0.407084
FAM19A3	0	0	0.299051	0	0	0	0	0.0625148	0	0	0.0598102	0.012503	0.967741	-0.0473073	0.384876
FAM19A4	0	0	0	0	0	0	0.0597624	0	0.115503	0	0	0.0350531	1.02459	0.0350531	0.224515
FAM19A5	2.47322	0	0.449883	1.05831	0	1.75844	0.670975	0	0	0	0.796283	0.485882	0.806418	-0.3104	0.433075
FAM24A	0	0	0	0	0	0	0	0	0.494136	0	0	0.0988272	1.0709	0.0988272	0.407084
FAM24B	1.63192	2.23527	1.96277	0	2.8072	2.28196	0.983389	1.80149	0	0	1.72743	1.01337	0.6096	-0.714066	0.537464
FAM26D	0	0	0	0	0	0	0	0	0	0	0	0	1	0	#DIV/0!
FAM26F	1.84953	2.53898	1.25426	0	0	1.40603	0.989924	0.321218	0	0	1.12855	0.543435	0.666594	-0.58512	0.172297
FAM27L	1.18381	0	0	0	0	0	0	0	0	0	0.236762	0	0.848648	-0.236762	0.292352
FAM41AY1	0	0	0	0	0	0	0	0	0	0	0	0	1	0	#DIV/0!
FAM41C	0	0.193485	0	0	0	0	0.0101766	0	0	0	0.0386971	0.00203532	0.974908	-0.0366618	0.312203
FAM43B	0	0	0	0	0	0	0.315638	0.0128681	0	0	0	0.0657012	1.04659	0.0657012	0.384975
FAM50B	0.0309102	0	1.72961	1.48448	0	0.0315135	0.182638	1.14794	0	0	0.649	0.272418	0.77026	-0.376582	0.29619
FAM55B	0.0279144	0.476629	0.120373	0	0	0	0.345182	0	1.27324	0	0.124983	0.323683	1.14766	0.1987	0.589023
FAM58A	1.19038	1.91573	1.80281	0	1.61196	1.3589	2.36204	2.17647	0	0	1.30417	1.17948	0.917199	-0.124694	0.94717
FAM58B	0	0	0	0	0	0	0	0	0	0	0	0	1	0	#DIV/0!
FAM64A	0.737197	0.463667	0.436247	0	0	0.126772	0.335362	0.962729	0	0	0.327422	0.284973	0.971005	-0.0424497	0.626458
FAM66A	0.0125763	0.0373308	0.246805	0	0	0.180949	0.051268	0	0	0	0.0593423	0.0464433	0.991099	-0.012899	0.680875
FAM66C	0	0	0	0	0	0	0	0	0	0	0	0	1	0	#DIV/0!
FAM66E	0	0	0	0	0	0	0	0	0	0	0	0	1	0	#DIV/0!
FAM69B	2.0247	0.319517	0.958999	0	0	0.925711	0.826406	1.56709	0	0	0.660642	0.663841	1.00222	0.00319859	0.763959
FAM69C	0	0	0	0	0	0	0.113002	0	0.186272	0	0	0.0598548	1.04236	0.0598548	0.212057
FAM71C	0	0	0	0	0	0	0	0	0	0	0	0	1	0	#DIV/0!
FAM71D	0	0.171093	0	0	0	0.174158	0.352174	0.0661012	2.7529	0	0.0342186	0.669067	1.55277	0.634848	0.328064
FAM71E1	1.81108	1.10631	1.10011	0	0	0	1.47408	0.992006	0	0	0.8035	0.493218	0.806484	-0.310282	0.324499
FAM78A	0.0110351	0.590292	0.480571	2.38086	0.0694961	1.97424	0.391568	0.427679	0.601508	0	0.706451	0.678999	0.981151	-0.0274524	0.763539
FAM78B	0.455905	1.76294	0.50909	0	0	2.20753	0.872903	0.112649	0	0	0.545586	0.638616	1.06661	0.0930304	0.942979
FAM83A	0.0793664	3.97834	1.98569	1.83214	2.92679	0.0542878	3.51701	0.91145	0.0943901	0	2.16046	0.915428	0.421897	-1.24504	0.342445
FAM84A	3.65675	2.50383	4.09403	3.12533	2.69964	1.82515	3.18956	2.65578	0	0	3.21592	1.5341	0.31169	-1.68182	0.0604482
FAM84B	1.1235	0.481269	0.362034	0.26495	0.67746	1.6631	1.13541	0.527924	0	0	0.581843	0.665287	1.05954	0.0834447	0.799333
FAM89A	0	0.547179	0.691496	0	1.56598	0	0	0.377667	0	0	0.56093	0.0755334	0.7143	-0.485397	0.236232
FAM92A3	0	0	0	0	0	0	0	0	0	0	0	0	1	0	#DIV/0!
FAM92B	0	0	0.0232169	0	0	0	0	0	0	0	0.00464338	0	0.996787	-0.0046434	0.292352
FAM95B1	0.258575	0.152997	0.00569634	0	0	0.117261	0.0263038	0.00218685	0	0	0.0834537	0.0291503	0.963059	-0.0543034	0.254213
FAM99A	0	0	0	0	0	0	0	0	0	0	0	0	1	0	#DIV/0!
FAM99B	0	0	0	0	0	0	0	0	0	0	0	0	1	0	#DIV/0!
FAM9B	0	0	0	0	0	0	0.0174364	0	2.58363	0	0	0.520214	1.43417	0.520214	0.403341
FAM9C	0	0	0	0	0	1.63957	0	0	0	0	0	0.327914	1.2552	0.327914	0.407084
FASLG	0	1.27443	0.804928	0	0	0	0.537245	0.0541517	0.0363013	0	0.415871	0.12554	0.817714	-0.290332	0.230942
FASTK	2.49486	1.94919	1.93626	2.51318	1.5455	2.04229	2.02272	1.98193	0	0	2.0878	1.20939	0.543967	-0.87841	0.122692
FATE1	0	0	0	0	0	0	0	0.130563	0	0	0	0.0261125	1.01826	0.0261125	0.407084
FBLL1	0	0	0	0	0	0	0.941274	0	0	0	0	0.188255	1.13938	0.188255	0.407084
FBP2	0.253913	0.1512	0	0	1.90301	1.82927	0	0	4.24665	0	0.461624	1.21518	1.68595	0.753561	0.279404
FBXL12	0.768739	0.244264	0.577402	0	0	0.495443	0.313995	0.903274	0	0	0.318081	0.342542	1.0171	0.0244615	0.827814
FBXL14	1.77215	1.77417	1.75814	1.28001	0	1.44197	2.00591	2.31512	0	0	1.31689	1.1526	0.892366	-0.164292	0.412855
FBXL15	2.99879	1.4032	0.85925	0	0	1.80729	0.888673	0.970809	0	0	1.05225	0.733354	0.801685	-0.318893	0.417213
FBXL19	2.69244	3.03996	2.69677	0.981336	1.13898	1.73565	2.98808	2.63367	0	0	2.1099	1.47148	0.642418	-0.638416	0.322005
FBXL22	0	0.399132	0.0417047	0	0	0.0938314	0.339654	0.063522	0	0	0.0881673	0.0994015	1.00782	0.0112342	0.925087
FBXL7	2.70865	1.03534	1.45365	1.48799	0	2.49088	2.03436	1.35127	0	0	1.33712	1.1753	0.893895	-0.161823	0.478248
FBXL8	4.72089	3.24727	2.57149	0	0	1.80355	2.88543	2.58933	0	0	2.10793	1.45566	0.63628	-0.652267	0.325614
FBXO15	0.408499	0.120431	0	0	0	0.297913	0.31065	0.450418	1.3712	0	0.105786	0.486037	1.30157	0.380251	0.243134
FBXO24	1.55268	0.791051	0.587801	0	3.07153	0.0840835	0.525064	0.357777	0	0	1.20061	0.193385	0.497502	-1.00723	0.121348
FBXO36	0.282952	0.078677	0.146477	0.33927	0	0	0.0775807	0.128175	0.0308825	0	0.169475	0.0473277	0.918819	-0.122147	0.0283313
FBXO43	0.768352	0.42942	0.192755	0	0	1.06097	0.196437	0.179832	2.93586	0	0.278105	0.874619	1.51206	0.596513	0.435626
FBXO48	0	0.27725	0.696733	0	0.567317	0	0.379701	0.553829	0	0	0.30826	0.186706	0.919197	-0.121554	0.781144
FBXO6	3.44753	4.03464	2.66445	2.44274	0	4.03495	3.8288	2.14832	0	0	2.51787	2.00241	0.699571	-0.515457	0.311177
FCAR	2.2362	1.2939	0.193437	0	0	0	0	0	0	0	0.744708	0	0.596788	-0.744708	0.0809741
FCN3	0	0	0	0	0	0.0518875	1.2158	0	0	0	0	0.253537	1.19213	0.253537	0.383969
FCRL2	1.54883	0.27303	0.598303	0	0	1.87361	0.185525	0.00929606	1.33612	0	0.484032	0.680911	1.14622	0.196879	0.890321
FCRL6	1.38888	1.22897	0.479858	0.949895	0	1.56916	0.713194	0.0254772	1.42374	0	0.809521	0.746313	0.957134	-0.0632074	0.543349
FDX1L	1.9289	0.990407	1.88354	1.35429	0	1.90411	2.0514	1.85978	0.292922	0	1.23143	1.22164	0.993241	-0.0097842	0.574293
FDXACB1	0.39831	1.26001	1.3339	2.27988	0	3.068	1.63499	0.791648	0	0	1.05442	1.09893	1.03133	0.044506	0.774873
FERD3L	0	0	0	0	0	0	0	0.912726	0	0	0	0.182545	1.13488	0.182545	0.407084
FEV	0	0	0	0	0	0	0	0	0	0	0	0	1	0	#DIV/0!
FEZF2	1.46381	0.401855	0.0194921	0	0	0.6707	0.0596784	0	0.82366	0	0.377031	0.310808	0.955135	-0.066223	0.672882
FFAR1	0	0	0	0	0	0	0	0	0	0	0	0	1	0	#DIV/0!
FGF11	2.25015	0.987306	0.350215	0.0104376	2.40717	0.529821	0.754917	0.764959	0	0	1.20105	0.40994	0.577897	-0.791115	0.337603
FGF17	3.20515	0	0.468962	0	0	4.04568	0.222258	0.108409	0.0246553	0	0.734823	0.8802	1.10602	0.145377	0.973763
FGF19	4.44061	0	0	0	0	2.77999	0.352862	0	0	0	0.888123	0.62657	0.83419	-0.261553	0.687482
FGF20	5.72113	0	0	0	0	3.12739	0.935755	0.48654	0	0	1.14423	0.909936	0.850104	-0.234289	0.724591
FGF21	0.0768982	0	0	0	0	0	0	0	0	0	0.0153796	0	0.989396	-0.0153796	0.292352
FGF22	0	0	0.510194	0	0	0	0	0	0	0	0.102039	0	0.931715	-0.102039	0.292352
FGF3	4.88826	0	0	0	0	4.45653	0	0	0	0	0.977652	0.891306	0.941905	-0.0863462	0.82889
FGF4	6.65549	0.042265	0.0376129	0	0	2.66524	0	0	0	0	1.34707	0.533049	0.568793	-0.814025	0.489
FGF5	0.00293836	0.061713	0.10564	0.00151633	0	0	0.280442	0.00299926	3.27765	0	0.0343616	0.712218	1.59976	0.677856	0.389831
FGF6	0	0.61664	0	0	0	0.0757513	1.07517	0	0	0	0.123328	0.230184	1.07688	0.106856	0.790669
FGF8	4.58306	0	0	0	0	1.48138	0.0328455	0	0	0	0.916612	0.302845	0.653488	-0.613767	0.452758
FGF9	2.54935	0.0312173	0	0	0	0.408365	0.0216105	0	1.34803	0	0.516114	0.355602	0.894707	-0.160512	0.660087
FGFBP2	0	0	0	0	0	0.497195	0	0	0	0	0	0.0994391	1.07136	0.0994391	0.407084
FGFBP3	1.06887	0.195893	0.87572	0	0	0	0.0131053	0.239424	0	0	0.428097	0.0505058	0.769722	-0.377591	0.076453
FGL1	0	0.0716342	0	0	0	0	0	0	0	0	0.0143268	0	0.990119	-0.0143268	0.292352
FHIT	0.423986	0	0.0234669	0	0	0	0	0	0	0	0.0894905	0	0.939855	-0.0894905	0.261105
FHL5	0.215894	0.989389	1.05474	0	0	1.04891	0.263896	0.0622812	0	0	0.452004	0.275017	0.884548	-0.176987	0.40371
FIBCD1	0.790975	1.30929	0.565413	0	0	0.574021	0.397301	1.97012	0	0	0.533135	0.588289	1.03897	0.0551546	0.874208
FIGNL2	0	0.0414561	0.150873	0	0	1.01841	0.300188	0.23766	0	0	0.0384658	0.311252	1.20814	0.272787	0.259184
FITM1	0	1.43998	0.0469433	1.97497	0	0.053478	1.17722	0.297519	0	0	0.692378	0.305643	0.764859	-0.386735	0.305544
FIZ1	0.947647	0.749074	0.907648	0.241719	0	1.06988	1.2168	1.22461	0	0	0.569218	0.702258	1.0966	0.13304	0.979986
FJX1	4.56802	1.95222	2.5423	0	0	2.85438	1.85735	2.30816	0	0	1.81251	1.40398	0.753391	-0.408529	0.445526
FKBP1AP1	1.11912	0.0305004	0.155703	0	0.287126	1.23102	0.339798	0.268162	0	0	0.318491	0.367796	1.03477	0.0493056	0.908363
FKBP1B	0	0	0	0	0	0	0.121417	0.333907	0	0	0	0.0910647	1.06516	0.0910647	0.25717
FKSG29	0.420289	2.32206	1.85935	0	0	0	1.74013	1.95538	0	0	0.920341	0.739103	0.881946	-0.181237	0.580774
FKSG73	0.214479	0	0.099688	0	0	0.0765994	0	0	0	0	0.0628334	0.0153199	0.967603	-0.0475136	0.22996
FKSG83	0	0	0.11202	0	0	0	0	0	2.79401	0	0.0224041	0.558801	1.45035	0.536397	0.430191
FLJ10038	0	0	0	0	0	0	0	0	0.758456	0	0	0.151691	1.11087	0.151691	0.407084
FLJ12825	0	0	0	0	0	0	0	0	0	0	0	0	1	0	#DIV/0!
FLJ13197	0	0.058396	0	0	0	0	0.00820052	0	0	0	0.0116792	0.0016401	0.993066	-0.0100391	0.350537
FLJ13224	1.39594	0.810121	0.229231	0	0	1.84124	0.254871	0.598811	0	0	0.487058	0.538985	1.03665	0.0519261	0.887671
FLJ14107	0	0	0	0	0	0	0	0	0	0	0	0	1	0	#DIV/0!
FLJ22536	2.90927	0.222029	0.293103	0	0	1.58458	0.588875	0.0830395	0	0	0.684881	0.451299	0.850521	-0.233581	0.578533
FLJ25363	0	0	0	0	0	0	0.218792	0	0	0	0	0.0437585	1.0308	0.0437585	0.407084
FLJ25758	0	0	0	0	0	0	0	0	0	0	0	0	1	0	#DIV/0!
FLJ26850	0	0	0	0	0	0	0	0	0	0	0	0	1	0	#DIV/0!
FLJ30679	0	0	0	0	0	0	0	0	0	0	0	0	1	0	#DIV/0!
FLJ32063	0	0	0	0	0	0	0	0	0	0	0	0	1	0	#DIV/0!
FLJ33630	0	0	0	0	0	0	0	0	0	0	0	0	1	0	#DIV/0!
FLJ34503	0	0	0	0	0	0	0	0	0	0	0	0	1	0	#DIV/0!
FLJ35024	0	0	0.00947373	0	0	0	0	0	0	0	0.00189475	0	0.998688	-0.0018947	0.292352
FLJ35220	1.21262	0.935375	0.626201	0.291614	0	0.983832	0.848188	0.798147	0	0	0.613162	0.526033	0.941395	-0.0871285	0.451339
FLJ36000	0	0	0	0	0	0	0	0	0	0	0	0	1	0	#DIV/0!
FLJ36777	0	0	0	0	0	0	0	0	0	0	0	0	1	0	#DIV/0!
FLJ37201	0	0	0	0	0	0	0	0	0	0	0	0	1	0	#DIV/0!
FLJ37453	0	0	0	0	0	0.0180509	0	0	0	0	0	0.00361017	1.00251	0.00361017	0.407084
FLJ39582	1.03017	0	0.0569547	0	0	0.500969	0.276044	0	0	0	0.217426	0.155403	0.95792	-0.062023	0.656224
FLJ39609	0	0	0	0	0	0	0	0	0	0	0	0	1	0	#DIV/0!
FLJ39653	1.22878	0	0.378568	0.8274	0	0	0.373088	0.278992	0	0	0.486949	0.130416	0.781039	-0.356533	0.0995062
FLJ39739	0	0	0	0	0	0	0	0	0	0	0	0	1	0	#DIV/0!
FLJ40292	0	0	0	0	0	0	0	0	0	0	0	0	1	0	#DIV/0!
FLJ40434	0	0	0	0	0	0	0	0	0	0	0	0	1	0	#DIV/0!
FLJ40504	0	0	0	0	0	0	0.0758853	0	3.71385	0	0	0.757947	1.69108	0.757947	0.395852
FLJ40852	0.694049	0.0937401	0.0507818	0	0	0	0.152126	0	0	0	0.167714	0.0304253	0.909226	-0.137289	0.262034
FLJ41941	0	0	0	0	0	0	0	0	0	0	0	0	1	0	#DIV/0!
FLJ42289	0	0	0	0	0	0	0	0	0	0	0	0	1	0	#DIV/0!
FLJ42709	0	0	0	0	0	0	0	0	0	0	0	0	1	0	#DIV/0!
FLJ42875	0	0	1.33318	0	0	0	0.15885	0.126946	0	0	0.266636	0.0571592	0.864851	-0.209477	0.381122
FLJ43390	0	0	0	0	0	0	0	0	0	0	0	0	1	0	#DIV/0!
FLJ43663	0	0	0	0	0	0.013589	0	0	0	0	0	0.0027178	1.00189	0.0027178	0.407084
FLJ43860	0.0622593	0.242799	0.689924	0	0	0.481578	0.00727928	0.356401	0.0142116	0	0.198996	0.171894	0.981389	-0.0271024	0.681879
FLJ44054	0	0	0	0	0	0	0	0	0	0	0	0	1	0	#DIV/0!
FLJ44635	0.0843566	0.124787	0	0	0	0	0.115237	0.0293627	0.779719	0	0.0418288	0.184864	1.10423	0.143035	0.467333
FLJ45244	0	0	0	0	0	0	0	0	0	0	0	0	1	0	#DIV/0!
FLJ45983	0	0	0	0	0	0.0205733	0	0	0	0	0	0.00411466	1.00286	0.00411466	0.407084
FLJ46111	0	0	0.139236	0	0	0.231354	0	0	0	0	0.0278473	0.0462707	1.01285	0.0184235	0.855644
FLJ46361	0	0	0	0	0	0	0	0	0	0	0	0	1	0	#DIV/0!
FLRT1	1.41795	1.29467	1.10171	0	1.25163	1.8289	1.18014	1.78	0	0	1.01319	0.957808	0.962338	-0.0553843	0.994007
FLYWCH1	3.12528	2.17115	2.16721	3.21235	1.46505	2.14214	2.26207	2.54083	0	0	2.42821	1.38901	0.486597	-1.0392	0.108154
FLYWCH2	3.55578	3.17248	3.64014	0	3.05101	2.48495	3.21694	4.68973	0	0	2.68388	2.07832	0.657218	-0.605557	0.702927
FMO3	0.17827	0.620687	0.145702	0	0.127445	0.0174556	0.807603	0.113109	0	0	0.214421	0.187634	0.981604	-0.0267873	0.826123
FMO9P	0.0373004	0.336916	0.247342	0	0	0	0	0.404257	0	0	0.124312	0.0808514	0.970325	-0.0434603	0.541832
FMR1NB	0	1.69736	0.606445	0	0	0.0528185	0.753815	0	0.689451	0	0.460762	0.299217	0.894067	-0.161545	0.513915
FOLR1	1.38355	0	0.158714	0	0	1.04568	0.552628	1.34121	0	0	0.308452	0.587904	1.21373	0.279452	0.648772
FOLR2	0	0.134	2.42782	0	0	1.38597	1.59346	0.949288	0	0	0.512364	0.785744	1.20864	0.273379	0.829176
FOLR3	1.44441	0	0.141178	0	0	0	1.40816	0	0	0	0.317117	0.281631	0.975703	-0.0354855	0.803394
FOLR4	0	0	0	0	0	0	0	0	0	0	0	0	1	0	#DIV/0!
FOXA3	1.1231	0.391994	0	0	0	1.12622	0.0171728	0	0	0	0.30302	0.228678	0.949776	-0.074341	0.676359
FOXB1	1.45907	0	0.0763812	0	0	0	0	0	0	0	0.30709	0	0.80827	-0.30709	0.262718
FOXB2	0	0	0	0	0	0	1.33946	0	0	0	0	0.267892	1.20405	0.267892	0.407084
FOXD1	2.91157	1.55792	0.0935876	0	0	0.0219743	1.85255	1.28116	2.78311	0	0.912615	1.18776	1.21012	0.275145	0.957894
FOXD2	0	0.66534	0.113247	0	0	0	0.881763	1.95658	0	0	0.155717	0.56767	1.33048	0.411952	0.44456
FOXD3	0.0237656	1.59839	0.422225	0	0	0	1.85001	0.110298	0	0	0.408877	0.392062	0.988412	-0.0168152	0.82843
FOXD4	1.37658	2.91844	1.81812	1.25088	1.62744	4.01736	3.79689	2.25321	0	0	1.79829	2.01349	1.16087	0.215201	0.873929
FOXE1	0	3.82629	2.29741	3.79312	1.49559	0	2.53925	0.873425	0	0	2.28248	0.682534	0.329889	-1.59995	0.106078
FOXE3	0	0	0.107622	0	0	0	0.578304	0.0994536	0	0	0.0215244	0.135552	1.08224	0.114027	0.429434
FOXF2	4.05787	0.150089	0.0782206	0	0	3.44671	1.06489	0.99604	0	0	0.857237	1.10153	1.18451	0.244291	0.979562
FOXG1	1.34899	0.929346	0.505587	0	0	4.72153	0.0762584	0	0	0	0.556785	0.959558	1.32205	0.402773	0.816894
FOXH1	0	0.910165	0.188564	0	0	0.0228814	0.308533	0.10439	0	0	0.219746	0.087161	0.912196	-0.132585	0.382733
FOXI2	0	0.0449154	0	0	0	0	0.0104564	0	0	0	0.00898308	0.00209128	0.995234	-0.0068918	0.39761
FOXJ1	0	0.965235	2.39777	1.88895	1.93319	1.61898	0.539054	2.64684	0	0	1.43703	0.960973	0.718941	-0.476055	0.651309
FOXL1	2.0874	0.211065	0.269694	0	0	0.677577	0.851609	1.13574	0	0	0.513632	0.532985	1.0135	0.0193528	0.833369
FOXL2	0	0.890456	1.64832	0	0	0	0.372511	0.109374	0	0	0.507755	0.0963769	0.751905	-0.411378	0.177238
FOXN4	0	0.822932	0	0	0	1.72365	0.00953791	0.00943537	0.0186443	0	0.164586	0.352253	1.13892	0.187666	0.742556
FOXP3	0.955773	1.10959	1.39853	0.577814	0	1.40672	0.956941	0.424947	0	0	0.80834	0.557722	0.840536	-0.250618	0.232991
FOXQ1	4.15483	2.48663	1.09645	1.29959	0.0270894	3.31167	2.0021	2.02625	0	0	1.81292	1.468	0.787354	-0.344915	0.435208
FOXR1	0	0	0	0	0	1.42206	0.339467	1.11786	0	0	0	0.575878	1.49058	0.575878	0.127739
FOXS1	1.48022	2.17467	0.255439	0	0	0	1.54588	1.31548	0	0	0.782066	0.572273	0.864661	-0.209793	0.522667
FPR2	0.0928464	0.949644	0.559031	0	0	1.47394	0.171592	0.410694	4.17464	0	0.320304	1.24617	1.89983	0.925869	0.378895
FRAT1	0.106462	0.298221	0.719646	0	0	0.0186291	0.358115	0.0614931	0	0	0.224866	0.0876474	0.909271	-0.137218	0.264755
FRAT2	2.17667	1.03931	0.9342	0.0229859	0	0.0226177	0.753246	0.85218	0	0	0.834632	0.325609	0.702698	-0.509023	0.152029
FRG2	0.547204	0.00593396	0.215697	0	0	0	0.129474	0	1.68582	0	0.153767	0.363058	1.15612	0.209291	0.676554
FRG2B	1.97558	0.0306502	0.106009	0	0	0	0.575274	0	3.87243	0	0.422447	0.889542	1.38232	0.467095	0.716103
FRMD1	0	0.707519	0	0	0	0	0	0	0	0	0.141504	0	0.906574	-0.141504	0.292352
FRMD7	0.102129	0.0878566	0.200322	0	0	0.377012	0.167062	0.109134	4.04352	0	0.0780616	0.939345	1.81665	0.861284	0.372406
FRMD8	2.28815	3.34412	3.17798	2.09038	0.857241	1.81695	3.4297	2.29445	0	0	2.35158	1.50822	0.557346	-0.843354	0.175416
FSCN2	4.05221	2.87359	1.78216	1.29344	0	4.65218	2.26394	1.01844	0	0	2.00028	1.58691	0.750869	-0.413367	0.444068
FSD1	1.43881	0.0460666	0.170021	0	0	2.45579	0.073472	0.662895	0	0	0.33098	0.638431	1.23752	0.307451	0.724973
FSHB	0	0	0.0224306	0	0	0	0.226908	0.25401	0.253629	0	0.00448612	0.146909	1.10376	0.142423	0.0777342
FTCD	1.25827	0	0.308923	0	0.478243	0.0354335	0.255431	0.387594	0	0	0.409088	0.135692	0.82737	-0.273396	0.385152
FTHL17	0	0.363965	0	0	0	0	0.482289	0	0	0	0.072793	0.0964577	1.01654	0.0236647	0.968937
FTLP10	0	0	0	0	0	0	0	0	0	0	0	0	1	0	#DIV/0!
FUK	1.88614	1.86009	1.75139	0.0965204	0.0935864	2.53707	1.62118	1.94113	0	0	1.13755	1.21987	1.05873	0.0823293	0.806387
FUT3	2.63625	5.07081	4.37404	4.98875	4.67278	0.0316768	4.57682	3.92391	0	0	4.34853	1.70648	0.160201	-2.64204	0.0861988
FUT4	1.37746	0.639778	0.590992	1.5024	0	1.56675	0.48153	0.810976	0	0	0.822127	0.571852	0.840736	-0.250275	0.283739
FUT6	2.93543	3.9805	4.79712	4.27151	4.7799	0.0102825	2.03034	0.912792	1.80527	0	4.15289	0.951738	0.108732	-3.20115	0.00138898
FUT7	0	0.40496	1.65204	0	0	2.44585	0	0	0	0	0.411399	0.489169	1.05539	0.0777699	0.970409
FXYD1	0.237766	0	0.516769	0	0	0	0.059401	0	0	0	0.150907	0.0118802	0.908132	-0.139027	0.148222
FXYD2	0	0.033928	0	0	0	0	0	0.134178	0	0	0.0067856	0.0268355	1.01399	0.0200499	0.576361
FXYD4	0	0	0.294424	0	0	0	0	0	0	0	0.0588847	0	0.960006	-0.0588847	0.292352
FXYD7	1.13632	0.207754	0.948257	0	0	1.29734	0.295439	0.708931	2.33494	0	0.458467	0.927329	1.38402	0.468862	0.524176
FZD10	2.12716	3.09945	3.50111	0.721852	1.35839	1.61116	2.17434	4.1917	0	0	2.16159	1.59544	0.675415	-0.566155	0.483928
FZD2	0.746337	0.231333	0.88797	1.52208	0	0.554946	0.7105	1.79988	0	0	0.677543	0.613065	0.956291	-0.064478	0.611979
FZD5	0.811408	0.869576	0.581715	0	0	0.378447	0.469866	0.414961	0	0	0.45254	0.252655	0.87062	-0.199885	0.180804
FZD8	3.47878	0.87227	0.571753	0	0	0.893131	1.34373	1.02899	0	0	0.98456	0.65317	0.79477	-0.33139	0.46425
FZD9	0.267578	0.250048	0.446268	0	0	0.99516	0.0287061	0.110377	0	0	0.192779	0.226848	1.0239	0.0340697	0.953425
GAB4	0.0127844	0.278821	1.72243	0	0	0.838303	0.0774723	1.75055	0	0	0.402807	0.533264	1.09464	0.130457	0.956858
GABRA2	0.462427	0.0168845	0.0299141	0	0	0	0	0	1.13131	0	0.101845	0.226261	1.09007	0.124416	0.729328
GABRA5	0.00806436	0.0239841	0	0	0	0	0	0	3.31673	0	0.0064097	0.663345	1.57673	0.656936	0.412501
GABRG2	0	0.259738	0.687764	0	0	0.819154	0.277777	0.331722	2.00602	0	0.1895	0.686934	1.4117	0.497434	0.327115
GABRQ	3.83165	4.54006	1.33172	0	3.86006	5.12324	4.13328	1.27021	0	0	2.7127	2.10535	0.656401	-0.607352	0.839813
GABRR3	0.105805	0.297727	0	0	0	0	0.337839	0	0	0	0.0807064	0.0675678	0.990934	-0.0131386	0.744714
GAD2	0	0	0.176259	0	0	0	0	0	0	0	0.0352518	0	0.975861	-0.0352518	0.292352
GAL	4.29724	2.56149	0	0	3.31	5.83759	0	1.84465	0	0	2.03375	1.53645	0.708432	-0.497298	0.913474
GAL3ST1	0	0	0	0	0	0	0	0	0	0	0	0	1	0	#DIV/0!
GAL3ST2	0	2.906	2.17229	0	0	0	2.15495	1.54022	0	0	1.01566	0.739034	0.825521	-0.276623	0.548171
GAL3ST3	0.811731	0	0	0	0	0	0	0	0	0	0.162346	0	0.893571	-0.162346	0.292352
GALK1	2.33452	1.38449	2.35994	0	0	2.65076	2.09647	2.22909	0	0	1.21579	1.39527	1.13247	0.179475	0.883047
GALNT9	0.546694	0.0392692	0.842978	0	0	0	0.196576	0.59915	0.103862	0	0.285788	0.179918	0.929244	-0.105871	0.445085
GALNTL6	0.952744	0.723125	0	0	0	0.520061	0.362665	0.14405	0	0	0.335174	0.205355	0.913946	-0.129818	0.413754
GALP	0	0	0	0	0	0	0	0	0	0	0	0	1	0	#DIV/0!
GALR1	0	0.368325	0	0	0	0	0.0120164	0	0.670605	0	0.0736649	0.136524	1.04453	0.0628593	0.803166
GALR2	1.31592	0.221957	0.427433	0	0	0.293094	0.925993	0.130494	0	0	0.393062	0.269916	0.918183	-0.123146	0.511441
GALR3	0	0.324961	0.388019	0	0	2.21856	0	0.202902	0	0	0.142596	0.484293	1.26725	0.341697	0.561324
GAPDHS	1.92238	0.980301	0.707284	0	1.74578	2.41742	0.560964	0.720913	0.176519	0	1.07115	0.775162	0.814516	-0.295986	0.838042
GAPT	0.0220901	0.107258	0.33436	0	0	0	0.0304215	0	0	0	0.0927416	0.00608431	0.941702	-0.0866573	0.147449
GAS1	2.99456	1.20895	2.18357	0	0	0	3.7794	3.97733	0	0	1.27742	1.55134	1.2091	0.273928	0.971285
GAS2L1	1.791	2.44525	1.29656	1.22162	0	1.77989	2.8123	1.29907	0	0	1.35089	1.17825	0.88722	-0.172637	0.464732
GAS2L2	0	1.35203	0	0	0	0	0.693068	0	2.86135	0	0.270406	0.710883	1.35705	0.440477	0.608182
GAS5	2.82305	2.07122	3.16091	1.98799	1.38098	3.83326	2.28178	3.74763	0	0	2.28483	1.97254	0.80536	-0.312294	0.606194
GAST	0	0	0.573236	0	0	0	0	0	0	0	0.114647	0	0.923608	-0.114647	0.292352
GATA1	0.131785	1.08936	0	0	1.82163	0	0.629384	0	0	0	0.608555	0.125877	0.715648	-0.482678	0.530141
GATA5	0	0	0.0331052	0	0	0	0	0	0	0	0.00662105	0	0.995421	-0.006621	0.292352
GBP7	0	0.337741	1.8755e-10	0	0	1.0647e-08	9.3342e-11	0	4.5156e-06	0	0.0675482	9.0527e-07	0.954259	-0.0675472	0.292357
GBX2	0	0.83305	0.760836	0	0	1.13166	0.766988	0.25786	1.80976	0	0.318777	0.793255	1.38942	0.474478	0.375072
GCAT	2.16493	1.31163	1.2553	0	1.49009	2.51167	0.671299	1.3551	0	0	1.24439	0.907613	0.791809	-0.336775	0.690864
GCDH	3.12745	1.50758	2.30019	3.85999	1.28621	3.28858	1.86292	1.77224	1.91738	0	2.41628	1.76822	0.638138	-0.64806	0.25042
GCG	0	0	0	0	0	0	0	0	2.95424	0	0	0.590848	1.50613	0.590848	0.407084
GCGR	0.744661	1.44645	0.403274	0	0	0.95799	1.61869	0.227379	0	0	0.518878	0.560812	1.02949	0.0419341	0.850726
GCNT3	0	0.23015	3.47262	0	0	1.49578	0.0142819	1.22544	0	0	0.740554	0.5471	0.87451	-0.193454	0.66514
GDA	0	0.36446	0	0	0	0.126867	0.157565	0.0416286	0.258665	0	0.0728921	0.116945	1.03101	0.0440531	0.793844
GDEP	0	0	0	0	0	0	0	0	0	0	0	0	1	0	#DIV/0!
GDF1	1.35832	0.0377297	1.0185e-05	0	0	1.84641	0	0.625444	0	0	0.279213	0.49437	1.16083	0.215157	0.781023
GDF11	1.85083	0.509316	0.747958	0.858809	0	1.86875	0.701288	0.188183	0	0	0.793382	0.551645	0.845727	-0.241737	0.387315
GDF15	2.70969	1.12526	2.76265	0	0	2.63179	0.94179	2.07295	0	0	1.31952	1.12931	0.876475	-0.190215	0.557448
GDF2	0	0	0	0	0	0	0	0	0	0	0	0	1	0	#DIV/0!
GDF3	0	0	0.818755	0	0	0	0.452794	0	0	0	0.163751	0.0905587	0.950532	-0.0731923	0.598608
GDF5	0.568634	0.465913	0.359013	0	0	0.175619	0.542033	0	0	0	0.278712	0.14353	0.910555	-0.135182	0.245033
GDF6	0.205673	0	0.46902	0	0.701268	0	0.605419	0.0436281	0	0	0.275192	0.12981	0.90414	-0.145383	0.822405
GEMIN6	1.54351	2.18617	2.11839	3.10474	1.55492	1.30256	1.07174	2.05144	3.91399	0	2.10154	1.66795	0.740413	-0.433598	0.493903
GEMIN7	1.45839	1.41569	1.07543	0	0	2.1492	1.40458	1.09692	0	0	0.789903	0.930142	1.10209	0.140238	0.921289
GEMIN8P4	0	0.141145	0	0	0	0.248768	0	0	0	0	0.028229	0.0497536	1.01503	0.0215246	0.828585
GFAP	0	0	0	0	0	0.511677	0	0	0	0	0	0.102335	1.07351	0.102335	0.407084
GFER	2.58038	1.04073	1.69576	3.42193	2.61499	2.20576	1.86417	2.09327	0	0	2.27076	1.23264	0.486961	-1.03812	0.235201
GFI1	2.63192	1.7729	1.31723	0.896681	0	0.81091	0.43427	0.24075	0.0224458	0	1.32375	0.301675	0.492409	-1.02207	0.0078981
GFI1B	0	1.96174	0	0	2.43457	0	0.111701	0	0	0	0.879262	0.0223402	0.552129	-0.856922	0.313946
GFRA3	0.050731	0	0.152542	0	0	1.26555	0.555903	0	0	0	0.0406545	0.364291	1.25148	0.323636	0.3076
GFRA4	0	0	0	0	0	0.387511	0.111705	0	0	0	0	0.0998434	1.07166	0.0998434	0.279354
GFRAL	0	0	0.174734	0	0	0	0.0179175	0	1.07794	0	0.0349467	0.219172	1.13621	0.184225	0.499504
GGNBP1	0	0	0	0	0	0	0	0	0	0	0	0	1	0	#DIV/0!
GGT6	0	3.20841	2.5964	1.3961	2.47413	0	2.77521	2.28991	0	0	1.93501	1.01302	0.527783	-0.921984	0.431444
GGT8P	0	0.0579742	0	0	0	0	0.451978	0.116337	0	0	0.0115949	0.113663	1.07331	0.102068	0.354653
GGTLC1	3.33044	0	0	0	0	0	0	0.0767436	0	0	0.666087	0.0153487	0.636954	-0.650738	0.300764
GGTLC2	3.34732	1.34938	0	3.85635	0	5.3609	2.33164	1.34057	0	0	1.71061	1.80662	1.06882	0.0960124	0.815864
GH2	0	2.27531	2.06925	0	0	1.68675	0	0	0	0	0.868912	0.337349	0.691805	-0.531563	0.301682
GHRH	1.08455	0	0	0	0	0	0	1.60335	0	0	0.216909	0.320671	1.07457	0.103761	0.912467
GHRLOS	0.716146	0.254547	0.0802463	0	0	1.1767	0.0626767	0.312126	0	0	0.210188	0.3103	1.07186	0.100113	0.874555
GIMAP1	0.30491	0.211103	0.861447	0	0	0.111107	0.592577	0	0	0	0.275492	0.140737	0.910824	-0.134755	0.359107
GIMAP2	1.34999	2.52074	0.839715	3.30617	0	2.17381	1.87157	0.490117	5.15463	0	1.60332	1.93802	1.26112	0.3347	0.955128
GIP	0	0	0	0	0	0	0	0	0	0	0	0	1	0	#DIV/0!
GIPC3	0	0.427544	0	0	0	0	0.338502	0.203803	0	0	0.0855088	0.108461	1.01604	0.0229521	0.990121
GJA3	0	0.0797967	0	0	0	0	0	0	0	0	0.0159593	0	0.988999	-0.0159593	0.292352
GJC2	3.04034	0.223755	2.11207	0	0	0	1.94602	0.807141	0	0	1.07523	0.550633	0.695152	-0.5246	0.342621
GJD3	1.71702	0.545763	1.05232	0.634323	0	0.36137	0.926582	0.940433	0	0	0.789884	0.445677	0.787741	-0.344207	0.149015
GJD4	0	0.553614	0	0	0	0	0	0	0	0	0.110723	0	0.926124	-0.110723	0.292352
GK2	0	0.475374	0.260978	0	0.0341358	0	0.31475	0	3.16403	0	0.154098	0.695757	1.45565	0.541659	0.494655
GKN1	0	0	0.0594482	0	0	0	0.135343	0.0905837	0	0	0.0118896	0.0451854	1.02335	0.0332958	0.413932
GKN2	0	0	0.24921	0	0	0	0	0	0	0	0.049842	0	0.966042	-0.049842	0.292352
GLDN	0.107496	0.311402	0.654965	0	0.184716	0.0826943	0.305672	0.0235279	0	0	0.251716	0.0823788	0.889251	-0.169337	0.233024
GLIS1	0.492924	0.564395	0.605674	2.19129	0.437974	0.101883	0.894599	0.711347	0	0	0.858452	0.341566	0.698878	-0.516887	0.182556
GLOD5	0	0.262171	0	0	0	0	0	0.057727	1.88583	0	0.0524342	0.388711	1.26249	0.336277	0.475306
GLP2R	0	0.407481	0	0	0	0	0.0704894	0	0.260454	0	0.0814962	0.0661888	0.989446	-0.0153075	0.746721
GLRA3	0.150652	0.275697	0.0800008	0	0	0.641574	0	0	0	0	0.10127	0.128315	1.01892	0.0270448	0.99138
GLRA4	0.0227289	0.0227418	0	0	0	1.09245	0.286123	0	0.0906895	0	0.00909413	0.293853	1.21821	0.284759	0.2667
GLRX2	1.15059	2.54803	1.17808	0	0	2.45954	2.03531	2.05639	0	0	0.975338	1.31025	1.2613	0.334909	0.908539
GLS2	0.57473	0.523354	0.875491	0	0.316135	0.339185	0.295562	0.643692	0.0485123	0	0.457942	0.26539	0.875056	-0.192552	0.306227
GLT6D1	0	0.0968478	0.0293788	0	0	0.790347	0	0.0884482	0	0	0.0252453	0.175759	1.10996	0.150514	0.440696
GLTPD1	2.03782	2.0547	1.05884	0	0	0.212893	2.12903	2.16562	0	0	1.03027	0.901509	0.914614	-0.128765	0.608227
GLYATL1	0	0.407314	0	0	0	0	0.0257547	0.038049	1.42374	0	0.0814627	0.297509	1.16155	0.216046	0.573725
GLYCAM1	0	0	0	0	0	0	0	0	0	0	0	0	1	0	#DIV/0!
GNA14	0.201628	0.602212	0.447583	0	1.19044	0	0.480473	0.116051	3.95234	0	0.488372	0.909773	1.33923	0.421401	0.517547
GNAO1	0.13083	0.0807492	0.438261	0	0	0	0.044326	0.214073	0	0	0.129968	0.0516797	0.947181	-0.0782883	0.288257
GNASAS	0	0	0	0	0	0	0	0	0	0	0	0	1	0	#DIV/0!
GNAT1	0	0	0	0	0	1.28352	0.131995	0	0	0	0	0.283103	1.21681	0.283103	0.35374
GNB1L	1.77035	1.67077	2.27765	1.35628	0	1.09795	2.60818	1.60041	0	0	1.41501	1.06131	0.782572	-0.353704	0.267942
GNG10	0	1.54189	1.22087	0.653128	0	1.65895	1.26762	1.18658	0	0	0.683179	0.822631	1.10149	0.139452	0.950956
GNG3	0	0	0	0	0.148894	0	0	0.332975	3.71542	0	0.0297787	0.809679	1.71701	0.7799	0.360136
GNG7	0.00884079	0	0	0	0	0	0.0829674	0.0179914	1.38509	0	0.00176816	0.297209	1.22726	0.295441	0.371351
GNG8	0	1.73143	0	0	0	0	0	0	0	0	0.346285	0	0.786607	-0.346285	0.292352
GNGT1	0.0446491	0	0.588235	0	0	0.0229147	0.091026	0.202013	0	0	0.126577	0.0631907	0.957015	-0.0633861	0.499817
GNLY	2.90152	3.0639	2.69892	0	1.69974	1.88491	2.61862	0.526906	2.48269	0	2.07282	1.50262	0.673528	-0.570191	0.472612
GNMT	1.24869	0.699435	1.17771	0	0	0	1.18239	0	0	0	0.625167	0.236479	0.763824	-0.388688	0.182591
GNRH2	0	1.86362	0	0	0	3.11823	0	0	0	0	0.372723	0.623647	1.18997	0.250923	0.852385
GNRHR2	0	0	0	0	0	0	0	0	0	0	0	0	1	0	#DIV/0!
GOLT1A	0.0316702	0.0628364	1.65841	0	0	0	0	1.77911	0	0	0.350584	0.355822	1.00364	0.00523785	0.882799
GOT1L1	0.525243	0	0	0	0	0	0	0	0.0505353	0	0.105049	0.010107	0.93631	-0.0949416	0.330431
GP2	1.13049	0.258058	0	0	0	0.0992928	0	0	0.0271671	0	0.27771	0.025292	0.839488	-0.252418	0.215726
GP9	0	0	0	0	0	0	0	0	0	0	0	0	1	0	#DIV/0!
GPA33	0	0.420129	0	0	0	0	0	0	1.21806	0	0.0840258	0.243611	1.11697	0.159585	0.648676
GPBAR1	0	1.55785	0.0647394	0	0.915818	3.85121	1.54803	0.016849	0	0	0.507681	1.08322	1.49023	0.575537	0.48487
GPC5	0	0	0.115358	0	0	0	0	0.142494	0.0450506	0	0.0230715	0.037509	1.01006	0.0144375	0.835854
GPHA2	0	0	0	0	0	0	0.330973	0.0515812	0	0	0	0.0765107	1.05446	0.0765107	0.329534
GPR132	0.254916	2.07144	1.39715	0	0	1.35871	1.15855	0.825911	0	0	0.7447	0.668633	0.948641	-0.0760662	0.639904
GPR135	0.794436	0.5919	0.98943	0	0	1.28764	0.701756	1.16893	0	0	0.475153	0.631665	1.11459	0.156512	0.92056
GPR142	0	0	0	0	0	0	0	0	0	0	0	0	1	0	#DIV/0!
GPR143	0.726048	1.15337	0.108009	0	2.26374	0.595872	0.747948	0.360283	0	0	0.850233	0.340821	0.702509	-0.509412	0.612089
GPR144	0.269068	0	0.636896	0	0	0.237375	0.396301	0.758705	0	0	0.181193	0.278476	1.06976	0.0972834	0.809975
GPR146	1.52576	1.96976	1.58268	0	3.13475	3.12605	1.37008	2.39679	0	0	1.64259	1.37858	0.832773	-0.264005	0.896463
GPR148	0	0	0	0	0	0.0871595	0	0	0	0	0	0.0174319	1.01216	0.0174319	0.407084
GPR15	0	1.24224	0.656437	1.62566	0	0.501487	0.668903	0	5.0796	0	0.704866	1.25	1.45915	0.545131	0.755597
GPR150	0.318214	0.287373	0.287291	0	0	0.188965	0	1.2699	0	0	0.178576	0.291773	1.08162	0.113198	0.81864
GPR152	0	0.103982	0.506577	0	0	0.638805	0	0	0	0	0.122112	0.127761	1.00392	0.0056494	0.893616
GPR157	0.580307	2.09726	2.06533	1.59634	2.33272	0.124851	1.7552	1.60542	0	0	1.73439	0.697095	0.487239	-1.0373	0.152084
GPR158	0.749471	0.437199	0.078743	0	0	1.01729	0.0752185	0.060769	1.28129	0	0.253083	0.486914	1.17595	0.233832	0.636866
GPR161	2.42509	1.77858	0.826174	1.10919	0.983011	2.03565	2.68572	1.28599	0	0	1.42441	1.20147	0.856818	-0.222939	0.642095
GPR172B	0.120051	2.05235	1.06098	0.779747	0.9869	1.04846	2.3886	1.00776	0	0	1.00001	0.888962	0.925918	-0.111044	0.856835
GPR173	2.02939	0.476451	0.867061	0	0	2.34039	2.18306	1.03901	1.26779	0	0.674581	1.36605	1.61493	0.69147	0.422216
GPR20	0.0329531	0.997594	0	0	0	0	0.31047	0.0449659	0	0	0.20611	0.0710873	0.910656	-0.135022	0.438922
GPR25	1.05593	1.15222	0	0	0	0	1.03992	0	0	0	0.441631	0.207983	0.850482	-0.233647	0.379034
GPR26	0	0.0135612	0.182043	0	0	0	0	0	0.26184	0	0.0391208	0.052368	1.00922	0.0132473	0.962463
GPR27	2.69238	0.723218	1.27294	0	0	1.40675	2.0911	1.00033	0	0	0.937706	0.899636	0.973957	-0.0380698	0.700752
GPR3	0.541661	0.75186	0	0	0	0	0.443332	0.563752	1.9237	0	0.258704	0.586158	1.2548	0.327454	0.564454
GPR31	2.06699	1.76321	0	0	0	0	0	0	0	0	0.766041	0	0.588029	-0.766041	0.0908548
GPR32	0	0	0.127046	0	0	0	0.336433	0	0	0	0.0254092	0.0672866	1.02945	0.0418774	0.675062
GPR35	0	0.115953	0.864166	0	0.811322	0.32863	0.564204	0.145486	0	0	0.358288	0.207664	0.900861	-0.150624	0.869856
GPR37L1	0.60909	1.09311	0.540851	0	0	1.28447	0.352368	0	0	0	0.448611	0.327367	0.919394	-0.121244	0.519038
GPR39	2.8472	1.80646	1.37552	0	0.0220463	0	2.81001	2.29274	0	0	1.21024	1.02055	0.876792	-0.189694	0.598481
GPR4	0.459711	0.165129	0.108965	0.0163648	0	0	0.374855	0.211681	0	0	0.150034	0.117307	0.977571	-0.0327266	0.578847
GPR44	0.0166016	0.0165853	0	0	0	0.0664377	0	0	0	0	0.00663738	0.0132875	1.00462	0.00665015	0.759003
GPR45	0.0288343	0.28988	0	0.0298985	0	0	0	0	2.30051	0	0.0697227	0.460102	1.31074	0.390379	0.500529
GPR6	0	0	0	0	0	0	0	0	0	0	0	0	1	0	#DIV/0!
GPR61	0.403375	1.16449	0.398972	0	0	0	0.419857	0	0	0	0.393367	0.0839714	0.80698	-0.309396	0.124973
GPR62	0	0.0661181	0.096947	0	0	2.59966	0	0.291756	0	0	0.032613	0.578283	1.4597	0.54567	0.382543
GPR68	0.784405	2.95406	0.680202	0	0	0.747393	2.56703	1.18465	0	0	0.883733	0.899814	1.01121	0.0160811	0.800011
GPR78	0	3.01456	0	0	0	0	2.4545	0	0	0	0.602913	0.490901	0.925297	-0.112012	0.770116
GPR87	0.127964	4.83389	4.41732	3.82743	4.41605	1.26028	4.47814	4.2285	0	0	3.52453	1.99338	0.346002	-1.53115	0.402904
GPR88	0.158063	0.067864	0.259548	0	0	0.677153	0	0.0649209	0	0	0.0970951	0.148415	1.03621	0.0513197	0.869314
GPR89A	0	0	0	0	0	0	0	0	0	0	0	0	1	0	#DIV/0!
GPRIN2	0.0405517	0.0602039	0.0884191	0	0	0	0.100114	0.208028	0	0	0.0378349	0.0616283	1.01663	0.0237933	0.781445
GPSM1	2.21739	1.68616	1.93267	0.843045	0	1.53926	1.39051	1.6778	0	0	1.33585	0.921515	0.750363	-0.41434	0.179899
GPT	2.07942	2.02045	2.00802	0	0	1.94859	1.48525	1.72209	0	0	1.22158	1.03118	0.876368	-0.190392	0.476638
GPX5	0	0	0	0	0	0	0	0	0	0	0	0	1	0	#DIV/0!
GPX6	0	0	0	0	0	0	0	0	3.46807	0	0	0.693615	1.61733	0.693615	0.407084
GPX7	0.718672	0.12238	1.50353	0	0	1.977	0.939196	0.68234	2.34167	0	0.468917	1.18804	1.64618	0.719125	0.328113
GRAMD2	1.00339	0.124705	0.0752538	0	0.889938	0	0.263939	0.364691	0	0	0.418658	0.125726	0.816242	-0.292932	0.462478
GRAP2	0.149196	0.860864	0.502069	0.715307	1.51841	1.71567	0.731907	0.0933628	1.2365	0	0.74917	0.75549	1.00439	0.00631993	0.632055
GREM2	0.380419	0.422916	0	0	0	0	0.0388984	0.0155178	0	0	0.160667	0.0108833	0.901385	-0.149784	0.106245
GRID2IP	0.783846	0.0102459	0.139428	0	0	1.50168	0.0960502	0.027803	0	0	0.186704	0.325107	1.10069	0.138404	0.81231
GRIN2C	1.38889	0.214714	0.632126	0	0.141948	0.830142	0.469545	0.617206	0	0	0.475535	0.383379	0.938119	-0.0921568	0.609823
GRIN2D	0	3.229	0.257658	2.34647	2.6565	1.33504	2.9977	0.796331	0	0	1.69793	1.02581	0.627588	-0.672111	0.658133
GRIN3B	0.783141	0.720581	0.231204	0	0	1.45962	0.352481	0.0883808	0	0	0.346985	0.380096	1.02322	0.0331112	0.884558
GRIP2	0.0771868	0.868728	0.0686547	0	0	0.0592321	1.01214	0.352996	0.0263603	0	0.202914	0.290146	1.06233	0.0872317	0.900779
GRM2	0.0271958	0.273769	0	0	0	0.541096	0	0.0993881	0	0	0.0601929	0.128097	1.04819	0.067904	0.702138
GRM4	0.264345	0.109995	0.00597096	0	0	0	0.00463059	0	0.0269145	0	0.0760623	0.00630901	0.952801	-0.0697533	0.14812
GRM6	0	0.418216	0	0	0	0	0.0321759	0.0137303	0.0446792	0	0.0836432	0.0181171	0.955597	-0.0655261	0.380601
GRM7	0	0	0.149029	0	0	0.0715336	0.165872	0	0	0	0.0298058	0.0474811	1.01233	0.0176753	0.842044
GRP	0	1.4751	1.81215	0	0	0	0.649076	0	2.97067	0	0.65745	0.72395	1.04717	0.0665001	0.903276
GRRP1	0	0.0330813	0.114326	0	0	0	0.310673	0	0	0	0.0294815	0.0621346	1.02289	0.0326531	0.743733
GRXCR1	0.248175	0.932549	0	0	0	0	0.27425	0	0.395866	0	0.236145	0.134023	0.931662	-0.102122	0.479633
GSC	0	2.14788	0.113257	0	0	0.669992	1.52818	1.61928	0	0	0.452228	0.76349	1.24079	0.311262	0.755774
GSC2	0	0	0	0	0	0	0	0.187575	0	0	0	0.037515	1.02634	0.037515	0.407084
GSG1	0.878867	0.157978	0.635236	0	0	0	0.110868	0.211651	1.86189	0	0.334416	0.436882	1.07361	0.102466	0.967326
GSG1L	0	0	0.0247682	0	0	0	0.0937351	0	0	0	0.00495363	0.018747	1.00961	0.0137934	0.585089
GSG2	3.34588	1.88883	1.76751	2.62536	2.45783	3.44283	1.72923	2.29673	0	0	2.41708	1.49376	0.527293	-0.923323	0.304542
GSTA5	1.05982	0.0644788	0.112549	0	0	0	0	0	1.66739	0	0.247369	0.333478	1.0615	0.0861083	0.957349
GSTT1	2.26747	1.19423	1.01315	0	0	1.5965	1.66622	0.770463	0	0	0.894971	0.806635	0.940607	-0.0883358	0.607895
GSTTP1	0	0	0	0	0	0	0	0	0	0	0	0	1	0	#DIV/0!
GSTTP2	0	0	0	0	0	0	0	0	0	0	0	0	1	0	#DIV/0!
GSX1	0	0	0	0	0	0	0	0	0	0	0	0	1	0	#DIV/0!
GSX2	0	0	0	0	0	0	0	0	0	0	0	0	1	0	#DIV/0!
GTPBP3	2.97301	1.81454	1.6599	0	0	2.77445	1.37081	1.65369	0	0	1.28949	1.15979	0.914022	-0.129699	0.591913
GTSF1	0	0	0	0	0	0	0.136897	0	0	0	0	0.0273795	1.01916	0.0273795	0.407084
GTSF1L	0	0	0.166365	0	0	0.722959	0	0.616718	0	0	0.0332729	0.267935	1.17663	0.234663	0.273634
GUCA1A	0	0	0	0	0	0	0.208573	0.100029	0	0	0	0.0617205	1.04371	0.0617205	0.231127
GUCA2A	0	0.919226	0	0	0	0	0.14129	0	5.64963	0	0.183845	1.15818	1.96474	0.974339	0.494878
GUCA2B	0	0	0	0	0	0	0	0	0	0	0	0	1	0	#DIV/0!
GUCY2D	0	0.243485	0	0	0	0.11682	0.19647	0	0.0528354	0	0.048697	0.073225	1.01715	0.024528	0.861712
GUCY2GP	0	0	0	0	0	0	0	0	0	0	0	0	1	0	#DIV/0!
GYPA	0	0	0	0	0	0	0	0	0.0633939	0	0	0.0126788	1.00883	0.0126788	0.407084
GYPB	0	0	0	0	0	0	0	0	0.86459	0	0	0.172918	1.12734	0.172918	0.407084
GZMM	0	1.60023	1.11596	0	0	0	0.411991	0.11327	0	0	0.543237	0.105052	0.738063	-0.438185	0.161261
H1FNT	0	0	0	0	0	5.38523	0	0	0	0	0	1.07705	2.10971	1.07705	0.407084
H1FOO	0	0.839534	0	0	0	0	0.818613	0	0	0	0.167907	0.163723	0.997104	-0.0041841	0.864944
H2AFX	5.11608	4.16627	3.53005	2.72376	0	4.8222	3.8298	4.01131	0	0	3.10723	2.53266	0.671487	-0.574568	0.321893
H2BFM	0	0	0	0	0	0.357358	0	0	0	0	0	0.0714717	1.05079	0.0714717	0.407084
H2BFWT	0	0	0	0	0	0	0	0	0	0	0	0	1	0	#DIV/0!
H2BFXP	0.244489	0	0.457426	0	0	0	0.331632	0	0	0	0.140383	0.0663264	0.949963	-0.0740566	0.402872
HABP2	1.97299	0.656038	0	0	0	0	0.247828	0.010659	2.07322	0	0.525806	0.466341	0.95962	-0.0594649	0.764963
HAMP	0	4.02868	2.62121	0	0	5.61793	1.79152	0.476901	3.30976	0	1.32998	2.23922	1.87806	0.909245	0.703605
HAND1	0	0.35738	0	0	0	1.19337	0	0	1.54629	0	0.0714759	0.547932	1.39132	0.476456	0.282129
HAP1	0.947454	0.293432	1.27448	1.17542	3.59769	0.400915	0.0704211	0.642318	1.75394	0	1.45769	0.573519	0.541798	-0.884173	0.420826
HAPLN1	0	0	0	0	0	0.0702125	0.0478692	0	0.972166	0	0	0.21805	1.16316	0.21805	0.342858
HAPLN2	0	0	0.271805	0	0	0	0	0	0	0	0.0543609	0	0.963021	-0.0543609	0.292352
HAPLN4	0.183074	0	0.102172	0	0	0	0.201803	0.00736478	0	0	0.0570492	0.0418336	0.989509	-0.0152156	0.637184
HAR1A	0	0	0	0	0	0	0	0	0	0	0	0	1	0	#DIV/0!
HAR1B	0	0	0	0	0	0	0	0	0	0	0	0	1	0	#DIV/0!
HAS2AS	0	0	0	0	0	0	0	0	0	0	0	0	1	0	#DIV/0!
HBII-52-24	0	0	0	0	0	0	0	0	0	0	0	0	1	0	#DIV/0!
HBII-52-27	0	0	0	0	0	0	0	0	0	0	0	0	1	0	#DIV/0!
HBII-52-28	0	0	0	0	0	0	0	0	0	0	0	0	1	0	#DIV/0!
HBII-52-45	0	0	0	0	0	0	0	0	0	0	0	0	1	0	#DIV/0!
HBII-52-46	0	0	0	0	0	0	0	0	0	0	0	0	1	0	#DIV/0!
HBM	0	0	0	0	0	0	0	0	0	0	0	0	1	0	#DIV/0!
HBQ1	0	0	1.12266	0	0	0.654715	0.689744	0.176024	0	0	0.224532	0.304097	1.0567	0.0795647	0.940317
HCG11	0	0.0652108	0	0	0	0.14552	0.0228285	0.0775522	0	0	0.0130422	0.0491801	1.02537	0.0361379	0.375874
HCG18	0	0	0	0	0	0.00683297	0	0	0	0	0	0.00136659	1.00095	0.00136659	0.407084
HCG22	0	0	0	0	0	0	0	0	0.713545	0	0	0.142709	1.10398	0.142709	0.407084
HCG26	0	0	0	0	0	0	0	0	0	0	0	0	1	0	#DIV/0!
HCG2P7	0	0	0.034979	0	0	0	0	0.00902682	0	0	0.0069958	0.00180536	0.996409	-0.0051904	0.411597
HCN1	1.28129	1.61782	0.00783749	0	0	2.17293	0.301332	0	4.46189	0	0.581389	1.38723	1.74816	0.80584	0.550368
HCN2	0.746379	0.382861	0.315238	0	0	2.08676	1.60556	0.102478	0.823412	0	0.288896	0.923642	1.55266	0.634746	0.282789
HCP5	0	0.311001	0.0993935	0	0	0.113279	0.163394	0.0389595	0	0	0.0820789	0.0631266	0.986949	-0.0189522	0.611155
HCRT	0	0	0	0	0	0	0	0	0	0	0	0	1	0	#DIV/0!
HCRTR1	0.956118	0.408066	0.0345392	0	0.542302	1.04846	0.315497	0	0	0	0.388205	0.272791	0.923117	-0.115414	0.806399
HCRTR2	0	0	0	0	0	0	0.0535711	0	3.23382	0	0	0.657479	1.57732	0.657479	0.397955
HDGFL1	0	0	0	0	0	0	1.17803	0	0	0	0	0.235605	1.1774	0.235605	0.407084
HDHD3	1.44134	1.65209	1.90305	1.08277	1.23031	0.673395	1.37945	1.36966	0	0	1.46191	0.684502	0.583414	-0.777409	0.0641292
HEBP1	1.05755	1.40393	1.14221	2.00144	1.97476	2.20489	2.00656	1.26205	0	0	1.51598	1.0947	0.746761	-0.421281	0.606645
HELT	0	0	0	0	0	1.74421	0	0	0	0	0	0.348843	1.27354	0.348843	0.407084
HEPACAM2	0.021566	1.16049	1.10582	0	0	1.88152	0	0	4.95214	0	0.457575	1.36673	1.87795	0.909158	0.50583
HEPN1	0	0.20097	0.931889	0	0	0	0.141745	0	0	0	0.226572	0.0283491	0.871624	-0.198223	0.236926
HES2	0.0786631	2.27405	0.539044	0	0	0.0181578	2.53215	0.307186	0	0	0.578351	0.571499	0.995262	-0.006852	0.841199
HES3	0	0	0	0	0	0.236986	0	0	0	0	0	0.0473972	1.0334	0.0473972	0.407084
HES4	3.39168	3.82163	2.8125	0	0	4.52698	4.13813	2.78224	0	0	2.00516	2.28947	1.21783	0.284309	0.876175
HES5	0	0.732267	0	0	0	0.153101	0	0.0268982	0	0	0.146453	0.0359998	0.926297	-0.110453	0.400421
HES6	4.04446	1.63441	2.40256	0	0	4.41953	0.762483	1.84099	0	0	1.61628	1.4046	0.863529	-0.211683	0.621445
HES7	0.907608	0.0590932	0	0	0	1.31527	0	0	0	0	0.19334	0.263054	1.04951	0.0697138	0.953864
HEXIM2	1.38632	0.284034	1.54226	0	0	0	1.16071	1.66885	0	0	0.642523	0.565913	0.948283	-0.0766107	0.666614
HFE2	0	0	0	0	0	0	0	0	0	0	0	0	1	0	#DIV/0!
HGC6.3	0	0	0	0	0	0	0	0	0	0	0	0	1	0	#DIV/0!
HGD	0	0.229973	0.674196	0	0	0	0.021348	3.21525	0.828195	0	0.180834	0.812959	1.54985	0.632126	0.440707
HGFAC	0.360617	0.047452	0.021291	0.0247503	0	0.978286	0	0	0	0	0.0908221	0.195657	1.07537	0.104835	0.735287
HHIPL1	0.947875	0.799062	0.620382	0	0	0.0370534	1.00678	1.23254	0	0	0.473464	0.455274	0.987471	-0.0181896	0.715864
HHLA2	0.457945	0	0	0	0	0.102474	0	0	0	0	0.091589	0.0204949	0.951916	-0.0710942	0.39272
HHLA3	0	1.82518	2.2234	2.8755	0	0.681839	1.89531	1.25403	0	0	1.38482	0.766234	0.65131	-0.618583	0.200531
HIC1	3.6632	1.92997	2.06014	0	0	2.39336	2.73972	1.12828	0	0	1.53066	1.25227	0.824512	-0.278388	0.49953
HIGD1B	2.60902	0	0	3.45105	0	0.184136	0.408486	0.0651377	0.568512	0	1.21201	0.245254	0.511654	-0.966759	0.153019
HIGD1C	0	0	0	0	0	0	0	0	0	0	0	0	1	0	#DIV/0!
HIGD2B	0	0	0	0	0	0	0	0	0	0	0	0	1	0	#DIV/0!
HILS1	0.617377	0	0.343914	0	0	0	0.889651	0.653306	0	0	0.192258	0.308591	1.08398	0.116333	0.796539
HINT3	1.02879	0.92613	0.53487	0.762166	0	0.138593	0.317002	0.610404	0	0	0.650391	0.2132	0.738571	-0.437191	0.00745327
HIST1H1A	2.71421	3.91038	2.80359	3.50076	2.28899	1.11794	2.99286	3.10445	0	0	3.04359	1.44305	0.329755	-1.60054	0.0650221
HIST1H2AB	4.74272	4.68938	3.4751	2.48111	3.49427	6.62567	4.5571	4.71214	0	0	3.77652	3.17898	0.660882	-0.597535	0.688906
HIST1H2AH	7.71674	6.07283	5.36575	2.93719	5.75777	7.41553	6.23201	7.21056	0	0	5.57006	4.17162	0.37934	-1.39844	0.546084
HIST1H2BB	4.17692	5.21116	2.44671	4.59726	5.37423	6.03026	4.99016	0.82129	0	0	4.36126	2.36834	0.251231	-1.99291	0.30312
HIST1H2BE	7.27566	7.6834	5.6822	7.29427	3.04352	6.82315	6.94139	5.19125	0	0	6.19581	3.79116	0.188855	-2.40465	0.124846
HIST1H2BH	8.34916	8.21164	7.13469	7.25792	6.60758	8.76643	8.06686	8.01335	0	0	7.5122	4.96933	0.171601	-2.54287	0.271881
HIST1H2BI	7.51834	6.88242	4.97402	6.70302	7.19436	8.32699	6.71614	3.74351	4.32059	0	6.65443	4.62145	0.244349	-2.03298	0.295724
HIST1H2BL	7.17784	7.0986	6.45015	6.76607	5.54677	8.37391	6.58512	7.88787	4.66503	0	6.60789	5.50239	0.464742	-1.1055	0.453529
HIST1H2BO	7.47829	7.30848	6.44963	5.63194	5.38158	7.44444	6.68506	7.26625	0	0	6.44999	4.27915	0.222082	-2.17083	0.266867
HIST1H3A	5.2943	4.79144	3.24048	3.99144	4.38559	4.85992	5.1194	2.25624	0	0	4.34065	2.44711	0.269146	-1.89354	0.199209
HIST1H3B	7.23208	6.50598	5.82047	6.50506	6.60311	7.60964	6.3405	7.83904	0	0	6.53334	4.35784	0.221365	-2.1755	0.32824
HIST1H3C	6.16128	6.83498	3.78686	7.10358	6.29057	7.73617	7.07007	3.17477	0	0	6.03545	3.5962	0.184379	-2.43925	0.27319
HIST1H3E	4.7159	2.95295	0.0839851	2.41353	0	4.0361	3.40506	0.620371	0	0	2.03327	1.61231	0.746923	-0.420968	0.497344
HIST1H3F	6.95746	6.89971	6.00896	6.45893	4.87166	7.29484	6.87073	7.11834	0	0	6.23934	4.25678	0.253041	-1.98256	0.279128
HIST1H3H	6.80808	6.09056	3.55968	3.35125	4.49853	6.67203	5.85327	5.16811	0	0	4.86162	3.53868	0.399721	-1.32294	0.465182
HIST1H3I	6.93737	4.81218	3.2653	6.25271	3.43342	7.03384	5.6582	1.96538	0	0	4.9402	2.93148	0.248495	-2.00871	0.226508
HIST1H3J	5.46409	3.99096	2.02203	4.55569	0	5.70828	4.21769	0.8399	0	0	3.20655	2.15317	0.481838	-1.05338	0.251497
HIST1H4A	7.94748	4.07011	4.62288	0.196875	0	5.65884	5.12736	3.55331	0	0	3.36747	2.8679	0.707318	-0.499569	0.516815
HIST1H4B	6.91656	6.06604	5.88704	5.63944	5.68119	7.6737	6.20681	7.41148	0	0	6.03805	4.2584	0.291253	-1.77966	0.382519
HIST1H4D	6.32394	5.84273	2.06345	6.02875	4.19007	7.18928	5.85312	4.23344	0	0	4.88979	3.45517	0.369944	-1.43462	0.425516
HIST1H4F	2.80998	5.00716	3.33298	2.32212	5.38604	0.360915	3.37142	0.477392	4.39791	0	3.77166	1.72153	0.241462	-2.05013	0.193086
HIST1H4I	4.57893	5.63615	4.47532	0	0	4.34359	5.65769	4.96459	0	0	2.93808	2.99317	1.03893	0.0550936	0.714693
HIST1H4L	6.90301	4.06946	4.95598	5.15197	4.16389	7.13858	5.34634	1.92928	0	0	5.04886	2.88284	0.222824	-2.16602	0.207338
HIST2H2AB	4.40972	5.61062	4.54959	1.85929	0	5.41874	5.26317	6.37002	0	0	3.28584	3.41039	1.09016	0.124543	0.700686
HIST2H2BA	5.66356	5.22226	3.87516	0.185374	3.32124	5.50217	3.54317	5.19076	0	0	3.65352	2.84722	0.571848	-0.806298	0.62746
HIST2H3C	8.17279	8.94107	8.43638	4.80919	5.74111	8.75278	8.08453	9.76587	0	0	7.22011	5.32064	0.268041	-1.89947	0.414357
HIST2H3D	6.91164	7.04863	6.69119	0.322462	2.71028	7.7057	7.01624	8.38096	0	0	4.73684	4.62058	0.922576	-0.116261	0.816921
HIST2H4A	6.49594	7.46283	6.47574	5.89918	5.45864	6.4097	6.88168	8.27609	0	0	6.35847	4.31349	0.242327	-2.04497	0.304055
HIST3H2A	4.24902	4.83959	3.96417	0	0	5.22262	3.84884	4.44156	0	0	2.61055	2.7026	1.06588	0.0920484	0.736592
HIST3H2BB	5.45713	5.80347	3.8633	0	0	5.56236	4.85128	4.82563	0	0	3.02478	3.04785	1.01612	0.0230715	0.701787
HIST4H4	2.49311	2.25951	1.09683	1.36085	0.527652	1.68772	1.54498	2.72614	0	0	1.54759	1.19177	0.781425	-0.355821	0.391029
HLA-J	0	0.138125	0.172539	2.52547	0	1.17601	0.0207583	0.600231	0	0	0.567226	0.3594	0.865841	-0.207826	0.575474
HLX	2.0106	1.43037	1.32628	0.972732	1.01747	0.0646463	0.854151	1.5077	1.54488	0	1.35149	0.794274	0.679612	-0.557216	0.174475
HMGB3L1	0	0	0	0	0	0	0	0	0	0	0	0	1	0	#DIV/0!
HMGN4	0.690351	0.75242	1.28453	1.87608	0.604233	2.83358	0.715733	1.54487	0	0	1.04152	1.01884	0.984398	-0.022687	0.845766
HMHA1	2.74151	2.00868	2.5941	0.475413	0	2.75288	1.93366	1.65465	0	0	1.56394	1.26824	0.814675	-0.295703	0.402338
HMHB1	0	1.22973	0	0	0	0	0	0	3.14154	0	0.245946	0.628307	1.30347	0.382361	0.68627
HMSD	0.33603	0	0.823628	0	0	1.10113	0	0.587569	0.131619	0	0.231932	0.364063	1.09591	0.132131	0.809699
HMX1	0	0	0	0	0	0	0	0.0701992	0	0	0	0.0140398	1.00978	0.0140398	0.407084
HMX2	0.755238	0.0608873	0.131986	0	0	0	0.162302	0.160599	0	0	0.189622	0.0645801	0.916977	-0.125042	0.316769
HMX3	1.94017	0	0	0	0	0.315624	0	0	0	0	0.388034	0.0631248	0.798349	-0.324909	0.361262
HNF4G	0	0	0	0	0	0	0	0.646173	2.36571	0	0	0.602376	1.51822	0.602376	0.284348
HORMAD2	0.543039	0	0	0	0	0	0	0	1.67715	0	0.108608	0.33543	1.17025	0.226822	0.631781
HOTAIR	0	0	0	0	0	0	0	0	0	0	0	0	1	0	#DIV/0!
HOXA1	0.163402	0.325487	1.92899	2.33706	0	0.019444	0.319886	1.70277	2.14944	0	0.950987	0.83831	0.92487	-0.112677	0.635239
HOXA11AS	0	0	0	0	0	0	0	0	0	0	0	0	1	0	#DIV/0!
HOXA3	1.3458	0.213538	0.640948	0	0	1.4242	0.703195	1.34695	0	0	0.440057	0.694868	1.19318	0.254811	0.750468
HOXA5	2.17352	1.8951	1.39345	2.04336	0	4.20152	1.29324	3.73175	0	0	1.50109	1.8453	1.26946	0.344214	0.976838
HOXA6	1.05691	0.751261	0.756849	2.27103	0	2.05412	1.9938	2.05702	0	0	0.96721	1.22099	1.19233	0.253778	0.985777
HOXA7	1.84052	0.206661	0.672162	0	0	2.20344	0.822046	1.51492	0	0	0.543868	0.908081	1.28718	0.364212	0.718148
HOXB1	0	0	0.258144	0	0	0	0.518113	0	0	0	0.0516288	0.103623	1.0367	0.0519939	0.773169
HOXB13	0.437793	0	0.678513	0	0	2.02812	0	0	0	0	0.223261	0.405625	1.13474	0.182363	0.800919
HOXB4	1.81628	1.85829	1.71796	1.60945	0	4.9704	2.16137	2.00681	0	0	1.4004	1.82772	1.34473	0.427321	0.942739
HOXC12	0	0	0	0	0	0.834536	0.0880725	0	0	0	0	0.184522	1.13644	0.184522	0.352453
HOXC13	1.39725	0.798111	0.265658	0	0	0.0207271	0.293445	0.867512	1.60726	0	0.492204	0.557789	1.04651	0.0655854	0.899778
HOXD13	0.525535	0.805037	0.176703	0	0	0.200632	1.19178	0.546084	0	0	0.301455	0.387699	1.0616	0.0862437	0.97203
HOXD3	0.289922	1.06919	0.742564	0	0.995893	0.38103	0.879739	1.03116	0	0	0.619513	0.458385	0.894325	-0.161128	0.840693
HOXD4	2.00618	1.00098	0.91824	3.37684	0	1.72986	1.78256	0.861544	0	0	1.46045	0.874793	0.666346	-0.585656	0.200125
HPCA	0	0.139424	0	0	0	0	0.254267	0	0	0	0.0278847	0.0508535	1.01605	0.0229688	0.813453
HPCAL1	1.15439	1.59382	2.11608	0.779732	0	1.02516	0.998067	1.4759	0	0	1.1288	0.699826	0.742788	-0.428977	0.135885
HPD	2.49623	1.02353	0.0226658	0	0	0	0	0.51156	0	0	0.708487	0.102312	0.656936	-0.606174	0.18216
HPDL	0.973772	0.0812619	0.369525	0	2.0217	0.721164	0.371154	0.808802	0	0	0.689252	0.380224	0.807186	-0.309028	0.932572
HPR	2.99295	2.46461	0.988813	2.26424	0	1.86219	1.92227	0.804843	0	0	1.74212	0.917862	0.564771	-0.824261	0.0773115
HPVC1	0	0	0	0	0	0	0	0	2.135	0	0	0.427	1.34443	0.427	0.407084
HPYR1	0	0	0	0	0	0	0	0	0	0	0	0	1	0	#DIV/0!
HRASLS	0	0	0.749908	0.982132	4.26966	0	0.544089	0	0.0681209	0	1.20034	0.122442	0.473718	-1.0779	0.260807
HRCT1	0	0	0.739535	0	0	0	0.11413	1.00259	0	0	0.147907	0.223345	1.05368	0.0754378	0.892829
HRH3	1.51348	0.960391	0	0	0	0	0.0493738	0	0	0	0.494773	0.00987477	0.714547	-0.484899	0.106894
HRK	0	0	0	0	0	0	0.111355	0	0	0	0	0.022271	1.01556	0.022271	0.407084
HRNBP3	0.0635449	0	0.0143599	0	0	0	0	0	0	0	0.0155809	0	0.989258	-0.015581	0.184759
HS3ST3A1	4.07741	1.74069	4.42518	4.27871	1.51981	1.28823	1.9921	4.43002	0	0	3.20836	1.54207	0.315062	-1.66629	0.0947135
HS3ST3B1	4.64085	2.03268	4.71243	3.12776	0.74553	1.75322	2.44314	4.23053	0	0	3.05185	1.68538	0.387839	-1.36647	0.111608
HS3ST5	0	0.28399	0	0	0	0	0	0	0.693539	0	0.0567981	0.138708	1.05842	0.0819097	0.700941
HS3ST6	0	0.274466	0.488775	0	0	0	1.36115	0.131518	0	0	0.152648	0.298534	1.10641	0.145886	0.746268
HSBP1L1	0	1.21686	2.11666	0	2.95486	0.459319	1.07012	2.72551	0	0	1.25768	0.85099	0.754354	-0.406686	0.981492
HSCB	0.183629	3.05555	1.60121	0	0	4.06249	2.54063	2.79308	0	0	0.968078	1.87924	1.88056	0.911163	0.565758
HSD17B14	2.30152	0.76757	1.39958	0	0	0	1.74222	1.04234	0	0	0.893734	0.556912	0.791784	-0.336822	0.374316
HSD17B3	0.329792	0.255654	0.0805342	0	2.12807	0	0.392425	0.0623291	0	0	0.55881	0.0909508	0.723036	-0.46786	0.512179
HSFY2	0	0	0	0	0	0	0	0	0	0	0	0	1	0	#DIV/0!
HSFYL1	0	0	0	0	0	0	0	0	0	0	0	0	1	0	#DIV/0!
HSH2D	1.24	1.7538	2.82432	2.92045	0.0214575	2.20613	0.357169	1.33134	2.5958	0	1.752	1.29809	0.730058	-0.453917	0.231079
HSPB9	0	3.00927	0.971964	0	0	2.69337	1.82194	0.638373	0	0	0.796248	1.03074	1.17649	0.234489	0.968566
HSPC072	0	0	0	0	0	0	0	0	0	0	0	0	1	0	#DIV/0!
HSPC157	0	0	0	0	0	0	0	0	0	0	0	0	1	0	#DIV/0!
HTN1	0	0	0	0	0	0	0	0	0	0	0	0	1	0	#DIV/0!
HTN3	0	0	0	0	0	0	0	0	0	0	0	0	1	0	#DIV/0!
HTR1A	0	0	0	0	0	0	0	0	0	0	0	0	1	0	#DIV/0!
HTR1E	0.0240991	0.0241212	0.182606	0	0	0	0.065652	0.0165132	2.519	0	0.0461652	0.520232	1.38902	0.474067	0.442256
HTR2C	0	0.817534	0.101225	0	0	1.95393	0.0532103	0	1.54145	0	0.183752	0.709718	1.4399	0.525966	0.383404
HTR3B	0	0	0.023469	0	0	0	0	0.234292	0	0	0.0046938	0.0468583	1.02966	0.0421645	0.467662
HTR3D	0.301767	0	0.306424	0	0	1.78162	0.243316	0	3.2913	0	0.121638	1.06325	1.92067	0.941611	0.257642
HTR5A	1.13152	0	0.338884	0	0	2.11614	0.257863	0	3.16606	0	0.29408	1.10801	1.758	0.813932	0.369799
HTR6	0.314076	0.485442	0.336744	0	0	0.168536	0.0342354	0.426941	0	0	0.227252	0.125942	0.932186	-0.10131	0.258756
HTR7	0.0143467	0.213696	0.074865	0	0	0.0575323	0.79068	0.11335	0	0	0.0605815	0.192312	1.09561	0.131731	0.530184
HULC	0	0	0	0	0	0	0	0	0	0	0	0	1	0	#DIV/0!
HVCN1	1.20903	0.126384	1.10666	1.96558	0	0.611915	1.30722	1.10862	1.23219	0	0.881532	0.85199	0.979731	-0.0295418	0.581493
HYALP1	0	0	0	0	0	0	0	0	0	0	0	0	1	0	#DIV/0!
HYMAI	0	0	0	0	0	0	0	0	0	0	0	0	1	0	#DIV/0!
IAPP	0.0249549	0	0	0	0	0	0	0	0	0	0.00499098	0	0.996546	-0.004991	0.292352
ICAM5	0.867874	0.822406	0.636657	0	1.4369	0.923333	0.859642	0.260197	0	0	0.752768	0.408634	0.787781	-0.344134	0.568986
ID2B	0	0	0.115056	0	0	0.0668552	0	0	0	0	0.0230112	0.013371	0.99334	-0.0096401	0.61749
IDO2	0	0.367887	0.116359	0	0	0.226913	0.10454	0	0	0	0.0968491	0.0662906	0.979041	-0.0305585	0.568979
IER2	3.38102	4.64993	3.70099	0.969538	0	2.17404	3.47985	3.12874	0	0	2.5403	1.75653	0.580846	-0.783772	0.235072
IER5L	3.71125	3.19789	4.42393	0	0	4.04145	2.81706	3.78628	0	0	2.26661	2.12896	0.908995	-0.137655	0.612082
IFI27L1	2.76699	2.66293	2.7174	0	0	1.20447	2.54034	2.03886	0	0	1.62946	1.15674	0.720601	-0.472728	0.328183
IFIT1B	0.274806	0.0738457	0.441512	0	0.420416	0.683313	0.420517	0.193379	1.76992	0	0.242116	0.613426	1.29353	0.37131	0.289835
IFITM4P	0	0.21726	0.193036	0	0	0	0	0.416573	0	0	0.0820593	0.0833146	1.00087	0.00125522	0.863428
IFITM5	0	1.93546	0	0	0	2.57085	0.33701	1.20165	0	0	0.387091	0.821903	1.35173	0.434812	0.64339
IFLTD1	2.40893	0	0.341265	0	0	0	0	0	0	0	0.550038	0	0.683002	-0.550038	0.218715
IFNA21	0.0257846	1.5493	0.368013	0	0	0	0.380201	0.533172	0	0	0.388619	0.182674	0.866971	-0.205945	0.409147
IFNA5	0	0.870568	0	0	0	0	0	0	0	0	0.174114	0	0.886312	-0.174114	0.292352
IFNB1	0	0	0	0	0	0	0	0	4.00821	0	0	0.801642	1.74308	0.801642	0.407084
IFNE	0.194097	0.937551	0.118536	0	0	0.10226	0.646717	1.23199	0	0	0.250037	0.396193	1.10662	0.146156	0.807607
IFNG	0.123688	0.344913	0.665896	0	0	0.242231	0.0296055	0	0	0	0.226899	0.0543672	0.887284	-0.172532	0.143144
IFNW1	1.12885	0	0	0	0	0	0.0901732	0.152659	1.80584	0	0.225771	0.409735	1.136	0.183964	0.793168
IGDCC3	0	0	0	0	0	2.03813	0.434243	0	0	0	0	0.494474	1.40881	0.494474	0.306051
IGF2AS	0	0	0	0	0	0	0.0461338	0	0	0	0	0.00922676	1.00642	0.00922676	0.407084
IGF2BP1	1.60763	0	0.0142147	0	0	3.72473	0.0894346	0.200784	0.00718196	0	0.324368	0.804426	1.3948	0.480057	0.671093
IGFBP1	0	0	0	0	0	0.381422	0	0.101067	0.0815439	0	0	0.112807	1.08133	0.112807	0.199687
IGFBP2	2.68572	2.302	1.14128	1.77361	2.29421	2.74307	2.25423	2.04191	0	0	2.03936	1.40784	0.645496	-0.631521	0.460154
IGFBPL1	3.63927	0.744075	1.86304	0	0	3.01572	0.683762	3.2136	0	0	1.24928	1.38262	1.09683	0.13334	0.872016
IGFL1	2.51435	5.4076	0	0.0747927	1.69985	2.87507	0	0	0	0	1.93932	0.575014	0.388422	-1.3643	0.308749
IGFL4	1.34105	0	0	0	0	0	0.0727051	0	0	0	0.26821	0.014541	0.83876	-0.253669	0.312851
IGLL1	0.0593625	0	0	0	0	0	0.3547	0	0	0	0.0118725	0.0709401	1.04179	0.0590676	0.513337
IGLL3	0	0	0	0	0	0	0.681732	0	0	0	0	0.136346	1.09912	0.136346	0.407084
IGLON5	0.090848	0	0	0	0	0	0	0.122508	0	0	0.0181696	0.0245016	1.0044	0.00633202	0.959732
IGSF21	0.789724	0	0.237199	0	0	0	0.519356	0.461713	0	0	0.205385	0.196214	0.993663	-0.0091709	0.784682
IGSF5	0	0	0.422986	0	0	0	0.111698	0	0.0323696	0	0.0845973	0.0288134	0.962072	-0.0557838	0.449555
IHH	0	0	0	0	0	1.80033	0	0	1.49212	0	0	0.65849	1.57843	0.65849	0.195861
IL11	1.02991	0.977909	0.41645	0	0	0.305462	0.721852	0.991336	0	0	0.484854	0.40373	0.945321	-0.0811243	0.535903
IL12A	0.229772	0	0.503932	0	0	0	0.16311	0.438384	0	0	0.146741	0.120299	0.981839	-0.026442	0.672438
IL12B	0.0207925	0.762862	0.207817	0	0.292143	0	0.124578	0.149296	0	0	0.256723	0.0547748	0.869376	-0.201948	0.269098
IL13	0	0	0	0	0	0	0	0	0	0	0	0	1	0	#DIV/0!
IL13RA2	0	0.105159	0	0	0	3.60821	0.581074	0.0185029	0.107568	0	0.0210319	0.86307	1.79258	0.842038	0.323383
IL17B	0	0	0.207989	0	0	0	0.446863	0	0	0	0.0415978	0.0893726	1.03367	0.0477748	0.746539
IL17C	0	0	0	0	0	0	0	0	0	0	0	0	1	0	#DIV/0!
IL17D	0.818029	0.533397	0	0	0	0	0.315576	0	0	0	0.270285	0.0631151	0.866235	-0.20717	0.196678
IL17REL	0	0	0	0	0	0	0.113936	0	0	0	0	0.0227871	1.01592	0.0227871	0.407084
IL19	0	0	0.097737	0	0	0	0	0	0	0	0.0195474	0	0.986542	-0.0195474	0.292352
IL1F10	0	0.150844	0	0	0	0	0	0	0	0	0.0301689	0	0.979306	-0.0301689	0.292352
IL1F6	2.95657	0	0	0	0	0	0	0	0	0	0.591314	0	0.663738	-0.591314	0.292352
IL2	0	0	0.648788	0	0	0	0	0	0	0	0.129758	0	0.913985	-0.129758	0.292352
IL20	0.990442	0.370071	0	0	0	0	0.582155	0	0.127535	0	0.272103	0.141938	0.913727	-0.130164	0.439461
IL21	0	0	0	0	0	0	0	0	0	0	0	0	1	0	#DIV/0!
IL21R	0.724165	0.817482	1.92746	2.3085	0	0.675433	0.703698	0.651803	0	0	1.15552	0.406187	0.594878	-0.749334	0.0344215
IL22RA2	0	0	0	0	0	0	0.0455558	0	0.0225522	0	0	0.0136216	1.00949	0.0136216	0.228321
IL23A	0	1.60068	0.212104	0	0	0	0.0694258	0.423468	0	0	0.362557	0.0985789	0.832788	-0.263979	0.346544
IL25	0	0	0	0	0	0	0	0	0	0	0	0	1	0	#DIV/0!
IL26	0	0	0	0	0	1.10429	0.37164	0	0	0	0	0.295186	1.22704	0.295186	0.264635
IL27	0	0	0	0	0	0	0	0	0	0	0	0	1	0	#DIV/0!
IL27RA	2.01626	2.52005	2.3069	0	0	1.25861	1.65122	1.70714	0	0	1.36864	0.923396	0.73446	-0.445245	0.278612
IL28A	0	0.858791	0	0	0	0	0	0	0	0	0.171758	0	0.88776	-0.171758	0.292352
IL28B	0	0	0	0	0	0	0	0	0	0	0	0	1	0	#DIV/0!
IL3	0	0	0	0	0	0	0.0795878	0	0	0	0	0.0159176	1.01109	0.0159176	0.407084
IL31	0	0	0	0	0	0	0	0	0	0	0	0	1	0	#DIV/0!
IL4	0	0.497488	0	0	0	0	0.361408	0	0	0	0.0994975	0.0722816	0.981312	-0.027216	0.714197
IL4I1	0.896359	2.11053	3.00608	2.28204	0.6924	1.03761	1.36589	0.577033	0	0	1.79748	0.596107	0.434861	-1.20137	0.0202223
IL5	0	0	0	0	0	0	0	0.0462052	0	0	0	0.00924104	1.00643	0.00924104	0.407084
IL9	0	0	0	0	0	0	0	0	0	0	0	0	1	0	#DIV/0!
IMP5	0.0239373	0.680622	0.0630495	0	0.0307939	0	0	0	0	0	0.159681	0	0.895223	-0.159681	0.223051
[truncated: 18,513 more rows]

## Sheet: DESeq2
id	baseMean	baseMeanA	baseMeanB	foldChange	log2FoldChange	pval
POSTN	4852.55	1023.69	8681.41	8.48051	3.08415	0.0126046
SFRP2	1709.53	368.523	3050.53	8.27771	3.04923	0.026838
TNNT1	513.376	159.567	867.185	5.43463	2.44218	0.0481741
NLRC5	5043.39	7510.2	2576.59	0.343078	-1.54339	0.0451105
GK	1820.83	2802.09	839.563	0.29962	-1.73879	0.0423683
HLA-F	1394.26	2152.35	636.17	0.29557	-1.75843	0.0457851
SERPINB13	1256.44	2012.53	500.345	0.248614	-2.00802	0.0452834
TGM2	2456.61	4089.19	824.039	0.201516	-2.31103	0.00304349
GREB1	1316.09	2212.19	419.996	0.189855	-2.39703	0.0467623
S100A8	3866.14	6602.97	1129.32	0.171032	-2.54766	0.041062
CD3E	871.442	1499	243.888	0.162701	-2.6197	0.0133356
CD247	562.632	1003.42	121.84	0.121424	-3.04188	0.0240345
ABCA13	1881.13	3362.38	399.883	0.118929	-3.07183	0.0303132
SALL1	733.901	1317.4	150.404	0.114167	-3.13078	0.0282253
SPEG	936.031	1680.5	191.564	0.113993	-3.13299	0.0159344
SCN5A	488.672	886.703	90.6413	0.102223	-3.29021	0.0246241
PGR	254.726	470.796	38.6553	0.0821062	-3.60636	0.0401565
SPRR3	2692.1	5036.25	347.948	0.0690887	-3.85541	0.0426709
APOBEC3A	339.557	637.457	41.657	0.0653487	-3.9357	0.0146622
CXCL9	563.208	1072.67	53.7432	0.0501021	-4.31898	0.00581215
HFE2	246.201	469.646	22.756	0.0484536	-4.36725	0.0449418
CD28	160.45	310.213	10.6867	0.0344495	-4.85937	0.0352239
RHOXF2	129.325	253.763	4.88714	0.0192587	-5.69835	0.045913
SPAG6	182.779	358.832	6.72717	0.0187474	-5.73716	0.0366143
MUC21	4008.26	7883.23	133.285	0.0169074	-5.8862	0.0140747
CXCR1	74.4591	147.723	1.1955	0.0080929	-6.94913	0.0298432
SNORD113-3	55.3375	110	0.675128	0.00613753	-7.34813	0.0438999
OR1E1	155.491	309.105	1.87778	0.0060749	-7.36292	0.0292346
KRTAP9-1	81.0042	161.078	0.930884	0.00577911	-7.43494	0.0213082
OR2T5	41.6264	82.9037	0.349082	0.00421069	-7.89173	0.0478085
SMIM17	56.1891	111.944	0.434729	0.00388346	-8.00844	0.0438757
LOC349160	86.4798	172.308	0.652093	0.00378447	-8.04569	0.0229286
LOC105373958	56.2934	112.238	0.349082	0.0031102	-8.32878	0.0389635
C2orf73	51.4664	102.74	0.192846	0.00187703	-9.05733	0.0267147
GSTA1	138.306	276.178	0.434729	0.00157409	-9.31127	0.0311753
OR7G3	62.0285	123.941	0.116361	0.000938841	-10.0568	0.0252864
