# Supplementary material for: Genomic, transcriptomic, and viral integration profiles associated with recurrent/metastatic progression in high‐risk human papillomavirus cervical carcinomas
Source: Cancer Med. 2020 Oct 5;9(21):8243–57. doi: 10.1002/cam4.3426 (PMC7643681; doi:10.1002/cam4.3426)
Supplement: Supplementary file 5 — Table S4 [file CAM4-9-8243-s005.xlsx]

## Sheet: 1.Hallmark
NAME	SIZE	ES	NES	NOM p-val	FDR q-val
HALLMARK_EPITHELIAL_MESENCHYMAL_TRANSITION	194	-0.370704	-1.74444	0	0.00435023
HALLMARK_ANGIOGENESIS	36	-0.438402	-1.56886	0.0165138	0.0155135
HALLMARK_PANCREAS_BETA_CELLS	40	-0.383398	-1.37334	0.0665434	0.0735376
HALLMARK_COAGULATION	136	-0.264437	-1.20226	0.123128	0.242597
HALLMARK_MYOGENESIS	199	-0.238733	-1.13141	0.169082	0.330101
HALLMARK_SPERMATOGENESIS	133	-0.240743	-1.07051	0.317032	0.404429
HALLMARK_KRAS_SIGNALING_DN	189	-0.219687	-1.03909	0.361983	0.41746
HALLMARK_UV_RESPONSE_DN	136	-0.209229	-0.935177	0.635313	0.609416

## Sheet: 2.Biocarta
NAME	SIZE	ES	NES	NOM p-val	FDR q-val
BIOCARTA_INTRINSIC_PATHWAY	23	-0.513546	-1.61538	0.0220994	0.254419
BIOCARTA_AMI_PATHWAY	20	-0.456231	-1.36721	0.0938697	0.649606
BIOCARTA_COMP_PATHWAY	18	-0.436947	-1.2946	0.126894	0.635189
BIOCARTA_CHREBP_PATHWAY	19	-0.420715	-1.24585	0.185393	0.602516
BIOCARTA_NUCLEARRS_PATHWAY	34	-0.289622	-1.01332	0.426692	1
BIOCARTA_EICOSANOID_PATHWAY	22	-0.321833	-0.97865	0.462523	1
BIOCARTA_CK1_PATHWAY	15	-0.322201	-0.906596	0.61326	1
BIOCARTA_ALK_PATHWAY	37	-0.228157	-0.809348	0.785185	1
BIOCARTA_CCR3_PATHWAY	19	-0.263879	-0.785725	0.767045	1
BIOCARTA_MCALPAIN_PATHWAY	19	-0.252841	-0.757704	0.821497	1
BIOCARTA_IL1R_PATHWAY	31	-0.210878	-0.730526	0.898467	1
BIOCARTA_RHO_PATHWAY	21	-0.217654	-0.66732	0.927798	1
BIOCARTA_SPRY_PATHWAY	17	-0.217764	-0.633535	0.933852	1
BIOCARTA_NOS1_PATHWAY	21	-0.193207	-0.610303	0.978102	0.964235

## Sheet: 3.Kegg
NAME	SIZE	ES	NES	NOM p-val	FDR q-val
KEGG_OLFACTORY_TRANSDUCTION	375	-0.647218	-3.3138	0	0
KEGG_ASCORBATE_AND_ALDARATE_METABOLISM	24	-0.643215	-2.06795	0	0.000597888
KEGG_NEUROACTIVE_LIGAND_RECEPTOR_INTERACTION	270	-0.393175	-1.94626	0	0.00308379
KEGG_PENTOSE_AND_GLUCURONATE_INTERCONVERSIONS	26	-0.572021	-1.86306	0.00179533	0.00617198
KEGG_DRUG_METABOLISM_CYTOCHROME_P450	71	-0.456172	-1.84786	0	0.00570063
KEGG_RETINOL_METABOLISM	62	-0.447871	-1.80049	0.00175131	0.00811977
KEGG_METABOLISM_OF_XENOBIOTICS_BY_CYTOCHROME_P450	69	-0.447919	-1.78245	0	0.00907305
KEGG_TASTE_TRANSDUCTION	50	-0.465479	-1.77385	0	0.00896414
KEGG_STARCH_AND_SUCROSE_METABOLISM	49	-0.468948	-1.74951	0.005386	0.0101275
KEGG_STEROID_HORMONE_BIOSYNTHESIS	54	-0.447643	-1.71194	0.00175747	0.0136069
KEGG_PORPHYRIN_AND_CHLOROPHYLL_METABOLISM	40	-0.421438	-1.48255	0.0413669	0.094177
KEGG_COMPLEMENT_AND_COAGULATION_CASCADES	68	-0.366789	-1.47398	0.0159574	0.0927421
KEGG_MATURITY_ONSET_DIABETES_OF_THE_YOUNG	25	-0.436786	-1.38846	0.0797665	0.16037
KEGG_NITROGEN_METABOLISM	23	-0.425776	-1.3617	0.0662983	0.180482
KEGG_ECM_RECEPTOR_INTERACTION	83	-0.327027	-1.3608	0.0494506	0.169532
KEGG_RENIN_ANGIOTENSIN_SYSTEM	16	-0.464284	-1.3405	0.1341	0.180868
KEGG_REGULATION_OF_AUTOPHAGY	34	-0.38191	-1.33715	0.094162	0.173198
KEGG_DRUG_METABOLISM_OTHER_ENZYMES	49	-0.355901	-1.33124	0.0759013	0.17027
KEGG_CARDIAC_MUSCLE_CONTRACTION	73	-0.317709	-1.28892	0.0863309	0.213875
KEGG_AMYOTROPHIC_LATERAL_SCLEROSIS_ALS	52	-0.301197	-1.14634	0.240848	0.466355
KEGG_GAP_JUNCTION	85	-0.269947	-1.13561	0.216405	0.470896
KEGG_VIRAL_MYOCARDITIS	68	-0.274311	-1.11842	0.246777	0.489759
KEGG_HYPERTROPHIC_CARDIOMYOPATHY_HCM	83	-0.260543	-1.08668	0.27993	0.548122
KEGG_PPAR_SIGNALING_PATHWAY	69	-0.25964	-1.05237	0.355872	0.615426
KEGG_CALCIUM_SIGNALING_PATHWAY	176	-0.224276	-1.04333	0.356322	0.614538
KEGG_ABC_TRANSPORTERS	44	-0.273313	-1.01267	0.424296	0.673655
KEGG_PROXIMAL_TUBULE_BICARBONATE_RECLAMATION	23	-0.31941	-1.00505	0.458633	0.66993
KEGG_DILATED_CARDIOMYOPATHY	90	-0.223658	-0.95162	0.550802	0.795554
KEGG_PRIMARY_BILE_ACID_BIOSYNTHESIS	16	-0.325673	-0.915954	0.570652	0.869789
KEGG_LONG_TERM_DEPRESSION	66	-0.22184	-0.877159	0.694974	0.948206
KEGG_CYSTEINE_AND_METHIONINE_METABOLISM	34	-0.24798	-0.85649	0.672101	0.972581
KEGG_ARACHIDONIC_ACID_METABOLISM	57	-0.218718	-0.853728	0.740608	0.948906
KEGG_RIBOFLAVIN_METABOLISM	15	-0.300754	-0.847312	0.697543	0.935143
KEGG_LINOLEIC_ACID_METABOLISM	28	-0.256229	-0.847005	0.700555	0.908403
KEGG_ALDOSTERONE_REGULATED_SODIUM_REABSORPTION	42	-0.205942	-0.756371	0.887597	1
KEGG_TYROSINE_METABOLISM	40	-0.207953	-0.748665	0.873857	1
KEGG_PANTOTHENATE_AND_COA_BIOSYNTHESIS	16	-0.253435	-0.721769	0.84453	1
KEGG_VASOPRESSIN_REGULATED_WATER_REABSORPTION	43	-0.18988	-0.700452	0.955277	1
KEGG_MISMATCH_REPAIR	23	-0.215709	-0.682783	0.922509	1
KEGG_GLYCOSYLPHOSPHATIDYLINOSITOL_GPI_ANCHOR_BIOSYNTHESIS	25	-0.184583	-0.602597	0.981168	1
KEGG_BIOSYNTHESIS_OF_UNSATURATED_FATTY_ACIDS	20	-0.159122	-0.481205	0.994371	0.999209

## Sheet: 4.Reactome
NAME	SIZE	ES	NES	NOM p-val	FDR q-val
REACTOME_OLFACTORY_SIGNALING_PATHWAY	368	-0.663264	-3.38587	0	0
REACTOME_CARBOXYTERMINAL_POST_TRANSLATIONAL_MODIFICATIONS_OF_TUBULIN	37	-0.603684	-2.15651	0	0.00103857
REACTOME_BETA_DEFENSINS	32	-0.574328	-1.97061	0	0.0210142
REACTOME_GLUCURONIDATION	23	-0.608365	-1.9219	0	0.0287524
REACTOME_DEFENSINS	39	-0.515593	-1.86946	0	0.0434153
REACTOME_CLASS_C_3_METABOTROPIC_GLUTAMATE_PHEROMONE_RECEPTORS	39	-0.515876	-1.86288	0.00183823	0.039177
REACTOME_ECM_PROTEOGLYCANS	75	-0.450441	-1.85281	0	0.0375614
REACTOME_DISEASES_ASSOCIATED_WITH_GLYCOSAMINOGLYCAN_METABOLISM	41	-0.50097	-1.82799	0	0.0436048
REACTOME_FORMATION_OF_FIBRIN_CLOT_CLOTTING_CASCADE	38	-0.493933	-1.78937	0	0.0603574
REACTOME_COLLAGEN_BIOSYNTHESIS_AND_MODIFYING_ENZYMES	60	-0.457381	-1.7871	0	0.0556139
REACTOME_CLASS_A_1_RHODOPSIN_LIKE_RECEPTORS	303	-0.344094	-1.71475	0	0.103307
REACTOME_STRIATED_MUSCLE_CONTRACTION	36	-0.48592	-1.69636	0	0.112772
REACTOME_GPCR_LIGAND_BINDING	431	-0.320745	-1.64883	0	0.161761
REACTOME_ACTIVATION_OF_AMPK_DOWNSTREAM_OF_NMDARS	26	-0.508309	-1.64323	0.00909091	0.156741
REACTOME_COLLAGEN_DEGRADATION	59	-0.416431	-1.6302	0.00720721	0.163868
REACTOME_GABA_RECEPTOR_ACTIVATION	55	-0.422476	-1.62511	0.00513699	0.160064
REACTOME_COMMON_PATHWAY_OF_FIBRIN_CLOT_FORMATION	22	-0.532127	-1.61563	0.0131332	0.163002
REACTOME_AMINE_LIGAND_BINDING_RECEPTORS	42	-0.447532	-1.61331	0.0125224	0.156976
REACTOME_INTRINSIC_PATHWAY_OF_FIBRIN_CLOT_FORMATION	21	-0.529955	-1.60543	0.0206379	0.159738
REACTOME_GAP_JUNCTION_ASSEMBLY	35	-0.459179	-1.59281	0.0181159	0.168532
REACTOME_METABOLISM_OF_FOLATE_AND_PTERINES	16	-0.550065	-1.57985	0.0212389	0.177674
REACTOME_KERATAN_SULFATE_KERATIN_METABOLISM	33	-0.451599	-1.57123	0.0238971	0.182111
REACTOME_COLLAGEN_CHAIN_TRIMERIZATION	42	-0.43479	-1.56915	0.0130354	0.177137
REACTOME_NEUROTRANSMITTER_RECEPTORS_AND_POSTSYNAPTIC_SIGNAL_TRANSMISSION	201	-0.330086	-1.55992	0	0.182982
REACTOME_VOLTAGE_GATED_POTASSIUM_CHANNELS	43	-0.429521	-1.55463	0.012939	0.183096
REACTOME_O_GLYCOSYLATION_OF_TSR_DOMAIN_CONTAINING_PROTEINS	37	-0.441385	-1.55043	0.0161002	0.182376
REACTOME_MET_ACTIVATES_PTK2_SIGNALING	30	-0.459234	-1.54476	0.020073	0.183363
REACTOME_NEURONAL_SYSTEM	405	-0.301014	-1.53966	0	0.183814
REACTOME_KERATAN_SULFATE_BIOSYNTHESIS	27	-0.467778	-1.53962	0.0341556	0.177528
REACTOME_FERTILIZATION	22	-0.487065	-1.53241	0.0488722	0.181087
REACTOME_DISEASES_OF_GLYCOSYLATION	137	-0.336873	-1.52759	0.00339559	0.182433
REACTOME_POTASSIUM_CHANNELS	98	-0.357345	-1.52014	0.00174216	0.187301
REACTOME_SCAVENGING_BY_CLASS_A_RECEPTORS	19	-0.508432	-1.5042	0.0486381	0.204679
REACTOME_PEPTIDE_LIGAND_BINDING_RECEPTORS	180	-0.319504	-1.49155	0.00161812	0.218247
REACTOME_DIGESTION	21	-0.482947	-1.47785	0.0458716	0.234793
REACTOME_REGULATION_OF_GENE_EXPRESSION_IN_BETA_CELLS	21	-0.471265	-1.44217	0.0689655	0.296262
REACTOME_METABOLISM_OF_FAT_SOLUBLE_VITAMINS	47	-0.385809	-1.43516	0.0516934	0.302027
REACTOME_NAPLUS_CL_DEPENDENT_NEUROTRANSMITTER_TRANSPORTERS	19	-0.48049	-1.43457	0.0750469	0.295477
REACTOME_MUSCLE_CONTRACTION	204	-0.297625	-1.42659	0.0016129	0.304786
REACTOME_COLLAGEN_FORMATION	81	-0.338926	-1.42118	0.0315236	0.308413
REACTOME_COMPLEMENT_CASCADE	55	-0.369197	-1.40477	0.0437262	0.336151
REACTOME_DISEASES_ASSOCIATED_WITH_O_GLYCOSYLATION_OF_PROTEINS	62	-0.351018	-1.40361	0.0433996	0.330662
REACTOME_SYNDECAN_INTERACTIONS	27	-0.417823	-1.39073	0.0878505	0.353163
REACTOME_LONG_TERM_POTENTIATION	23	-0.443374	-1.39032	0.0776173	0.345957
REACTOME_TRANSMISSION_ACROSS_CHEMICAL_SYNAPSES	264	-0.283291	-1.38358	0.00469484	0.353173
REACTOME_DEGRADATION_OF_THE_EXTRACELLULAR_MATRIX	133	-0.303009	-1.37767	0.0158172	0.359336
REACTOME_DEFECTIVE_B4GALT7_CAUSES_EDS_PROGEROID_TYPE	20	-0.454201	-1.37298	0.108456	0.362126
REACTOME_PHASE_II_CONJUGATION_OF_COMPOUNDS	105	-0.314945	-1.36359	0.026936	0.376372
REACTOME_MECP2_REGULATES_NEURONAL_RECEPTORS_AND_CHANNELS	18	-0.459144	-1.36027	0.0891266	0.376613
REACTOME_ANTIMICROBIAL_PEPTIDES	76	-0.326513	-1.33814	0.0627178	0.424514
REACTOME_TRANSPORT_OF_CONNEXONS_TO_THE_PLASMA_MEMBRANE	18	-0.462772	-1.33614	0.120755	0.421151
REACTOME_DOWNSTREAM_SIGNALING_OF_ACTIVATED_FGFR1	31	-0.396379	-1.33519	0.0947955	0.415453
REACTOME_ASSEMBLY_AND_CELL_SURFACE_PRESENTATION_OF_NMDA_RECEPTORS	40	-0.369868	-1.33061	0.095986	0.418748
REACTOME_RECEPTOR_TYPE_TYROSINE_PROTEIN_PHOSPHATASES	20	-0.42868	-1.33022	0.117318	0.412024
REACTOME_PI_3K_CASCADE:FGFR1	21	-0.438054	-1.32663	0.131048	0.413742
REACTOME_CARDIAC_CONDUCTION	138	-0.291972	-1.32235	0.0391156	0.417197
REACTOME_INWARDLY_RECTIFYING_KPLUS_CHANNELS	30	-0.389301	-1.32189	0.0977012	0.411021
REACTOME_ORGANIC_CATION_ANION_ZWITTERION_TRANSPORT	15	-0.458999	-1.32136	0.151456	0.40522
REACTOME_TERMINATION_OF_O_GLYCAN_BIOSYNTHESIS	21	-0.421774	-1.30869	0.126629	0.431431
REACTOME_MET_PROMOTES_CELL_MOTILITY	41	-0.359254	-1.30797	0.0964286	0.426094
REACTOME_CHONDROITIN_SULFATE_BIOSYNTHESIS	20	-0.435499	-1.3073	0.137363	0.420961
REACTOME_PLASMA_LIPOPROTEIN_REMODELING	31	-0.383178	-1.29979	0.107209	0.433525
REACTOME_SYNTHESIS_SECRETION_AND_DEACYLATION_OF_GHRELIN	19	-0.428607	-1.29932	0.13852	0.427829
REACTOME_XENOBIOTICS	24	-0.407901	-1.29722	0.138577	0.426402
REACTOME_UNBLOCKING_OF_NMDA_RECEPTORS_GLUTAMATE_BINDING_AND_ACTIVATION	21	-0.423685	-1.29708	0.140768	0.420179
REACTOME_DEFECTIVE_C1GALT1C1_CAUSES_TN_POLYAGGLUTINATION_SYNDROME_TNPS	15	-0.460937	-1.28556	0.159774	0.442595
REACTOME_KERATINIZATION	205	-0.268745	-1.28501	0.0385906	0.437532
REACTOME_G_ALPHA_I_SIGNALLING_EVENTS	389	-0.246451	-1.264	0.0189573	0.486492
REACTOME_GAP_JUNCTION_TRAFFICKING_AND_REGULATION	48	-0.33543	-1.25835	0.125	0.495734
REACTOME_METABOLISM_OF_ANGIOTENSINOGEN_TO_ANGIOTENSINS	17	-0.431091	-1.25651	0.184015	0.493742
REACTOME_REGULATION_OF_INSULIN_LIKE_GROWTH_FACTOR_IGF_TRANSPORT_AND_UPTAKE_BY_INSULIN_LIKE_GROWTH_FACTOR_BINDING_PROTEINS_IGFBPS	120	-0.279796	-1.24671	0.0878136	0.514246
REACTOME_A_TETRASACCHARIDE_LINKER_SEQUENCE_IS_REQUIRED_FOR_GAG_SYNTHESIS	26	-0.381003	-1.24544	0.18097	0.510738
REACTOME_O_LINKED_GLYCOSYLATION	98	-0.28902	-1.24448	0.108059	0.506816
REACTOME_ACTIVATION_OF_NMDA_RECEPTORS_AND_POSTSYNAPTIC_EVENTS	90	-0.292674	-1.24428	0.111304	0.500559
REACTOME_BIOLOGICAL_OXIDATIONS	213	-0.260504	-1.24122	0.066358	0.502266
REACTOME_FRS_MEDIATED_FGFR1_SIGNALING	23	-0.387859	-1.23241	0.2	0.520662
REACTOME_BINDING_AND_UPTAKE_OF_LIGANDS_BY_SCAVENGER_RECEPTORS	41	-0.338492	-1.22573	0.148352	0.532501
REACTOME_FGFR1_LIGAND_BINDING_AND_ACTIVATION	15	-0.435558	-1.22392	0.197183	0.530634
REACTOME_POST_TRANSLATIONAL_MODIFICATION:_SYNTHESIS_OF_GPI_ANCHORED_PROTEINS	89	-0.287106	-1.22092	0.108197	0.532568
REACTOME_DIGESTION_AND_ABSORPTION	26	-0.380866	-1.21638	0.19666	0.539489
REACTOME_EXTRACELLULAR_MATRIX_ORGANIZATION	289	-0.244613	-1.21368	0.0665584	0.54045
REACTOME_PHASE_0_RAPID_DEPOLARISATION	44	-0.329778	-1.20656	0.171004	0.554584
REACTOME_SIGNALING_BY_BMP	28	-0.365702	-1.20477	0.174853	0.55322
REACTOME_RECYCLING_OF_BILE_ACIDS_AND_SALTS	16	-0.419765	-1.20434	0.215953	0.547902
REACTOME_ASSEMBLY_OF_COLLAGEN_FIBRILS_AND_OTHER_MULTIMERIC_STRUCTURES	58	-0.305596	-1.19985	0.148601	0.554234
REACTOME_INTRAFLAGELLAR_TRANSPORT	50	-0.316479	-1.1942	0.16426	0.564656
REACTOME_PEPTIDE_HORMONE_METABOLISM	84	-0.287889	-1.19285	0.152482	0.561989
REACTOME_REGULATION_OF_TLR_BY_ENDOGENOUS_LIGAND	19	-0.397649	-1.18465	0.224719	0.579528
REACTOME_NCAM1_INTERACTIONS	41	-0.320603	-1.17289	0.220779	0.609229
REACTOME_PI_3K_CASCADE:FGFR2	23	-0.364709	-1.169	0.233645	0.614942
REACTOME_TRAF6_MEDIATED_IRF7_ACTIVATION	29	-0.343803	-1.16528	0.234888	0.619958
REACTOME_TRIGLYCERIDE_CATABOLISM	24	-0.361768	-1.16525	0.250457	0.613274
REACTOME_CHONDROITIN_SULFATE_DERMATAN_SULFATE_METABOLISM	50	-0.307676	-1.16331	0.22898	0.612759
REACTOME_TRANSCRIPTIONAL_REGULATION_BY_MECP2	56	-0.297714	-1.16152	0.212281	0.612169
REACTOME_GLYCOSAMINOGLYCAN_METABOLISM	121	-0.258665	-1.1525	0.172174	0.634562
REACTOME_INTEGRIN_CELL_SURFACE_INTERACTIONS	84	-0.273418	-1.13982	0.202797	0.668543
REACTOME_TRANSPORT_OF_BILE_SALTS_AND_ORGANIC_ACIDS_METAL_IONS_AND_AMINE_COMPOUNDS	86	-0.272033	-1.13697	0.231707	0.671278
REACTOME_TRIGLYCERIDE_METABOLISM	37	-0.321191	-1.12877	0.267504	0.692621
REACTOME_INTERACTION_BETWEEN_L1_AND_ANKYRINS	31	-0.329873	-1.12576	0.285714	0.695945
REACTOME_METABOLISM_OF_VITAMINS_AND_COFACTORS	176	-0.241731	-1.12574	0.18258	0.689062
REACTOME_G_ALPHA_Q_SIGNALLING_EVENTS	212	-0.233215	-1.1252	0.187097	0.683995
REACTOME_STIMULI_SENSING_CHANNELS	96	-0.263437	-1.12007	0.234797	0.694801
REACTOME_NEGATIVE_REGULATION_OF_NMDA_RECEPTOR_MEDIATED_NEURONAL_TRANSMISSION	21	-0.357276	-1.11799	0.302974	0.694566
REACTOME_VISUAL_PHOTOTRANSDUCTION	97	-0.262042	-1.11619	0.236301	0.694118
REACTOME_ENDOGENOUS_STEROLS	26	-0.338122	-1.1038	0.324723	0.729801
REACTOME_NON_INTEGRIN_MEMBRANE_ECM_INTERACTIONS	59	-0.278801	-1.10104	0.29682	0.73233
REACTOME_PHASE_2_PLATEAU_PHASE	26	-0.33048	-1.09725	0.31383	0.738523
REACTOME_ARACHIDONIC_ACID_METABOLISM	58	-0.277287	-1.0875	0.305606	0.765759
REACTOME_SYNTHESIS_OF_VERY_LONG_CHAIN_FATTY_ACYL_COAS	20	-0.35744	-1.08402	0.341463	0.770702
REACTOME_FRS_MEDIATED_FGFR2_SIGNALING	25	-0.331512	-1.07681	0.356473	0.789255
REACTOME_G_PROTEIN_GATED_POTASSIUM_CHANNELS	24	-0.332517	-1.06893	0.34357	0.810032
REACTOME_ION_CHANNEL_TRANSPORT	173	-0.226809	-1.06356	0.309365	0.821875
REACTOME_CYTOCHROME_P450_ARRANGED_BY_SUBSTRATE_TYPE	64	-0.268554	-1.06125	0.346715	0.823278
REACTOME_NICOTINAMIDE_SALVAGING	16	-0.371366	-1.05828	0.398844	0.826504
REACTOME_SIGNALING_BY_ERBB4	58	-0.270394	-1.05062	0.34103	0.847614
REACTOME_RA_BIOSYNTHESIS_PATHWAY	22	-0.340024	-1.0503	0.352273	0.841566
REACTOME_REGULATION_OF_BETA_CELL_DEVELOPMENT	42	-0.282192	-1.04207	0.372881	0.864233
REACTOME_ACTIVATION_OF_MATRIX_METALLOPROTEINASES	31	-0.311084	-1.02887	0.418468	0.90613
REACTOME_PROTEIN_PROTEIN_INTERACTIONS_AT_SYNAPSES	87	-0.245232	-1.02083	0.409807	0.929023
REACTOME_DOWNSTREAM_SIGNALING_OF_ACTIVATED_FGFR2	30	-0.298626	-1.0195	0.430189	0.926665
REACTOME_METABOLISM_OF_WATER_SOLUBLE_VITAMINS_AND_COFACTORS	111	-0.228191	-1.0162	0.401434	0.931536
REACTOME_PHASE_4_RESTING_MEMBRANE_POTENTIAL	19	-0.331445	-1.00752	0.442561	0.957184
REACTOME_NUCLEOTIDE_LIKE_PURINERGIC_RECEPTORS	16	-0.339744	-1.00422	0.430684	0.962317
REACTOME_SYNTHESIS_OF_BILE_ACIDS_AND_BILE_SALTS_VIA_27_HYDROXYCHOLESTEROL	15	-0.35684	-0.999977	0.455067	0.970616
REACTOME_NEGATIVE_REGULATION_OF_FGFR1_SIGNALING	32	-0.289389	-0.999281	0.448015	0.965472
REACTOME_ION_HOMEOSTASIS	54	-0.258319	-0.996569	0.455067	0.968417
REACTOME_CROSSLINKING_OF_COLLAGEN_FIBRILS	18	-0.333968	-0.992734	0.441459	0.975626
REACTOME_SIGNALING_BY_FGFR1	49	-0.260276	-0.991779	0.43007	0.97158
REACTOME_IL_6_TYPE_CYTOKINE_RECEPTOR_LIGAND_INTERACTIONS	17	-0.343581	-0.990079	0.460952	0.970589
REACTOME_SYNTHESIS_OF_BILE_ACIDS_AND_BILE_SALTS_VIA_7ALPHA_HYDROXYCHOLESTEROL	24	-0.309581	-0.989808	0.460076	0.964178
REACTOME_SHC_MEDIATED_CASCADE:FGFR1	21	-0.31733	-0.988641	0.449726	0.961013
REACTOME_NEGATIVE_REGULATION_OF_TCF_DEPENDENT_SIGNALING_BY_WNT_LIGAND_ANTAGONISTS	15	-0.345547	-0.979527	0.479769	0.987917
REACTOME_COOPERATION_OF_PREFOLDIN_AND_TRIC_CCT_IN_ACTIN_AND_TUBULIN_FOLDING	31	-0.282049	-0.97357	0.480076	1
REACTOME_POST_CHAPERONIN_TUBULIN_FOLDING_PATHWAY	21	-0.314762	-0.97161	0.491557	1
REACTOME_L1CAM_INTERACTIONS	117	-0.218738	-0.971076	0.488964	0.996652
REACTOME_SLC_MEDIATED_TRANSMEMBRANE_TRANSPORT	247	-0.195977	-0.970651	0.537338	0.990878
REACTOME_NEPHRIN_FAMILY_INTERACTIONS	22	-0.310092	-0.970125	0.506692	0.985568
REACTOME_HEPARAN_SULFATE_HEPARIN_HS_GAG_METABOLISM	55	-0.247558	-0.963349	0.517179	1
REACTOME_ION_TRANSPORT_BY_P_TYPE_ATPASES	55	-0.248371	-0.962049	0.50457	1
REACTOME_GLUCAGON_LIKE_PEPTIDE_1_GLP1_REGULATES_INSULIN_SECRETION	41	-0.262877	-0.955554	0.516187	1
REACTOME_SIGNALING_BY_RETINOIC_ACID	43	-0.261732	-0.950548	0.560144	1
REACTOME_CRMPS_IN_SEMA3A_SIGNALING	16	-0.33262	-0.943449	0.537615	1
REACTOME_PHASE_I_FUNCTIONALIZATION_OF_COMPOUNDS	101	-0.214512	-0.941927	0.559353	1
REACTOME_RHO_GTPASES_ACTIVATE_IQGAPS	29	-0.277819	-0.940628	0.542694	1
REACTOME_FORMATION_OF_TUBULIN_FOLDING_INTERMEDIATES_BY_CCT_TRIC	24	-0.28766	-0.938692	0.541494	1
REACTOME_BILE_ACID_AND_BILE_SALT_METABOLISM	42	-0.249791	-0.924258	0.575985	1
REACTOME_MYOGENESIS	29	-0.276879	-0.923052	0.559099	1
REACTOME_GABA_B_RECEPTOR_ACTIVATION	38	-0.255897	-0.921923	0.60221	1
REACTOME_BIOSYNTHESIS_OF_SPECIALIZED_PRORESOLVING_MEDIATORS_SPMS	19	-0.309949	-0.921616	0.565302	1
REACTOME_PI_3K_CASCADE:FGFR4	20	-0.300708	-0.921007	0.564394	1
REACTOME_ADHERENS_JUNCTIONS_INTERACTIONS	28	-0.281739	-0.918228	0.583624	1
REACTOME_HS_GAG_DEGRADATION	22	-0.294796	-0.913857	0.566667	1
REACTOME_PI_3K_CASCADE:FGFR3	18	-0.310695	-0.912492	0.567619	1
REACTOME_AMINO_ACID_TRANSPORT_ACROSS_THE_PLASMA_MEMBRANE	33	-0.264199	-0.911032	0.601134	1
REACTOME_REGULATION_OF_PYRUVATE_DEHYDROGENASE_PDH_COMPLEX	16	-0.31499	-0.910693	0.580709	1
REACTOME_ASSEMBLY_OF_ACTIVE_LPL_AND_LIPC_LIPASE_COMPLEXES	18	-0.311022	-0.910004	0.606786	1
REACTOME_NEGATIVE_REGULATION_OF_FGFR2_SIGNALING	34	-0.258042	-0.90435	0.608939	1
REACTOME_CILIUM_ASSEMBLY	187	-0.191188	-0.904291	0.715434	1
REACTOME_CA2PLUS_PATHWAY	55	-0.229878	-0.900839	0.635714	1
REACTOME_RAS_ACTIVATION_UPON_CA2PLUS_INFLUX_THROUGH_NMDA_RECEPTOR	20	-0.292816	-0.899026	0.603704	1
REACTOME_SIGNALING_BY_TYPE_1_INSULIN_LIKE_GROWTH_FACTOR_1_RECEPTOR_IGF1R	54	-0.231626	-0.89772	0.655678	1
REACTOME_SIGNALING_BY_PDGF	57	-0.232775	-0.893899	0.676106	1
REACTOME_TNF_RECEPTOR_SUPERFAMILY_TNFSF_MEMBERS_MEDIATING_NON_CANONICAL_NF_KB_PATHWAY	16	-0.308186	-0.887406	0.623819	1
REACTOME_PLASMA_LIPOPROTEIN_ASSEMBLY	19	-0.293538	-0.879129	0.638219	1
REACTOME_INITIAL_TRIGGERING_OF_COMPLEMENT	21	-0.287075	-0.876922	0.647834	1
REACTOME_FOXO_MEDIATED_TRANSCRIPTION_OF_OXIDATIVE_STRESS_METABOLIC_AND_NEURONAL_GENES	29	-0.258693	-0.87186	0.64351	1
REACTOME_ERBB2_REGULATES_CELL_MOTILITY	15	-0.302973	-0.86521	0.642308	1
REACTOME_METABOLISM_OF_STEROID_HORMONES	32	-0.254766	-0.864598	0.682883	1
REACTOME_ACTIVATION_OF_SMO	17	-0.288774	-0.861462	0.683712	1
REACTOME_GLUTAMATE_NEUROTRANSMITTER_RELEASE_CYCLE	23	-0.272006	-0.860915	0.678295	1
REACTOME_PHOSPHOLIPASE_C_MEDIATED_CASCADE_FGFR2	18	-0.291634	-0.85968	0.657033	1
REACTOME_ANCHORING_FIBRIL_FORMATION	15	-0.307763	-0.857965	0.662813	1
REACTOME_TRAFFICKING_OF_GLUR2_CONTAINING_AMPA_RECEPTORS	17	-0.294082	-0.857344	0.667939	1
REACTOME_SLC_TRANSPORTER_DISORDERS	98	-0.199431	-0.855643	0.779461	1
REACTOME_G_PROTEIN_ACTIVATION	27	-0.26122	-0.854288	0.692898	1
REACTOME_GLUCAGON_SIGNALING_IN_METABOLIC_REGULATION	32	-0.248264	-0.853828	0.711896	1
REACTOME_KINESINS	57	-0.222453	-0.853619	0.743902	1
REACTOME_GRB2_EVENTS_IN_ERBB2_SIGNALING	16	-0.292785	-0.852779	0.667266	1
REACTOME_P130CAS_LINKAGE_TO_MAPK_SIGNALING_FOR_INTEGRINS	15	-0.302169	-0.85229	0.697341	1
REACTOME_GAMMA_CARBOXYLATION_HYPUSINE_FORMATION_AND_ARYLSULFATASE_ACTIVATION	37	-0.23851	-0.850875	0.721311	1
REACTOME_FRS_MEDIATED_FGFR3_SIGNALING	20	-0.27881	-0.850402	0.678119	1
REACTOME_PI3K_EVENTS_IN_ERBB2_SIGNALING	16	-0.304232	-0.850212	0.665406	1
REACTOME_CELLULAR_HEXOSE_TRANSPORT	19	-0.283074	-0.848722	0.709552	1
REACTOME_DECTIN_2_FAMILY	24	-0.269441	-0.847622	0.700743	1
REACTOME_NCAM_SIGNALING_FOR_NEURITE_OUT_GROWTH	62	-0.212608	-0.847229	0.758303	1
REACTOME_FRS_MEDIATED_FGFR4_SIGNALING	22	-0.27071	-0.843268	0.698148	1
REACTOME_SIGNALING_BY_NTRK2_TRKB	25	-0.263729	-0.836746	0.742802	1
REACTOME_RECYCLING_PATHWAY_OF_L1	45	-0.227329	-0.836092	0.751323	1
REACTOME_TP53_REGULATES_TRANSCRIPTION_OF_ADDITIONAL_CELL_CYCLE_GENES_WHOSE_EXACT_ROLE_IN_THE_P53_PATHWAY_REMAIN_UNCERTAIN	17	-0.284214	-0.832809	0.691552	1
REACTOME_RESPONSE_TO_ELEVATED_PLATELET_CYTOSOLIC_CA2PLUS	128	-0.184664	-0.826438	0.84127	1
REACTOME_ACETYLCHOLINE_NEUROTRANSMITTER_RELEASE_CYCLE	16	-0.286441	-0.824842	0.728324	1
REACTOME_PKA_ACTIVATION_IN_GLUCAGON_SIGNALLING	17	-0.281932	-0.824316	0.706994	1
REACTOME_SYNTHESIS_OF_GLYCOSYLPHOSPHATIDYLINOSITOL_GPI	18	-0.276695	-0.81884	0.732955	1
REACTOME_SULFUR_AMINO_ACID_METABOLISM	26	-0.253211	-0.81775	0.726937	1
REACTOME_DOWNSTREAM_SIGNALING_OF_ACTIVATED_FGFR4	27	-0.241662	-0.813662	0.755877	1
REACTOME_TRANSLESION_SYNTHESIS_BY_POLK	17	-0.279834	-0.813562	0.743786	1
REACTOME_TRANSLESION_SYNTHESIS_BY_POLH	17	-0.275321	-0.813459	0.749057	1
REACTOME_FATTY_ACID_METABOLISM	166	-0.173536	-0.812972	0.92053	1
REACTOME_MOLECULES_ASSOCIATED_WITH_ELASTIC_FIBRES	38	-0.225767	-0.811917	0.788151	1
REACTOME_SPHINGOLIPID_DE_NOVO_BIOSYNTHESIS	33	-0.233155	-0.804329	0.785461	1
REACTOME_N_GLYCAN_ANTENNAE_ELONGATION	15	-0.283159	-0.801661	0.727447	1
REACTOME_AFLATOXIN_ACTIVATION_AND_DETOXIFICATION	19	-0.270173	-0.801569	0.755877	1
REACTOME_DOWNSTREAM_SIGNALING_OF_ACTIVATED_FGFR3	25	-0.248127	-0.800004	0.783525	1
REACTOME_GLUCAGON_TYPE_LIGAND_RECEPTORS	32	-0.23424	-0.798776	0.785064	1
REACTOME_SEROTONIN_NEUROTRANSMITTER_RELEASE_CYCLE	17	-0.272851	-0.797041	0.744762	1
REACTOME_ELASTIC_FIBRE_FORMATION	45	-0.21251	-0.784128	0.842105	1
REACTOME_GLYCOGEN_BREAKDOWN_GLYCOGENOLYSIS	15	-0.277268	-0.781291	0.780718	1
REACTOME_COPI_DEPENDENT_GOLGI_TO_ER_RETROGRADE_TRAFFIC	95	-0.183771	-0.780357	0.892734	1
REACTOME_PROSTACYCLIN_SIGNALLING_THROUGH_PROSTACYCLIN_RECEPTOR	18	-0.265328	-0.779082	0.775591	1
REACTOME_PCNA_DEPENDENT_LONG_PATCH_BASE_EXCISION_REPAIR	21	-0.25102	-0.777717	0.785321	1
REACTOME_PROTEIN_FOLDING	99	-0.181892	-0.777622	0.903281	1
REACTOME_SEMA3A_PAK_DEPENDENT_AXON_REPULSION	16	-0.270968	-0.773616	0.78424	1
REACTOME_TRANSCRIPTIONAL_REGULATION_OF_PLURIPOTENT_STEM_CELLS	31	-0.222779	-0.771745	0.811355	1
REACTOME_SYNTHESIS_OF_PA	34	-0.219433	-0.771417	0.834234	1
REACTOME_INTEGRATION_OF_ENERGY_METABOLISM	107	-0.175712	-0.771033	0.917266	1
REACTOME_AQUAPORIN_MEDIATED_TRANSPORT	51	-0.200517	-0.768443	0.877797	1
REACTOME_LAGGING_STRAND_SYNTHESIS	20	-0.253322	-0.76326	0.801394	1
REACTOME_INTERCONVERSION_OF_NUCLEOTIDE_DI_AND_TRIPHOSPHATES	24	-0.240746	-0.758306	0.829868	1
REACTOME_NITRIC_OXIDE_STIMULATES_GUANYLATE_CYCLASE	20	-0.251423	-0.757993	0.816764	1
REACTOME_REGULATION_OF_INSULIN_SECRETION	77	-0.185969	-0.756283	0.919732	1
REACTOME_SHC_MEDIATED_CASCADE:FGFR2	23	-0.239128	-0.755059	0.815643	1
REACTOME_CARGO_TRAFFICKING_TO_THE_PERICILIARY_MEMBRANE	50	-0.20076	-0.753795	0.892857	1
REACTOME_VASOPRESSIN_REGULATES_RENAL_WATER_HOMEOSTASIS_VIA_AQUAPORINS	42	-0.205817	-0.750738	0.880208	1
REACTOME_NOREPINEPHRINE_NEUROTRANSMITTER_RELEASE_CYCLE	17	-0.254252	-0.750529	0.827184	1
REACTOME_SPHINGOLIPID_METABOLISM	77	-0.183164	-0.748448	0.926391	1
REACTOME_HS_GAG_BIOSYNTHESIS	31	-0.217926	-0.747131	0.857143	1
REACTOME_INCRETIN_SYNTHESIS_SECRETION_AND_INACTIVATION	22	-0.239031	-0.746613	0.834933	1
REACTOME_NEUREXINS_AND_NEUROLIGINS	56	-0.192139	-0.744166	0.90273	1
REACTOME_GLYCOSPHINGOLIPID_METABOLISM	44	-0.199137	-0.742539	0.894558	1
REACTOME_COPI_INDEPENDENT_GOLGI_TO_ER_RETROGRADE_TRAFFIC	50	-0.191594	-0.726432	0.912458	1
REACTOME_RUNX2_REGULATES_BONE_DEVELOPMENT	30	-0.212946	-0.72297	0.891473	1
REACTOME_CHAPERONE_MEDIATED_AUTOPHAGY	16	-0.25157	-0.721068	0.837945	1
REACTOME_ACYL_CHAIN_REMODELLING_OF_PI	16	-0.252804	-0.720907	0.845238	1
REACTOME_PRESYNAPTIC_FUNCTION_OF_KAINATE_RECEPTORS	20	-0.239415	-0.720133	0.840551	1
REACTOME_DOPAMINE_NEUROTRANSMITTER_RELEASE_CYCLE	22	-0.225967	-0.713896	0.902804	1
REACTOME_NUCLEAR_SIGNALING_BY_ERBB4	32	-0.209463	-0.707665	0.897059	1
REACTOME_IRON_UPTAKE_AND_TRANSPORT	58	-0.183301	-0.707515	0.949821	1
REACTOME_GAP_FILLING_DNA_REPAIR_SYNTHESIS_AND_LIGATION_IN_GG_NER	25	-0.216835	-0.704098	0.895413	1
REACTOME_TIE2_SIGNALING	18	-0.236484	-0.700629	0.870301	1
REACTOME_PYRUVATE_METABOLISM	29	-0.209474	-0.700193	0.926966	1
REACTOME_ACYL_CHAIN_REMODELLING_OF_PG	17	-0.241242	-0.686847	0.904412	1
REACTOME_TRANSPORT_OF_VITAMINS_NUCLEOSIDES_AND_RELATED_MOLECULES	44	-0.184903	-0.685898	0.954955	1
REACTOME_FATTY_ACYL_COA_BIOSYNTHESIS	32	-0.20111	-0.68429	0.929237	1
REACTOME_RNA_POLYMERASE_III_TRANSCRIPTION_TERMINATION	23	-0.219506	-0.682363	0.915129	1
REACTOME_TELOMERE_C_STRAND_LAGGING_STRAND_SYNTHESIS	24	-0.215104	-0.679625	0.930841	1
REACTOME_G_BETA:GAMMA_SIGNALLING_THROUGH_CDC42	19	-0.22273	-0.678605	0.939002	1
REACTOME_DISEASES_ASSOCIATED_WITH_GLYCOSYLATION_PRECURSOR_BIOSYNTHESIS	18	-0.228806	-0.663799	0.925573	1
REACTOME_DISEASES_OF_METABOLISM	101	-0.152486	-0.662967	0.991103	1
REACTOME_OPIOID_SIGNALLING	86	-0.156954	-0.648152	0.989247	1
REACTOME_SIGNAL_TRANSDUCTION_BY_L1	21	-0.210115	-0.639361	0.941399	1
REACTOME_DEFECTS_IN_VITAMIN_AND_COFACTOR_METABOLISM	20	-0.202352	-0.637884	0.945736	1
REACTOME_TRP_CHANNELS	28	-0.190159	-0.637325	0.962687	1
REACTOME_FACTORS_INVOLVED_IN_MEGAKARYOCYTE_DEVELOPMENT_AND_PLATELET_PRODUCTION	160	-0.13882	-0.637182	1	1
REACTOME_GLYCOGEN_METABOLISM	27	-0.192804	-0.636975	0.952632	1
REACTOME_PKA_MEDIATED_PHOSPHORYLATION_OF_CREB	19	-0.213442	-0.634986	0.941284	1
REACTOME_SHC1_EVENTS_IN_ERBB2_SIGNALING	22	-0.200357	-0.622816	0.965009	1
REACTOME_MISCELLANEOUS_TRANSPORT_AND_BINDING_EVENTS	25	-0.188736	-0.606818	0.97037	1
REACTOME_SYNTHESIS_OF_BILE_ACIDS_AND_BILE_SALTS	33	-0.175532	-0.604267	0.985507	1
REACTOME_CA_DEPENDENT_EVENTS	35	-0.167612	-0.5898	0.987156	1
REACTOME_REGULATION_OF_FZD_BY_UBIQUITINATION	21	-0.188194	-0.584796	0.979401	1
REACTOME_THROMBOXANE_SIGNALLING_THROUGH_TP_RECEPTOR	22	-0.185037	-0.583249	0.969981	1
REACTOME_GOLGI_TO_ER_RETROGRADE_TRANSPORT	129	-0.1262	-0.565943	1	1
REACTOME_GLYCOGEN_STORAGE_DISEASES	16	-0.195238	-0.559543	0.978474	1
REACTOME_VXPX_CARGO_TARGETING_TO_CILIUM	21	-0.173758	-0.54075	0.990859	1
REACTOME_COBALAMIN_CBL_VITAMIN_B12_TRANSPORT_AND_METABOLISM	19	-0.178218	-0.534275	0.994536	1
REACTOME_GLYCOGEN_SYNTHESIS	16	-0.184757	-0.530854	0.984344	0.999448
REACTOME_FANCONI_ANEMIA_PATHWAY	30	-0.12572	-0.421419	1	0.999811

## Sheet: 5.Go
NAME	SIZE	ES	NES	NOM p-val	FDR q-val
GO_OLFACTORY_RECEPTOR_ACTIVITY	362	-0.676234	-3.42063	0	0
GO_SENSORY_PERCEPTION_OF_SMELL	387	-0.660404	-3.37295	0	0
GO_DETECTION_OF_STIMULUS_INVOLVED_IN_SENSORY_PERCEPTION	456	-0.644472	-3.35069	0	0
GO_SENSORY_PERCEPTION_OF_CHEMICAL_STIMULUS	452	-0.643522	-3.32971	0	0
GO_ODORANT_BINDING	82	-0.646702	-2.70429	0	0
GO_LIGAND_GATED_ANION_CHANNEL_ACTIVITY	20	-0.736988	-2.26011	0	0.000891
GO_NEUROTRANSMITTER_RECEPTOR_ACTIVITY	114	-0.519675	-2.25502	0	0.00085
GO_GABA_ERGIC_SYNAPSE	72	-0.552058	-2.24685	0	0.000743
GO_EXTRACELLULAR_MATRIX_STRUCTURAL_CONSTITUENT	155	-0.479697	-2.20425	0	0.00112757
GO_TRANSMITTER_GATED_CHANNEL_ACTIVITY	61	-0.550673	-2.18844	0	0.00137154
GO_DETECTION_OF_CHEMICAL_STIMULUS_INVOLVED_IN_SENSORY_PERCEPTION_OF_TASTE	44	-0.586854	-2.18252	0	0.00135286
GO_TASTE_RECEPTOR_ACTIVITY	27	-0.656886	-2.17727	0	0.00143621
GO_MYOSIN_FILAMENT	22	-0.681816	-2.14118	0	0.00223683
GO_SARCOMERE_ORGANIZATION	46	-0.564318	-2.08591	0	0.00474435
GO_INHIBITORY_EXTRACELLULAR_LIGAND_GATED_ION_CHANNEL_ACTIVITY	16	-0.729901	-2.0792	0.00195312	0.00510016
GO_MUSCLE_MYOSIN_COMPLEX	18	-0.681029	-2.06538	0	0.00585784
GO_SEROTONIN_RECEPTOR_SIGNALING_PATHWAY	36	-0.569685	-2.03532	0	0.00892089
GO_BITTER_TASTE_RECEPTOR_ACTIVITY	22	-0.658488	-2.02986	0	0.00914737
GO_SENSORY_PERCEPTION_OF_BITTER_TASTE	43	-0.541538	-2.01454	0	0.0107894
GO_HOMOPHILIC_CELL_ADHESION_VIA_PLASMA_MEMBRANE_ADHESION_MOLECULES	162	-0.435297	-2.0104	0	0.0108452
GO_SENSORY_PERCEPTION_OF_TASTE	61	-0.509747	-2.00968	0	0.0103853
GO_G_PROTEIN_COUPLED_AMINE_RECEPTOR_ACTIVITY	55	-0.514577	-1.99369	0	0.0122526
GO_SENSORY_PERCEPTION_OF_LIGHT_STIMULUS	205	-0.415347	-1.99255	0	0.0119267
GO_GLUCURONOSYLTRANSFERASE_ACTIVITY	28	-0.60296	-1.98352	0	0.0130104
GO_EXTRACELLULAR_LIGAND_GATED_ION_CHANNEL_ACTIVITY	75	-0.486228	-1.97845	0	0.0135816
GO_MYOSIN_II_COMPLEX	22	-0.619994	-1.95644	0	0.017349
GO_INTRINSIC_COMPONENT_OF_SYNAPTIC_MEMBRANE	162	-0.423139	-1.94316	0	0.0199335
GO_MUSCLE_FILAMENT_SLIDING	39	-0.523618	-1.92904	0	0.0230994
GO_INTRINSIC_COMPONENT_OF_POSTSYNAPTIC_MEMBRANE	118	-0.432969	-1.90656	0	0.0300237
GO_GABA_RECEPTOR_COMPLEX	20	-0.632054	-1.90298	0	0.0307422
GO_COLLAGEN_FIBRIL_ORGANIZATION	46	-0.500399	-1.88124	0.0018315	0.0385131
GO_GABA_RECEPTOR_ACTIVITY	22	-0.603221	-1.88086	0	0.037439
GO_DOPAMINE_TRANSPORT	51	-0.478494	-1.87231	0.00176056	0.0402908
GO_FLAVONOID_METABOLIC_PROCESS	15	-0.647754	-1.86811	0	0.0411101
GO_PHOTORECEPTOR_ACTIVITY	15	-0.655811	-1.86654	0	0.0408657
GO_LIGAND_GATED_ION_CHANNEL_ACTIVITY	133	-0.416965	-1.8601	0	0.0425957
GO_DETECTION_OF_MECHANICAL_STIMULUS	36	-0.533753	-1.85731	0.00187266	0.0426938
GO_GAMMA_AMINOBUTYRIC_ACID_SIGNALING_PATHWAY	24	-0.572048	-1.85654	0.00552486	0.0418661
GO_AMMONIUM_ION_BINDING	72	-0.456859	-1.85639	0	0.0408535
GO_COMPLEX_OF_COLLAGEN_TRIMERS	19	-0.608248	-1.84662	0.00389864	0.0445736
GO_GATED_CHANNEL_ACTIVITY	330	-0.370034	-1.8422	0	0.0458169
GO_PASSIVE_TRANSMEMBRANE_TRANSPORTER_ACTIVITY	439	-0.358015	-1.83873	0	0.0468036
GO_CHLORIDE_CHANNEL_COMPLEX	50	-0.483942	-1.83553	0	0.0475082
GO_REPRODUCTIVE_BEHAVIOR	29	-0.549291	-1.83385	0	0.0472913
GO_CELL_BODY_MEMBRANE	28	-0.553391	-1.829	0.00194175	0.0489183
GO_POSTSYNAPTIC_NEUROTRANSMITTER_RECEPTOR_ACTIVITY	52	-0.4879	-1.82628	0.00189036	0.0491706
GO_URONIC_ACID_METABOLIC_PROCESS	18	-0.613178	-1.82018	0.00365631	0.051483
GO_PROTEIN_ACTIVATION_CASCADE	27	-0.561644	-1.81738	0.00552486	0.0518182
GO_EXTRACELLULAR_MATRIX_STRUCTURAL_CONSTITUENT_CONFERRING_COMPRESSION_RESISTANCE	22	-0.577349	-1.81504	0	0.0520665
GO_CATION_CHANNEL_ACTIVITY	306	-0.365227	-1.81148	0	0.0530239
GO_REGULATION_OF_RESPIRATORY_GASEOUS_EXCHANGE	22	-0.569924	-1.81049	0.0036036	0.0526141
GO_SEROTONIN_RECEPTOR_ACTIVITY	31	-0.530067	-1.79783	0.00185185	0.0591628
GO_COLLAGEN_BINDING	62	-0.462721	-1.7958	0	0.0592111
GO_NEUROTRANSMITTER_BINDING	54	-0.46707	-1.78912	0.0034965	0.0622233
GO_AXONEME_ASSEMBLY	42	-0.490372	-1.78412	0.0018797	0.0643088
GO_MYOFILAMENT	31	-0.5165	-1.77516	0.00183823	0.0688466
GO_MUSCLE_ALPHA_ACTININ_BINDING	16	-0.619419	-1.76876	0.00568182	0.072146
GO_MUSCLE_ORGAN_MORPHOGENESIS	83	-0.420147	-1.76865	0	0.0709633
GO_MATING_BEHAVIOR	22	-0.556473	-1.76589	0.00559702	0.0719021
GO_MYOFIBRIL_ASSEMBLY	67	-0.44053	-1.75689	0	0.0771544
GO_A_BAND	38	-0.488234	-1.75627	0.00174216	0.0762482
GO_INTRINSIC_COMPONENT_OF_PRESYNAPTIC_MEMBRANE	84	-0.420895	-1.75506	0	0.0759754
GO_OUTWARD_RECTIFIER_POTASSIUM_CHANNEL_ACTIVITY	15	-0.607551	-1.75244	0.00934579	0.0768205
GO_CALCIUM_DEPENDENT_CELL_CELL_ADHESION_VIA_PLASMA_MEMBRANE_CELL_ADHESION_MOLECULES	47	-0.465529	-1.74923	0.00184162	0.0781466
GO_TYPE_I_INTERFERON_RECEPTOR_BINDING	17	-0.606516	-1.74906	0.0018315	0.0770903
GO_VOLTAGE_GATED_CATION_CHANNEL_ACTIVITY	136	-0.393354	-1.7486	0	0.0763263
GO_NON_MOTILE_CILIUM	128	-0.387222	-1.74418	0	0.0786888
GO_RETINOIC_ACID_METABOLIC_PROCESS	18	-0.584789	-1.74356	0.0155945	0.0779247
GO_POTASSIUM_ION_TRANSMEMBRANE_TRANSPORTER_ACTIVITY	153	-0.380262	-1.74325	0	0.0769755
GO_G_PROTEIN_COUPLED_NEUROTRANSMITTER_RECEPTOR_ACTIVITY	38	-0.48554	-1.74205	0.0036036	0.0768352
GO_REGULATION_OF_RESPIRATORY_SYSTEM_PROCESS	15	-0.615443	-1.72933	0.00770713	0.0855757
GO_EXTRACELLULAR_MATRIX_COMPONENT	49	-0.458255	-1.72853	0.00193424	0.0850237
GO_POTASSIUM_CHANNEL_ACTIVITY	119	-0.3871	-1.72791	0	0.084404
GO_INTRINSIC_COMPONENT_OF_POSTSYNAPTIC_SPECIALIZATION_MEMBRANE	73	-0.424056	-1.72441	0.00179856	0.0861227
GO_SKELETAL_MUSCLE_CONTRACTION	41	-0.464678	-1.71767	0.00570342	0.0907063
GO_COLLAGEN_CONTAINING_EXTRACELLULAR_MATRIX	390	-0.336503	-1.71223	0	0.0940213
GO_CONTRACTILE_FIBER	223	-0.352915	-1.71031	0	0.0945325
GO_COCHLEA_DEVELOPMENT	48	-0.450633	-1.71005	0.00580271	0.0935795
GO_ANION_CHANNEL_ACTIVITY	87	-0.403298	-1.70153	0.00175439	0.0996094
GO_MICROFILAMENT_MOTOR_ACTIVITY	22	-0.534795	-1.68974	0.0135659	0.110122
GO_DETECTION_OF_ABIOTIC_STIMULUS	126	-0.381693	-1.6868	0	0.111683
GO_CARDIAC_MUSCLE_TISSUE_MORPHOGENESIS	66	-0.417618	-1.68269	0.00185185	0.114281
GO_AXONEMAL_DYNEIN_COMPLEX_ASSEMBLY	22	-0.550239	-1.68136	0.0112782	0.114199
GO_SYNAPTIC_TRANSMISSION_DOPAMINERGIC	30	-0.501161	-1.68007	0.0019685	0.114187
GO_CHLORIDE_CHANNEL_ACTIVITY	74	-0.409498	-1.67854	0.00181818	0.114302
GO_EXTRACELLULAR_MATRIX_STRUCTURAL_CONSTITUENT_CONFERRING_TENSILE_STRENGTH	40	-0.474925	-1.67754	0.0113208	0.113957
GO_VOLTAGE_GATED_POTASSIUM_CHANNEL_ACTIVITY	82	-0.400983	-1.6753	0.00176679	0.115143
GO_CILIUM_MOVEMENT	45	-0.451732	-1.67159	0.0132075	0.117895
GO_CELL_CELL_ADHESION_VIA_PLASMA_MEMBRANE_ADHESION_MOLECULES	260	-0.339913	-1.66816	0	0.120121
GO_PROSTAGLANDIN_TRANSPORT	15	-0.596449	-1.66564	0.0135135	0.121437
GO_INNER_EAR_RECEPTOR_CELL_DEVELOPMENT	36	-0.477216	-1.6625	0.00182482	0.123647
GO_POSTSYNAPTIC_SPECIALIZATION_MEMBRANE	97	-0.387005	-1.66189	0	0.122929
GO_INNERVATION	27	-0.504452	-1.66096	0.0111111	0.122661
GO_MULTICELLULAR_ORGANISMAL_MOVEMENT	53	-0.434183	-1.65887	0	0.123578
GO_CARDIAC_VENTRICLE_MORPHOGENESIS	71	-0.413005	-1.65547	0.00175131	0.126072
GO_POSITIVE_REGULATION_OF_POTASSIUM_ION_TRANSMEMBRANE_TRANSPORTER_ACTIVITY	23	-0.530631	-1.64738	0.0136719	0.134059
GO_VOLTAGE_GATED_ION_CHANNEL_ACTIVITY	191	-0.349971	-1.64472	0	0.135783
GO_DOPAMINE_SECRETION	39	-0.46903	-1.64166	0.00782779	0.137691
GO_HORMONE_ACTIVITY	113	-0.370829	-1.64093	0	0.137115
GO_NEGATIVE_REGULATION_OF_FIBROBLAST_GROWTH_FACTOR_RECEPTOR_SIGNALING_PATHWAY	16	-0.576806	-1.63887	0.0238095	0.138153
GO_MOTILE_CILIUM	135	-0.362855	-1.63669	0.00170648	0.139312
GO_SYNAPSE_ASSEMBLY	164	-0.35381	-1.63591	0	0.138853
GO_I_BAND	133	-0.359744	-1.63347	0	0.14031
GO_REGULATION_OF_POSTSYNAPTIC_MEMBRANE_POTENTIAL	140	-0.359642	-1.63316	0	0.139321
GO_LIGAND_GATED_CATION_CHANNEL_ACTIVITY	100	-0.376493	-1.63254	0	0.138711
GO_TRANSPORTER_COMPLEX	320	-0.325914	-1.62793	0	0.142965
GO_SKELETAL_MUSCLE_ADAPTATION	27	-0.483812	-1.62561	0.0239411	0.144416
GO_MUSCLE_FIBER_DEVELOPMENT	63	-0.408503	-1.62288	0.00552486	0.146403
GO_PEPTIDYL_GLUTAMIC_ACID_MODIFICATION	23	-0.507739	-1.62266	0.0187617	0.145299
GO_FEEDING_BEHAVIOR	101	-0.372864	-1.61725	0.00173913	0.150331
GO_TOXIN_METABOLIC_PROCESS	20	-0.51882	-1.60887	0.0247619	0.159841
GO_MATING	39	-0.443522	-1.60318	0.00373134	0.166027
GO_DENDRITE_MEMBRANE	37	-0.452709	-1.60249	0.01341	0.165491
GO_M_BAND	28	-0.482231	-1.60221	0.015534	0.16442
GO_NEPHRIC_DUCT_DEVELOPMENT	16	-0.567847	-1.59703	0.0251347	0.169767
GO_RHYTHMIC_BEHAVIOR	42	-0.432676	-1.59132	0.0155709	0.176403
GO_PHASIC_SMOOTH_MUSCLE_CONTRACTION	20	-0.534362	-1.59085	0.0224299	0.175575
GO_CILIARY_PLASM	88	-0.372386	-1.59039	0.00347826	0.174766
GO_ALPHA_ACTININ_BINDING	31	-0.465023	-1.58823	0.0141093	0.176352
GO_POTASSIUM_ION_TRANSPORT	222	-0.327879	-1.58326	0.00168634	0.181934
GO_REGULATION_OF_RENAL_SYSTEM_PROCESS	32	-0.462286	-1.58068	0.0253623	0.184313
GO_SENSORY_PERCEPTION_OF_MECHANICAL_STIMULUS	150	-0.34518	-1.57782	0.0034188	0.187119
GO_DETECTION_OF_MECHANICAL_STIMULUS_INVOLVED_IN_SENSORY_PERCEPTION	22	-0.501754	-1.57284	0.0266904	0.193327
GO_SECONDARY_METABOLIC_PROCESS	59	-0.397937	-1.56883	0.00917431	0.198115
GO_CATECHOLAMINE_BINDING	20	-0.510035	-1.56351	0.0280899	0.204868
GO_CHLORIDE_TRANSMEMBRANE_TRANSPORTER_ACTIVITY	99	-0.366005	-1.56239	0.00505902	0.204829
GO_PROTEIN_HORMONE_RECEPTOR_ACTIVITY	19	-0.524223	-1.56228	0.0318021	0.203389
GO_FIBRONECTIN_BINDING	25	-0.485484	-1.55931	0.0397112	0.206465
GO_NEUROPEPTIDE_RECEPTOR_BINDING	29	-0.473071	-1.55681	0.0191939	0.208875
GO_XENOBIOTIC_METABOLIC_PROCESS	108	-0.355352	-1.55636	0.00170068	0.208104
GO_KERATAN_SULFATE_BIOSYNTHETIC_PROCESS	27	-0.467778	-1.55569	0.0272232	0.207552
GO_GOLGI_LUMEN	95	-0.362982	-1.55448	0.00519031	0.207875
GO_CILIARY_TRANSITION_ZONE	57	-0.397086	-1.55093	0.0140598	0.212377
GO_CRANIAL_NERVE_MORPHOGENESIS	27	-0.471948	-1.55021	0.028777	0.211984
GO_STRUCTURAL_CONSTITUENT_OF_MUSCLE	44	-0.415485	-1.5479	0.0176125	0.214043
GO_9PLUS0_NON_MOTILE_CILIUM	100	-0.364395	-1.54448	0.00341297	0.217993
GO_CHLORIDE_TRANSPORT	107	-0.353932	-1.54429	0.00344234	0.216773
GO_STRIATED_MUSCLE_ADAPTATION	47	-0.412379	-1.54336	0.0232558	0.216723
GO_INORGANIC_ANION_TRANSMEMBRANE_TRANSPORTER_ACTIVITY	144	-0.341157	-1.54045	0.00170358	0.219899
GO_CATION_CHANNEL_COMPLEX	208	-0.321336	-1.53782	0.00166667	0.222698
GO_CILIUM	484	-0.295595	-1.53763	0	0.221463
GO_REGULATION_OF_RESPONSE_TO_DRUG	87	-0.369111	-1.53665	0.0121107	0.221557
GO_CIRCADIAN_SLEEP_WAKE_CYCLE	25	-0.470396	-1.53445	0.0374332	0.223815
GO_ASSOCIATIVE_LEARNING	76	-0.365041	-1.53234	0.00723327	0.225825
GO_GLUCOCORTICOID_METABOLIC_PROCESS	24	-0.480811	-1.53203	0.0207939	0.224828
GO_RESPONSE_TO_CAFFEINE	17	-0.525863	-1.53165	0.0442308	0.223978
GO_VISUAL_BEHAVIOR	54	-0.400774	-1.5312	0.0259259	0.223148
GO_STRUCTURAL_CONSTITUENT_OF_EYE_LENS	19	-0.507753	-1.5304	0.0296846	0.222931
GO_RETINA_DEVELOPMENT_IN_CAMERA_TYPE_EYE	137	-0.33644	-1.52717	0.00346021	0.226953
GO_CGMP_MEDIATED_SIGNALING	32	-0.445513	-1.52679	0.0221402	0.226048
GO_AXIS_SPECIFICATION	82	-0.367684	-1.52663	0.0106572	0.224814
GO_BEHAVIORAL_RESPONSE_TO_COCAINE	20	-0.498972	-1.52478	0.0362595	0.226448
GO_SPERM_MOTILITY	69	-0.377485	-1.52393	0.0107143	0.226287
GO_EXCRETION	65	-0.387081	-1.52306	0.00733945	0.226351
GO_FOLIC_ACID_METABOLIC_PROCESS	18	-0.52765	-1.52289	0.0510397	0.225166
GO_PRESYNAPSE_ORGANIZATION	46	-0.411713	-1.52276	0.00927644	0.22394
GO_METAL_ION_TRANSMEMBRANE_TRANSPORTER_ACTIVITY	425	-0.293586	-1.52034	0	0.226619
GO_NEUROPEPTIDE_RECEPTOR_ACTIVITY	49	-0.405952	-1.52006	0.023766	0.225627
GO_VOLTAGE_GATED_CALCIUM_CHANNEL_ACTIVITY	47	-0.406865	-1.51802	0.0273723	0.22765
GO_POSTSYNAPTIC_MEMBRANE	306	-0.303806	-1.51781	0	0.226602
GO_DELAYED_RECTIFIER_POTASSIUM_CHANNEL_ACTIVITY	31	-0.447794	-1.51703	0.0319549	0.22655
GO_GOLGI_CIS_CISTERNA	16	-0.527359	-1.51579	0.0440141	0.227032
GO_TRANSMISSION_OF_NERVE_IMPULSE	71	-0.375336	-1.51483	0.0108499	0.227308
GO_AXONEME_PART	26	-0.466745	-1.51466	0.0366972	0.226189
GO_CELLULAR_RESPONSE_TO_ALKALOID	33	-0.443656	-1.51274	0.0260708	0.228059
GO_ACTIVATION_OF_ADENYLATE_CYCLASE_ACTIVITY	39	-0.423528	-1.51185	0.0234234	0.228113
GO_EXPLORATION_BEHAVIOR	24	-0.474659	-1.51114	0.0437376	0.228029
GO_CHLORIDE_TRANSMEMBRANE_TRANSPORT	87	-0.360675	-1.50953	0.0125673	0.229373
GO_REGULATION_OF_MEMBRANE_POTENTIAL	405	-0.296533	-1.50442	0	0.23694
GO_MICROTUBULE_BUNDLE_FORMATION	67	-0.371163	-1.50361	0.00899281	0.237082
GO_COLLAGEN_TRIMER	84	-0.3609	-1.50184	0.00716846	0.238798
GO_EMBRYONIC_PATTERN_SPECIFICATION	58	-0.385295	-1.50062	0.0198556	0.239461
GO_AMINOGLYCAN_CATABOLIC_PROCESS	62	-0.382395	-1.49876	0.0204082	0.241444
GO_HYALURONIC_ACID_BINDING	19	-0.49741	-1.49693	0.0524412	0.243432
GO_SULFUR_COMPOUND_CATABOLIC_PROCESS	47	-0.391307	-1.49673	0.0176056	0.242427
GO_CILIARY_PART	366	-0.293611	-1.49586	0	0.242535
GO_ACROSOMAL_MEMBRANE	22	-0.48289	-1.4958	0.0514706	0.241245
GO_FERTILIZATION	155	-0.326157	-1.49561	0.00165837	0.24021
GO_CALYX_OF_HELD	23	-0.475788	-1.49543	0.0428305	0.239184
GO_POSITIVE_REGULATION_OF_SYNAPSE_ASSEMBLY	60	-0.38693	-1.49466	0.0198198	0.239143
GO_DIGESTION	130	-0.334656	-1.49261	0.0171821	0.241478
GO_NEUROTRANSMITTER_REUPTAKE	22	-0.474274	-1.49183	0.045372	0.241543
GO_SINGLE_FERTILIZATION	130	-0.332949	-1.49162	0.00688468	0.240622
GO_CARDIAC_MUSCLE_FIBER_DEVELOPMENT	18	-0.506286	-1.49072	0.0578358	0.240955
GO_MOTOR_NEURON_AXON_GUIDANCE	24	-0.469594	-1.48925	0.0414313	0.242253
GO_MECHANORECEPTOR_DIFFERENTIATION	54	-0.389538	-1.48894	0.0126126	0.241521
GO_FIBROBLAST_GROWTH_FACTOR_RECEPTOR_BINDING	26	-0.46018	-1.48627	0.0479846	0.245039
GO_REGULATION_OF_PEPTIDYL_SERINE_PHOSPHORYLATION_OF_STAT_PROTEIN	23	-0.467965	-1.48625	0.0458716	0.243752
GO_PHOTORECEPTOR_CONNECTING_CILIUM	34	-0.42829	-1.48138	0.0326087	0.251489
GO_RESPONSE_TO_COCAINE	50	-0.390613	-1.48134	0.0301954	0.250247
GO_REGULATION_OF_NMDA_RECEPTOR_ACTIVITY	33	-0.412782	-1.48128	0.0288288	0.249008
GO_ACUTE_PHASE_RESPONSE	47	-0.399189	-1.4799	0.0183486	0.25029
GO_ACTIN_MEDIATED_CELL_CONTRACTION	112	-0.33725	-1.47821	0.0151771	0.252161
GO_CELLULAR_COMPONENT_ASSEMBLY_INVOLVED_IN_MORPHOGENESIS	103	-0.340884	-1.47537	0.0104348	0.25598
GO_DERMATAN_SULFATE_PROTEOGLYCAN_BIOSYNTHETIC_PROCESS	15	-0.526118	-1.47287	0.0454545	0.259302
GO_REGULATION_OF_BEHAVIOR	66	-0.366046	-1.47207	0.017452	0.259564
GO_POTASSIUM_ION_IMPORT_ACROSS_PLASMA_MEMBRANE	45	-0.395091	-1.47102	0.0408163	0.260173
GO_NEURAL_CREST_CELL_MIGRATION	57	-0.375598	-1.46935	0.0246479	0.262075
GO_NEGATIVE_REGULATION_OF_DIGESTIVE_SYSTEM_PROCESS	18	-0.492136	-1.46861	0.0555556	0.262144
GO_SLEEP	31	-0.427311	-1.46842	0.0298507	0.261215
GO_EXCITATORY_EXTRACELLULAR_LIGAND_GATED_ION_CHANNEL_ACTIVITY	31	-0.436975	-1.4672	0.0328467	0.262252
GO_G_PROTEIN_COUPLED_RECEPTOR_SIGNALING_PATHWAY_COUPLED_TO_CYCLIC_NUCLEOTIDE_SECOND_MESSENGER	225	-0.305564	-1.46494	0	0.265212
GO_SODIUM_ION_HOMEOSTASIS	51	-0.38578	-1.46469	0.0231317	0.264346
GO_RETINA_HOMEOSTASIS	61	-0.368116	-1.46463	0.0282686	0.263199
GO_NEGATIVE_REGULATION_OF_BEHAVIOR	17	-0.501679	-1.46436	0.0506567	0.262393
GO_CARDIAC_MYOFIBRIL_ASSEMBLY	26	-0.455021	-1.4635	0.0525362	0.262564
GO_PHOSPHOLIPASE_C_ACTIVATING_G_PROTEIN_COUPLED_RECEPTOR_SIGNALING_PATHWAY	96	-0.343193	-1.46245	0.0185811	0.263217
GO_ADRENERGIC_RECEPTOR_ACTIVITY	17	-0.510067	-1.46147	0.0690909	0.263594
GO_RESPONSE_TO_ALKALOID	103	-0.338893	-1.46085	0.0116667	0.263482
GO_AMINE_TRANSPORT	100	-0.339876	-1.45913	0.0212766	0.265307
GO_AUTONOMIC_NERVOUS_SYSTEM_DEVELOPMENT	46	-0.391315	-1.45894	0.0377359	0.264381
GO_NEURON_PROJECTION_MEMBRANE	54	-0.37988	-1.45759	0.0294659	0.265729
GO_PEPTIDE_RECEPTOR_ACTIVITY	147	-0.319042	-1.45574	0.00865052	0.267823
GO_SPERM_CAPACITATION	25	-0.460007	-1.45488	0.0489237	0.268236
GO_SPINAL_CORD_MOTOR_NEURON_DIFFERENTIATION	32	-0.422518	-1.45197	0.0505618	0.272522
GO_SNRNA_3_END_PROCESSING	20	-0.475743	-1.44878	0.0639098	0.277516
GO_RESPIRATORY_SYSTEM_PROCESS	28	-0.438755	-1.4479	0.0622642	0.277916
GO_CHONDROCYTE_DEVELOPMENT	45	-0.387549	-1.44707	0.0317164	0.278196
GO_POSITIVE_REGULATION_OF_POTASSIUM_ION_TRANSPORT	44	-0.38737	-1.44487	0.0441696	0.281167
GO_ORGANIC_HYDROXY_COMPOUND_TRANSMEMBRANE_TRANSPORTER_ACTIVITY	38	-0.398248	-1.44441	0.030853	0.280684
GO_CARDIAC_VENTRICLE_DEVELOPMENT	120	-0.321729	-1.43924	0.0100671	0.289823
GO_STRUCTURAL_CONSTITUENT_OF_EPIDERMIS	16	-0.508273	-1.43915	0.0740741	0.288696
GO_EXCITATORY_SYNAPSE	48	-0.388259	-1.4386	0.0334448	0.288439
GO_RETINOIC_ACID_BINDING	19	-0.477721	-1.4381	0.0692168	0.288208
GO_REGULATION_OF_FLAGELLATED_SPERM_MOTILITY	15	-0.506839	-1.43714	0.0760668	0.288814
GO_SYNAPTIC_TRANSMISSION_GABAERGIC	44	-0.401344	-1.43503	0.0414414	0.291871
GO_BLOOD_COAGULATION_INTRINSIC_PATHWAY	17	-0.495123	-1.4337	0.0694184	0.29339
GO_MYOSIN_COMPLEX	65	-0.357686	-1.43275	0.0317164	0.294005
GO_RESPONSE_TO_LEPTIN	21	-0.46037	-1.43093	0.0818182	0.296578
GO_CELL_COMMUNICATION_BY_ELECTRICAL_COUPLING	29	-0.426878	-1.42886	0.0476191	0.29947
GO_MONOVALENT_INORGANIC_CATION_TRANSMEMBRANE_TRANSPORTER_ACTIVITY	343	-0.281958	-1.42776	0.00316456	0.300386
GO_SNRNA_PROCESSING	27	-0.435279	-1.4275	0.0451128	0.299656
GO_MUSCLE_CONTRACTION	338	-0.284796	-1.4268	0.00153846	0.29976
GO_PHOTORECEPTOR_CELL_MAINTENANCE	34	-0.398255	-1.42444	0.0579439	0.303386
GO_ANATOMICAL_STRUCTURE_ARRANGEMENT	17	-0.48492	-1.42358	0.0737864	0.303901
GO_MAIN_AXON	65	-0.358781	-1.42229	0.0345455	0.305289
GO_ANION_TRANSMEMBRANE_TRANSPORTER_ACTIVITY	309	-0.286315	-1.42131	0	0.306044
GO_OSTEOCLAST_DEVELOPMENT	18	-0.47029	-1.42123	0.0905433	0.304907
GO_ADULT_BEHAVIOR	138	-0.31509	-1.4204	0.0186441	0.30542
GO_INORGANIC_ANION_TRANSPORT	167	-0.303226	-1.42018	0.00806452	0.304582
GO_DETECTION_OF_LIGHT_STIMULUS_INVOLVED_IN_SENSORY_PERCEPTION	17	-0.490587	-1.41907	0.0982987	0.305689
GO_ISOPRENOID_METABOLIC_PROCESS	102	-0.326377	-1.41749	0.0239316	0.307435
GO_CELLULAR_RESPONSE_TO_XENOBIOTIC_STIMULUS	163	-0.304005	-1.41464	0.0160772	0.312278
GO_NEPHRON_TUBULE_FORMATION	19	-0.471153	-1.41298	0.0745698	0.3145
GO_RESPONSE_TO_AMYLOID_BETA	39	-0.391544	-1.4113	0.0529197	0.316766
GO_PLASMINOGEN_ACTIVATION	22	-0.453389	-1.41101	0.0819367	0.316093
GO_CILIARY_MEMBRANE	86	-0.335119	-1.41047	0.0188034	0.316043
GO_VENTRICULAR_SEPTUM_MORPHOGENESIS	42	-0.386154	-1.40872	0.0441989	0.318547
GO_PTERIDINE_CONTAINING_COMPOUND_METABOLIC_PROCESS	26	-0.428265	-1.40737	0.06	0.320269
GO_CALCIUM_ION_TRANSMEMBRANE_TRANSPORTER_ACTIVITY	136	-0.312852	-1.40683	0.0155709	0.320247
GO_STARTLE_RESPONSE	27	-0.43318	-1.40619	0.0774775	0.320353
GO_CATECHOLAMINE_UPTAKE	15	-0.499045	-1.40571	0.0940499	0.320107
GO_CARBOXYPEPTIDASE_ACTIVITY	40	-0.394797	-1.4054	0.0523466	0.319516
GO_TRIGLYCERIDE_LIPASE_ACTIVITY	19	-0.472729	-1.40526	0.0784671	0.318522
GO_DETECTION_OF_EXTERNAL_BIOTIC_STIMULUS	17	-0.474473	-1.405	0.0764818	0.317771
GO_CYCLIC_NUCLEOTIDE_BINDING	33	-0.407761	-1.4046	0.0597826	0.317433
GO_NEGATIVE_REGULATION_OF_OSTEOCLAST_DIFFERENTIATION	26	-0.430553	-1.39989	0.0587084	0.32627
GO_SERINE_TYPE_ENDOPEPTIDASE_INHIBITOR_ACTIVITY	89	-0.330555	-1.3995	0.0346084	0.325864
GO_MYOTUBE_CELL_DEVELOPMENT	30	-0.410581	-1.3994	0.0631769	0.324821
GO_SOLUTE_SODIUM_SYMPORTER_ACTIVITY	72	-0.345643	-1.39923	0.0370995	0.323957
GO_HEAT_GENERATION	17	-0.482818	-1.39839	0.107407	0.324696
GO_AMMONIUM_TRANSPORT	103	-0.319537	-1.39752	0.0341297	0.325248
GO_CYCLIC_NUCLEOTIDE_MEDIATED_SIGNALING	187	-0.295298	-1.39714	0.00846024	0.324902
GO_CELL_AGGREGATION	20	-0.464643	-1.39639	0.0942699	0.325324
GO_EXTRACELLULAR_MATRIX_BINDING	54	-0.369386	-1.39571	0.0544815	0.325569
GO_PHOTORECEPTOR_CELL_DEVELOPMENT	46	-0.369172	-1.39219	0.0535055	0.331836
GO_INTRACELLULAR_CALCIUM_ACTIVATED_CHLORIDE_CHANNEL_ACTIVITY	16	-0.48025	-1.39165	0.103922	0.331757
GO_PROTEIN_LOCALIZATION_TO_CELL_SURFACE	60	-0.352044	-1.39148	0.0415225	0.330924
GO_STRUCTURAL_CONSTITUENT_OF_SYNAPSE	16	-0.481081	-1.39024	0.0874525	0.332483
GO_REGULATION_OF_NEUROTRANSMITTER_UPTAKE	19	-0.462615	-1.38932	0.086444	0.333285
GO_MEMBRANE_REPOLARIZATION	42	-0.382845	-1.38869	0.0607143	0.333484
GO_9PLUS2_MOTILE_CILIUM	74	-0.34623	-1.3875	0.03663	0.334939
GO_PHOTORECEPTOR_CELL_DIFFERENTIATION	62	-0.350622	-1.38668	0.0361011	0.335541
GO_SYNAPTIC_MEMBRANE	409	-0.269492	-1.38565	0.00314961	0.336529
GO_ACROSOME_REACTION	32	-0.408587	-1.37946	0.079922	0.34931
GO_RETINA_MORPHOGENESIS_IN_CAMERA_TYPE_EYE	48	-0.36401	-1.37936	0.0598131	0.348276
GO_CONNEXIN_COMPLEX	20	-0.447164	-1.37932	0.0798548	0.347096
GO_NEGATIVE_REGULATION_OF_G_PROTEIN_COUPLED_RECEPTOR_SIGNALING_PATHWAY	45	-0.371735	-1.37692	0.0692884	0.351412
GO_MUSCLE_CELL_DEVELOPMENT	164	-0.293828	-1.37405	0.015873	0.356818
GO_STRIATED_MUSCLE_CONTRACTION	162	-0.297207	-1.3711	0.0215232	0.362373
GO_COMPLEMENT_ACTIVATION	63	-0.34206	-1.37029	0.0541958	0.363011
GO_LIPID_DIGESTION	19	-0.458592	-1.36956	0.0980769	0.36349
GO_PATTERN_SPECIFICATION_PROCESS	423	-0.264516	-1.36867	0.0046083	0.36424
GO_ISOPRENOID_BINDING	36	-0.390299	-1.36804	0.063197	0.364412
GO_DITERPENOID_METABOLIC_PROCESS	86	-0.331816	-1.36801	0.0486486	0.363231
GO_BLASTODERM_SEGMENTATION	17	-0.464915	-1.36734	0.0896686	0.36351
GO_SODIUM_ION_TRANSMEMBRANE_TRANSPORTER_ACTIVITY	139	-0.300823	-1.3671	0.0208333	0.362756
GO_FIBRINOLYSIS	28	-0.410086	-1.3668	0.0954064	0.362163
GO_SPERMATID_DIFFERENTIATION	133	-0.30367	-1.36663	0.0237288	0.361312
GO_INTERMEDIATE_FILAMENT_ORGANIZATION	22	-0.434446	-1.36428	0.0900735	0.365701
GO_POSITIVE_REGULATION_OF_FATTY_ACID_TRANSPORT	17	-0.459863	-1.36296	0.111324	0.367751
GO_RETINAL_GANGLION_CELL_AXON_GUIDANCE	21	-0.444873	-1.36247	0.100559	0.367676
GO_AXOLEMMA	15	-0.484059	-1.36166	0.105166	0.368417
GO_NERVE_DEVELOPMENT	75	-0.335002	-1.35985	0.0291595	0.371526
GO_SECOND_MESSENGER_MEDIATED_SIGNALING	397	-0.264877	-1.35931	0.0015625	0.371649
GO_ANION_TRANSMEMBRANE_TRANSPORT	265	-0.276179	-1.35784	0.00990099	0.373876
GO_SYNAPTIC_MEMBRANE_ADHESION	27	-0.405881	-1.35749	0.0821168	0.373447
GO_SYMPATHETIC_NERVOUS_SYSTEM_DEVELOPMENT	21	-0.439581	-1.35704	0.101664	0.373279
GO_METALLOCARBOXYPEPTIDASE_ACTIVITY	29	-0.406915	-1.35424	0.103321	0.378733
GO_ADENYLATE_CYCLASE_ACTIVATING_G_PROTEIN_COUPLED_RECEPTOR_SIGNALING_PATHWAY	113	-0.307539	-1.35367	0.0360825	0.378893
GO_CAMERA_TYPE_EYE_PHOTORECEPTOR_CELL_DIFFERENTIATION	19	-0.438726	-1.35328	0.0943026	0.378541
GO_NEURAL_CREST_CELL_DIFFERENTIATION	89	-0.318497	-1.3521	0.0413223	0.380124
GO_GLYCOSAMINOGLYCAN_BINDING	200	-0.283811	-1.35059	0.0187713	0.382581
GO_REGULATION_OF_DIGESTIVE_SYSTEM_PROCESS	39	-0.380598	-1.34803	0.0675422	0.387723
GO_PREPULSE_INHIBITION	15	-0.480921	-1.34683	0.109434	0.389379
GO_EXTRACELLULAR_STRUCTURE_ORGANIZATION	400	-0.264372	-1.34571	0.008	0.390806
GO_INORGANIC_ANION_TRANSMEMBRANE_TRANSPORT	110	-0.308641	-1.34473	0.0313589	0.391909
GO_ADENYLATE_CYCLASE_INHIBITING_G_PROTEIN_COUPLED_RECEPTOR_SIGNALING_PATHWAY	85	-0.32146	-1.34391	0.044484	0.39265
GO_MELANOCYTE_DIFFERENTIATION	23	-0.422277	-1.34349	0.0994372	0.392476
GO_WNT_PROTEIN_BINDING	35	-0.384875	-1.34336	0.0925926	0.391483
GO_PHOTORECEPTOR_OUTER_SEGMENT	78	-0.325543	-1.34222	0.053286	0.392986
GO_CHOLESTEROL_TRANSPORTER_ACTIVITY	20	-0.445271	-1.33821	0.111328	0.402087
GO_POSITIVE_REGULATION_OF_STEROID_METABOLIC_PROCESS	27	-0.407775	-1.33816	0.134935	0.400886
GO_CARDIAC_CHAMBER_MORPHOGENESIS	123	-0.300479	-1.33764	0.0383333	0.400892
GO_POSITIVE_REGULATION_OF_NEUROBLAST_PROLIFERATION	23	-0.41542	-1.33744	0.12594	0.400141
GO_RESPONSE_TO_XENOBIOTIC_STIMULUS	270	-0.27159	-1.33728	0.0164474	0.399263
GO_ENDOPLASMIC_RETICULUM_LUMEN	290	-0.270621	-1.33724	0.00317965	0.398082
GO_NEURAL_RETINA_DEVELOPMENT	61	-0.346275	-1.33717	0.0620438	0.397006
GO_CHEMICAL_SYNAPTIC_TRANSMISSION_POSTSYNAPTIC	106	-0.305808	-1.33713	0.0403509	0.395858
GO_NEUROPEPTIDE_HORMONE_ACTIVITY	26	-0.415352	-1.33698	0.0966543	0.394996
GO_GROOMING_BEHAVIOR	18	-0.457451	-1.33551	0.111498	0.397415
GO_INTRACILIARY_TRANSPORT_PARTICLE_B	19	-0.447376	-1.33539	0.10536	0.396494
GO_SOLUTE_CATION_SYMPORTER_ACTIVITY	101	-0.310048	-1.33428	0.0507614	0.397991
GO_TRANSMEMBRANE_RECEPTOR_PROTEIN_SERINE_THREONINE_KINASE_ACTIVITY	16	-0.459452	-1.33373	0.115456	0.398216
GO_GASTRIC_ACID_SECRETION	19	-0.439674	-1.33372	0.13093	0.397026
GO_CYCLOSPORIN_A_BINDING	18	-0.448614	-1.32896	0.114662	0.407918
GO_SYNAPSE_ORGANIZATION	383	-0.261993	-1.32748	0.0046083	0.410511
GO_EAR_DEVELOPMENT	207	-0.275291	-1.32613	0.0309446	0.412735
GO_PEPTIDE_CROSS_LINKING	58	-0.335054	-1.32555	0.0734767	0.412865
GO_BRUSH_BORDER_MEMBRANE	50	-0.349447	-1.32513	0.0949033	0.41262
GO_HYPEROSMOTIC_RESPONSE	23	-0.425896	-1.32482	0.110266	0.412165
GO_MOTILE_CILIUM_ASSEMBLY	17	-0.449786	-1.32222	0.121324	0.417761
GO_EMBRYONIC_AXIS_SPECIFICATION	34	-0.38303	-1.32087	0.10772	0.420045
GO_GAP_JUNCTION	29	-0.393157	-1.32053	0.122736	0.419667
GO_NEUROMUSCULAR_PROCESS	100	-0.306003	-1.32041	0.0526316	0.418765
GO_RENAL_SODIUM_EXCRETION	22	-0.419398	-1.31917	0.123596	0.420669
GO_POSITIVE_REGULATION_OF_STEROID_BIOSYNTHETIC_PROCESS	18	-0.440104	-1.31876	0.130518	0.420497
GO_CELLULAR_SODIUM_ION_HOMEOSTASIS	17	-0.457705	-1.31792	0.141577	0.421307
GO_INTRACELLULAR_LIGAND_GATED_ION_CHANNEL_ACTIVITY	33	-0.379901	-1.3178	0.123693	0.42037
GO_NEGATIVE_REGULATION_OF_COAGULATION	53	-0.339565	-1.31237	0.0928571	0.433816
GO_ACTININ_BINDING	39	-0.368836	-1.31202	0.111712	0.433409
GO_NEGATIVE_REGULATION_OF_DENDRITE_MORPHOGENESIS	15	-0.468992	-1.31096	0.143954	0.434905
GO_REGULATION_OF_RESPONSE_TO_FOOD	18	-0.441659	-1.31032	0.127413	0.435358
GO_CHONDROITIN_SULFATE_PROTEOGLYCAN_METABOLIC_PROCESS	35	-0.37581	-1.30925	0.0902111	0.436969
GO_NEUROBLAST_PROLIFERATION	58	-0.335493	-1.30705	0.087344	0.441782
GO_POLY_A_PLUS_MRNA_EXPORT_FROM_NUCLEUS	17	-0.448588	-1.30656	0.155172	0.441883
GO_NATURAL_KILLER_CELL_ACTIVATION_INVOLVED_IN_IMMUNE_RESPONSE	31	-0.391106	-1.30529	0.136784	0.444168
GO_AXON_INITIAL_SEGMENT	19	-0.435495	-1.30333	0.144424	0.448287
GO_PRESYNAPTIC_MEMBRANE	158	-0.283353	-1.30321	0.0376712	0.447317
GO_ANION_CATION_SYMPORTER_ACTIVITY	19	-0.436938	-1.30279	0.143657	0.447162
GO_INTEGRATOR_COMPLEX	20	-0.425936	-1.30246	0.136882	0.446836
GO_REGULATION_OF_NEURON_MIGRATION	35	-0.368514	-1.30188	0.111511	0.44712
GO_MEMBRANE_DEPOLARIZATION	83	-0.312972	-1.30159	0.0747331	0.446648
GO_REGULATION_OF_MICROTUBULE_BASED_MOVEMENT	21	-0.419365	-1.30077	0.128857	0.447746
GO_POSITIVE_REGULATION_OF_SKELETAL_MUSCLE_TISSUE_DEVELOPMENT	26	-0.402392	-1.30007	0.112167	0.448428
GO_MUSCLE_SYSTEM_PROCESS	424	-0.25145	-1.29986	0.00745157	0.447742
GO_NEGATIVE_REGULATION_OF_SMOOTH_MUSCLE_CELL_MIGRATION	22	-0.417389	-1.29974	0.14751	0.446769
GO_NEUROPEPTIDE_BINDING	23	-0.409289	-1.2997	0.118081	0.445634
GO_MUSCLE_HYPERTROPHY_IN_RESPONSE_TO_STRESS	22	-0.409725	-1.29942	0.126606	0.445182
GO_REGULATION_OF_BLOOD_PRESSURE	170	-0.279292	-1.2991	0.0303571	0.444832
GO_REGULATION_OF_PRESYNAPSE_ORGANIZATION	31	-0.382868	-1.29851	0.127042	0.445127
GO_POTASSIUM_CHANNEL_COMPLEX	96	-0.304072	-1.29836	0.0753065	0.44431
GO_REGULATION_OF_SYNAPSE_ASSEMBLY	98	-0.303686	-1.29784	0.0628183	0.444493
GO_MONOAMINE_TRANSPORT	87	-0.312281	-1.29774	0.0606061	0.443593
GO_REGULATION_OF_ACTIVIN_RECEPTOR_SIGNALING_PATHWAY	24	-0.401429	-1.29758	0.122486	0.442782
GO_FEAR_RESPONSE	37	-0.367727	-1.29738	0.124535	0.442105
GO_HEART_MORPHOGENESIS	242	-0.267735	-1.29717	0.031405	0.441448
GO_KERATINIZATION	212	-0.271264	-1.29649	0.0379538	0.442175
GO_VENTRICULAR_CARDIAC_MUSCLE_TISSUE_DEVELOPMENT	53	-0.339445	-1.29616	0.0863558	0.441841
GO_CALCIUM_CHANNEL_COMPLEX	57	-0.331255	-1.29574	0.0808436	0.441667
GO_SECONDARY_METABOLITE_BIOSYNTHETIC_PROCESS	26	-0.39927	-1.29572	0.132007	0.440551
GO_INHIBITORY_POSTSYNAPTIC_POTENTIAL	15	-0.46248	-1.29537	0.136882	0.440382
GO_POSTSYNAPSE_ASSEMBLY	32	-0.374158	-1.29478	0.119626	0.440861
GO_REGULATION_OF_SYSTEMIC_ARTERIAL_BLOOD_PRESSURE_MEDIATED_BY_A_CHEMICAL_SIGNAL	48	-0.344576	-1.29438	0.104348	0.440738
GO_GERM_CELL_DEVELOPMENT	227	-0.268459	-1.29286	0.0330033	0.443691
GO_POTASSIUM_ION_EXPORT_ACROSS_PLASMA_MEMBRANE	16	-0.450748	-1.2926	0.140481	0.443166
GO_DEFENSE_RESPONSE_TO_FUNGUS	35	-0.367105	-1.288	0.132216	0.454942
GO_POSITIVE_REGULATION_OF_CATION_CHANNEL_ACTIVITY	61	-0.326508	-1.28762	0.0942029	0.454788
GO_CERAMIDE_CATABOLIC_PROCESS	20	-0.427789	-1.28747	0.133087	0.454036
GO_REGULATION_OF_CIRCADIAN_SLEEP_WAKE_CYCLE	20	-0.426465	-1.28677	0.14684	0.454776
GO_REGULATION_OF_MULTICELLULAR_ORGANISM_GROWTH	68	-0.317631	-1.28612	0.112957	0.455284
GO_MULTICELLULAR_ORGANISMAL_RESPONSE_TO_STRESS	70	-0.318702	-1.28556	0.100885	0.455618
GO_SPERM_MIDPIECE	19	-0.420854	-1.28546	0.161049	0.454711
GO_ANTERIOR_POSTERIOR_AXIS_SPECIFICATION	48	-0.341698	-1.28526	0.092559	0.454117
GO_PYRIMIDINE_CONTAINING_COMPOUND_METABOLIC_PROCESS	23	-0.411149	-1.28525	0.136531	0.452945
GO_VITAMIN_TRANSMEMBRANE_TRANSPORT	16	-0.446422	-1.28524	0.158416	0.451808
GO_SPERM_PART	161	-0.278465	-1.28481	0.0573913	0.451801
GO_NEUROMUSCULAR_PROCESS_CONTROLLING_POSTURE	16	-0.444409	-1.28369	0.143116	0.453802
GO_REGIONALIZATION	334	-0.256452	-1.28313	0.0263158	0.454093
GO_INTESTINAL_LIPID_ABSORPTION	16	-0.442252	-1.28275	0.15283	0.453845
GO_REGULATION_OF_APPETITE	20	-0.425913	-1.28208	0.154143	0.454489
GO_SKELETAL_MYOFIBRIL_ASSEMBLY	16	-0.439269	-1.28192	0.145985	0.453771
GO_PROTEIN_CONTAINING_COMPLEX_REMODELING	30	-0.372806	-1.28101	0.140078	0.455086
GO_ESTABLISHMENT_OF_PLANAR_POLARITY_OF_EMBRYONIC_EPITHELIUM	17	-0.436141	-1.28069	0.164151	0.454805
GO_KERATIN_FILAMENT	85	-0.30239	-1.27906	0.0755712	0.458138
GO_CATECHOLAMINE_SECRETION	62	-0.3251	-1.27823	0.104587	0.459175
GO_COGNITION	278	-0.256743	-1.27732	0.0321027	0.460435
GO_MONOVALENT_INORGANIC_CATION_TRANSPORT	467	-0.244838	-1.27716	0.00895522	0.459695
GO_GLUCOCORTICOID_BIOSYNTHETIC_PROCESS	18	-0.422891	-1.27713	0.165746	0.458626
GO_CATION_CHLORIDE_SYMPORTER_ACTIVITY	16	-0.433772	-1.27522	0.160966	0.462717
GO_CYCLASE_ACTIVITY	17	-0.439376	-1.27479	0.163904	0.462825
GO_RETINA_VASCULATURE_DEVELOPMENT_IN_CAMERA_TYPE_EYE	18	-0.426895	-1.27468	0.179159	0.462009
GO_RENAL_FILTRATION	15	-0.447929	-1.274	0.154135	0.462849
GO_REGULATION_OF_ANION_TRANSPORT	89	-0.300316	-1.27382	0.0868794	0.462191
GO_DETECTION_OF_VISIBLE_LIGHT	59	-0.324433	-1.2734	0.116487	0.462134
GO_MONOOXYGENASE_ACTIVITY	91	-0.303328	-1.27257	0.0894737	0.463116
GO_COFACTOR_TRANSMEMBRANE_TRANSPORTER_ACTIVITY	20	-0.423225	-1.27125	0.165121	0.46557
GO_POSITIVE_REGULATION_OF_HUMORAL_IMMUNE_RESPONSE	15	-0.458358	-1.27095	0.177982	0.465352
GO_CILIUM_OR_FLAGELLUM_DEPENDENT_CELL_MOTILITY	26	-0.393105	-1.27044	0.160321	0.465633
GO_ACETYLCHOLINE_GATED_CATION_SELECTIVE_CHANNEL_ACTIVITY	16	-0.452565	-1.26888	0.169202	0.468633
GO_MULTI_ORGANISM_BEHAVIOR	65	-0.317761	-1.26799	0.108893	0.470068
GO_ESTABLISHMENT_OF_PLANAR_POLARITY_INVOLVED_IN_NEURAL_TUBE_CLOSURE	15	-0.444511	-1.26795	0.183178	0.469058
GO_SODIUM_INDEPENDENT_ORGANIC_ANION_TRANSMEMBRANE_TRANSPORTER_ACTIVITY	15	-0.454499	-1.26549	0.19619	0.474765
GO_REGULATION_OF_CALCIUM_ION_IMPORT	34	-0.362134	-1.26343	0.151685	0.479399
GO_NEUROPEPTIDE_SIGNALING_PATHWAY	101	-0.292876	-1.26277	0.0925267	0.480183
GO_INNER_EAR_RECEPTOR_CELL_STEREOCILIUM_ORGANIZATION	25	-0.387354	-1.26222	0.144509	0.480706
GO_NEURON_PROJECTION_ARBORIZATION	18	-0.418331	-1.25973	0.151685	0.486814
GO_REGULATION_OF_CELLULAR_RESPONSE_TO_VASCULAR_ENDOTHELIAL_GROWTH_FACTOR_STIMULUS	16	-0.439196	-1.2582	0.179389	0.48991
GO_REGULATION_OF_GLUTAMATE_RECEPTOR_SIGNALING_PATHWAY	59	-0.322508	-1.2574	0.117002	0.491028
GO_RESPONSE_TO_ANESTHETIC	72	-0.307551	-1.25712	0.099278	0.490652
GO_ARACHIDONIC_ACID_METABOLIC_PROCESS	48	-0.339766	-1.25628	0.142336	0.491866
GO_FATTY_ACID_DERIVATIVE_TRANSPORT	46	-0.338169	-1.25596	0.143119	0.491734
GO_VOLTAGE_GATED_SODIUM_CHANNEL_ACTIVITY	19	-0.419692	-1.25559	0.178782	0.491542
GO_SYNAPSE_MATURATION	23	-0.395669	-1.255	0.158582	0.492121
GO_PHENOL_CONTAINING_COMPOUND_BIOSYNTHETIC_PROCESS	42	-0.342033	-1.25493	0.136986	0.491165
GO_SPECIFICATION_OF_ANIMAL_ORGAN_IDENTITY	34	-0.360457	-1.25451	0.146568	0.491261
GO_REGULATION_OF_SYNAPTIC_TRANSMISSION_DOPAMINERGIC	16	-0.436986	-1.25363	0.190654	0.492653
GO_SERINE_PHOSPHORYLATION_OF_STAT_PROTEIN	27	-0.389849	-1.25311	0.15847	0.493039
GO_ACYLGLYCEROL_O_ACYLTRANSFERASE_ACTIVITY	20	-0.399458	-1.25284	0.170055	0.492666
GO_POSITIVE_REGULATION_OF_NUCLEOTIDE_BIOSYNTHETIC_PROCESS	19	-0.413234	-1.25208	0.182331	0.493785
GO_POSITIVE_REGULATION_OF_MUSCLE_TISSUE_DEVELOPMENT	69	-0.312575	-1.2514	0.114815	0.494643
GO_ACYLGLYCEROL_HOMEOSTASIS	32	-0.359598	-1.2491	0.139925	0.500241
GO_REGULATION_OF_PROTEIN_KINASE_A_SIGNALING	18	-0.420616	-1.24896	0.190207	0.499471
GO_CELLULAR_PROCESS_INVOLVED_IN_REPRODUCTION_IN_MULTICELLULAR_ORGANISM	311	-0.247973	-1.24804	0.0474632	0.500928
GO_POSITIVE_REGULATION_OF_STEM_CELL_PROLIFERATION	39	-0.345325	-1.24794	0.14	0.500076
GO_WIDE_PORE_CHANNEL_ACTIVITY	21	-0.399086	-1.24789	0.184116	0.499072
GO_ADAPTATION_OF_SIGNALING_PATHWAY	19	-0.403161	-1.24758	0.159004	0.498813
GO_EXOGENOUS_DRUG_CATABOLIC_PROCESS	22	-0.397396	-1.2474	0.18609	0.498198
GO_CIRCADIAN_SLEEP_WAKE_CYCLE_SLEEP	20	-0.412446	-1.24723	0.160072	0.49756
GO_RESPONSE_TO_LITHIUM_ION	22	-0.405959	-1.24467	0.193676	0.504061
GO_INTRASPECIES_INTERACTION_BETWEEN_ORGANISMS	50	-0.331455	-1.24427	0.143599	0.504055
GO_RESPIRATORY_GASEOUS_EXCHANGE	63	-0.314414	-1.24427	0.124324	0.502926
GO_CALCIUM_ACTIVATED_POTASSIUM_CHANNEL_ACTIVITY	15	-0.440554	-1.24374	0.19246	0.503341
GO_REGULATION_OF_MEMBRANE_REPOLARIZATION	31	-0.360535	-1.24338	0.164835	0.503249
GO_VENTRICULAR_SEPTUM_DEVELOPMENT	67	-0.306222	-1.24314	0.130199	0.502827
GO_REGULATION_OF_EXCRETION	23	-0.399737	-1.24304	0.183365	0.502007
GO_CARDIAC_MUSCLE_CONTRACTION	128	-0.278633	-1.24285	0.0833333	0.501472
GO_ORGANIC_ACID_TRANSMEMBRANE_TRANSPORTER_ACTIVITY	146	-0.272888	-1.24122	0.0891938	0.505144
GO_ANTIBACTERIAL_HUMORAL_RESPONSE	37	-0.358105	-1.24058	0.166362	0.505875
GO_ANTERIOR_POSTERIOR_PATTERN_SPECIFICATION	206	-0.262567	-1.23983	0.0605096	0.507014
GO_METANEPHRIC_GLOMERULUS_DEVELOPMENT	16	-0.438839	-1.23978	0.192523	0.506027
GO_REGULATION_OF_CELL_MATURATION	22	-0.401519	-1.23971	0.186004	0.505109
GO_NEUTRAL_LIPID_CATABOLIC_PROCESS	39	-0.341805	-1.23932	0.135185	0.505161
GO_ACETYLCHOLINE_GATED_CHANNEL_COMPLEX	17	-0.425221	-1.23772	0.189824	0.508667
GO_REGULATION_OF_SYSTEMIC_ARTERIAL_BLOOD_PRESSURE_BY_HORMONE	39	-0.344149	-1.2372	0.144954	0.509074
GO_ORGANIC_ACID_TRANSPORT	317	-0.248542	-1.23624	0.0392465	0.510795
GO_VENTRICULAR_CARDIAC_MUSCLE_CELL_MEMBRANE_REPOLARIZATION	24	-0.383274	-1.23582	0.161959	0.510883
GO_CENTRAL_NERVOUS_SYSTEM_PROJECTION_NEURON_AXONOGENESIS	24	-0.383339	-1.23436	0.169776	0.514012
GO_OXIDOREDUCTASE_ACTIVITY_ACTING_ON_PAIRED_DONORS_WITH_INCORPORATION_OR_REDUCTION_OF_MOLECULAR_OXYGEN_REDUCED_FLAVIN_OR_FLAVOPROTEIN_AS_ONE_DONOR_AND_INCORPORATION_OF_ONE_ATOM_OF_OXYGEN	30	-0.361629	-1.23337	0.162879	0.515786
GO_HEPARIN_BINDING	146	-0.270909	-1.23202	0.0817308	0.518616
GO_DETECTION_OF_LIGHT_STIMULUS	70	-0.301207	-1.23017	0.163763	0.523048
GO_VENTRAL_SPINAL_CORD_DEVELOPMENT	45	-0.334035	-1.22647	0.172291	0.533234
GO_INNATE_IMMUNE_RESPONSE_IN_MUCOSA	20	-0.401236	-1.2263	0.221374	0.532648
GO_MAINTENANCE_OF_GASTROINTESTINAL_EPITHELIUM	19	-0.411582	-1.22628	0.200737	0.531568
GO_AMINOGLYCAN_BIOSYNTHETIC_PROCESS	108	-0.280139	-1.22616	0.11032	0.530789
GO_MUSCLE_ORGAN_DEVELOPMENT	359	-0.242348	-1.22518	0.0521327	0.532586
GO_EMBRYONIC_SKELETAL_SYSTEM_DEVELOPMENT	124	-0.275086	-1.22456	0.0926573	0.533295
GO_ADRENERGIC_RECEPTOR_SIGNALING_PATHWAY	29	-0.367833	-1.22446	0.151874	0.532502
GO_CARDIAC_MUSCLE_TISSUE_DEVELOPMENT	202	-0.255633	-1.22436	0.0645695	0.531724
GO_NEGATIVE_REGULATION_OF_SYNAPTIC_TRANSMISSION	67	-0.306297	-1.22411	0.150977	0.531371
GO_RESPONSE_TO_HEPATOCYTE_GROWTH_FACTOR	19	-0.414377	-1.22271	0.196721	0.534496
GO_SPERM_EGG_RECOGNITION	52	-0.316665	-1.22188	0.16548	0.535843
GO_SEGMENTATION	100	-0.284554	-1.22078	0.104478	0.53808
GO_CARDIAC_CHAMBER_DEVELOPMENT	159	-0.26495	-1.21996	0.0994941	0.539437
GO_DIGESTIVE_SYSTEM_PROCESS	95	-0.288421	-1.21988	0.119476	0.538561
GO_POTASSIUM_ION_HOMEOSTASIS	29	-0.361705	-1.21876	0.187387	0.540871
GO_TRIGLYCERIDE_CATABOLIC_PROCESS	33	-0.359434	-1.2175	0.167925	0.543729
GO_LONG_CHAIN_FATTY_ACID_BIOSYNTHETIC_PROCESS	25	-0.384766	-1.21686	0.205505	0.544525
GO_REGULATION_OF_SYSTEMIC_ARTERIAL_BLOOD_PRESSURE_BY_RENIN_ANGIOTENSIN	25	-0.37594	-1.21675	0.184843	0.543729
GO_BASIC_AMINO_ACID_TRANSPORT	15	-0.42719	-1.21659	0.2147	0.543047
GO_OVULATION_CYCLE	68	-0.303271	-1.21642	0.125887	0.542449
GO_MEMBRANE_BIOGENESIS	36	-0.348463	-1.21588	0.165766	0.542939
GO_NEGATIVE_REGULATION_OF_BLOOD_VESSEL_DIAMETER	77	-0.29488	-1.21541	0.128676	0.543279
GO_SYMPORTER_ACTIVITY	141	-0.26991	-1.21464	0.103627	0.544496
GO_REGULATION_OF_NEUROTRANSMITTER_RECEPTOR_ACTIVITY	68	-0.303857	-1.21435	0.134251	0.544294
GO_METALLOENDOPEPTIDASE_ACTIVITY	95	-0.281149	-1.21207	0.130208	0.550258
GO_SEGMENT_SPECIFICATION	17	-0.422522	-1.21145	0.210909	0.55094
GO_PROXIMAL_DISTAL_PATTERN_FORMATION	32	-0.350333	-1.21067	0.188748	0.55226
GO_CARTILAGE_DEVELOPMENT	197	-0.254891	-1.21037	0.088748	0.552129
GO_NEUROMUSCULAR_SYNAPTIC_TRANSMISSION	30	-0.364306	-1.21034	0.195572	0.551069
GO_SPERM_PRINCIPAL_PIECE	16	-0.412201	-1.2089	0.212524	0.554351
GO_EAR_MORPHOGENESIS	113	-0.274756	-1.2087	0.12562	0.553854
GO_LEARNING	138	-0.268557	-1.20788	0.123558	0.55533
GO_REGULATION_OF_COAGULATION	78	-0.285264	-1.20743	0.122483	0.555586
GO_RESPONSE_TO_STIMULUS_INVOLVED_IN_REGULATION_OF_MUSCLE_ADAPTATION	15	-0.427822	-1.20741	0.213462	0.554524
GO_NLS_BEARING_PROTEIN_IMPORT_INTO_NUCLEUS	22	-0.392069	-1.2074	0.193202	0.553436
GO_REGULATION_OF_REPRODUCTIVE_PROCESS	146	-0.264439	-1.20608	0.123746	0.556492
GO_ACTIN_FILAMENT_BINDING	179	-0.257985	-1.20596	0.11147	0.555741
GO_REGULATION_OF_CARDIAC_MUSCLE_CONTRACTION_BY_CALCIUM_ION_SIGNALING	25	-0.368947	-1.20569	0.215501	0.555413
GO_SENSORY_PERCEPTION_OF_PAIN	94	-0.286136	-1.20543	0.131399	0.555086
GO_CELL_COMMUNICATION_BY_ELECTRICAL_COUPLING_INVOLVED_IN_CARDIAC_CONDUCTION	24	-0.378312	-1.20543	0.20632	0.55398
GO_AMINOGLYCAN_METABOLIC_PROCESS	127	-0.27045	-1.20464	0.142857	0.555406
GO_PROTEOGLYCAN_BIOSYNTHETIC_PROCESS	66	-0.299454	-1.20432	0.153985	0.555355
GO_HORMONE_BINDING	98	-0.276279	-1.203	0.14082	0.558446
GO_KILLING_OF_CELLS_OF_OTHER_ORGANISM	57	-0.308227	-1.20281	0.178771	0.557935
GO_MEMORY	109	-0.276894	-1.20163	0.14386	0.560609
GO_WALKING_BEHAVIOR	30	-0.345989	-1.20139	0.191781	0.560302
GO_EPOXYGENASE_P450_PATHWAY	19	-0.396825	-1.20097	0.210332	0.560519
GO_REGULATION_OF_NEUROBLAST_PROLIFERATION	30	-0.351887	-1.19995	0.20073	0.562647
GO_HEART_PROCESS	272	-0.2429	-1.19853	0.0782473	0.565962
GO_BRANCHING_INVOLVED_IN_SALIVARY_GLAND_MORPHOGENESIS	23	-0.378257	-1.19845	0.212569	0.565108
GO_RESPONSE_TO_AMMONIUM_ION	122	-0.268666	-1.19806	0.12543	0.565194
GO_INNER_EAR_MORPHOGENESIS	93	-0.286771	-1.19785	0.155979	0.564807
GO_REGULATION_OF_MORPHOGENESIS_OF_A_BRANCHING_STRUCTURE	55	-0.311817	-1.19696	0.178506	0.566472
GO_MULTICELLULAR_ORGANISMAL_SIGNALING	196	-0.253311	-1.19681	0.110561	0.565849
GO_G_PROTEIN_COUPLED_CHEMOATTRACTANT_RECEPTOR_ACTIVITY	23	-0.378696	-1.1962	0.206204	0.56664
GO_STEROID_HYDROXYLASE_ACTIVITY	33	-0.347281	-1.19565	0.1875	0.567228
GO_CYCLIC_NUCLEOTIDE_BIOSYNTHETIC_PROCESS	20	-0.393526	-1.19542	0.226168	0.56688
GO_REGULATION_OF_ICOSANOID_SECRETION	18	-0.402567	-1.19529	0.233083	0.566181
GO_REGULATION_OF_ION_TRANSMEMBRANE_TRANSPORT	440	-0.229999	-1.19512	0.037325	0.565595
GO_NEUROTRANSMITTER_SODIUM_SYMPORTER_ACTIVITY	26	-0.368111	-1.19445	0.220307	0.566617
GO_MANNOSE_BINDING	22	-0.385604	-1.19389	0.221416	0.567233
GO_CHONDROITIN_SULFATE_PROTEOGLYCAN_BIOSYNTHETIC_PROCESS	30	-0.348895	-1.19323	0.235294	0.568258
GO_REGULATION_OF_NON_CANONICAL_WNT_SIGNALING_PATHWAY	21	-0.389883	-1.19252	0.221811	0.569404
GO_TISSUE_HOMEOSTASIS	205	-0.249881	-1.19215	0.104631	0.569519
GO_CARDIAC_CELL_DEVELOPMENT	81	-0.286736	-1.19204	0.15669	0.568765
GO_REGULATION_OF_HUMORAL_IMMUNE_RESPONSE	64	-0.301978	-1.19199	0.166375	0.567881
GO_MELANIN_BIOSYNTHETIC_PROCESS	20	-0.389492	-1.19127	0.210526	0.569055
GO_POSITIVE_REGULATION_OF_MULTICELLULAR_ORGANISM_GROWTH	33	-0.345595	-1.19028	0.198502	0.571123
GO_BRANCHING_INVOLVED_IN_BLOOD_VESSEL_MORPHOGENESIS	29	-0.356648	-1.1899	0.194805	0.571308
GO_DETECTION_OF_BIOTIC_STIMULUS	21	-0.385167	-1.18769	0.207692	0.577375
GO_GLYCOLIPID_CATABOLIC_PROCESS	16	-0.410778	-1.18737	0.232143	0.577254
GO_PROTEIN_LIPID_COMPLEX_BINDING	28	-0.355697	-1.18708	0.19145	0.577061
GO_PHOTORECEPTOR_OUTER_SEGMENT_MEMBRANE	15	-0.418979	-1.18676	0.22963	0.57702
GO_RESPONSE_TO_CORTICOSTERONE	22	-0.372373	-1.18525	0.204626	0.580752
GO_ACTIN_FILAMENT_BASED_MOVEMENT	134	-0.262647	-1.18519	0.143357	0.579879
GO_CARDIAC_RIGHT_VENTRICLE_MORPHOGENESIS	20	-0.382821	-1.18449	0.20428	0.581047
GO_REGULATION_OF_AMPA_RECEPTOR_ACTIVITY	24	-0.361185	-1.18448	0.232775	0.579981
GO_RESPONSE_TO_MANGANESE_ION	19	-0.391552	-1.18395	0.224105	0.580628
GO_RESPONSE_TO_MINERALOCORTICOID	31	-0.345322	-1.18325	0.204934	0.581735
GO_PROTEIN_LIPID_COMPLEX_SUBUNIT_ORGANIZATION	50	-0.310693	-1.18145	0.181979	0.586329
GO_EATING_BEHAVIOR	33	-0.341725	-1.18136	0.220641	0.585563
GO_HMG_BOX_DOMAIN_BINDING	16	-0.419285	-1.18026	0.25829	0.58788
GO_CELLULAR_HORMONE_METABOLIC_PROCESS	99	-0.273798	-1.17969	0.177504	0.588661
GO_CIS_TRANS_ISOMERASE_ACTIVITY	37	-0.337514	-1.17962	0.194444	0.587808
GO_ANIMAL_ORGAN_MATURATION	23	-0.369854	-1.17925	0.212476	0.587947
GO_RETINAL_BINDING	16	-0.409977	-1.17916	0.246729	0.587148
GO_REGULATION_OF_SMAD_PROTEIN_SIGNAL_TRANSDUCTION	21	-0.381852	-1.17823	0.241905	0.588993
GO_MULTICELLULAR_ORGANISM_AGING	32	-0.34336	-1.17758	0.217647	0.589979
GO_POSITIVE_REGULATION_OF_BONE_RESORPTION	16	-0.40511	-1.1774	0.234951	0.589573
GO_LOCOMOTORY_BEHAVIOR	190	-0.246787	-1.17674	0.130952	0.590666
GO_CHONDROITIN_SULFATE_BIOSYNTHETIC_PROCESS	26	-0.358633	-1.17647	0.243993	0.590476
GO_ORGANIC_ANION_TRANSMEMBRANE_TRANSPORTER_ACTIVITY	195	-0.247099	-1.17572	0.114618	0.591861
GO_3_5_CYCLIC_GMP_PHOSPHODIESTERASE_ACTIVITY	16	-0.402443	-1.17502	0.259124	0.593016
GO_GLYCOPROTEIN_COMPLEX	19	-0.396631	-1.17258	0.243728	0.599836
GO_ORGANIC_ACID_BINDING	193	-0.246429	-1.17253	0.131448	0.598933
GO_LAMELLAR_BODY	17	-0.40243	-1.17152	0.240223	0.601185
GO_INTEGRIN_BINDING	120	-0.265624	-1.17031	0.182566	0.604083
GO_PARASYMPATHETIC_NERVOUS_SYSTEM_DEVELOPMENT	19	-0.389874	-1.16994	0.274254	0.604109
GO_SMOOTHENED_SIGNALING_PATHWAY	126	-0.264767	-1.16893	0.175407	0.606301
GO_NEGATIVE_REGULATION_OF_CAMP_MEDIATED_SIGNALING	23	-0.376913	-1.16855	0.23384	0.606425
GO_URETER_DEVELOPMENT	16	-0.407178	-1.16849	0.242144	0.605555
GO_FATTY_ACID_BIOSYNTHETIC_PROCESS	138	-0.254854	-1.16848	0.140598	0.604495
GO_ORGANIC_ACID_TRANSMEMBRANE_TRANSPORT	132	-0.259052	-1.16774	0.15486	0.605836
GO_EXPORT_ACROSS_PLASMA_MEMBRANE	31	-0.34197	-1.1673	0.220803	0.606226
GO_CARTILAGE_DEVELOPMENT_INVOLVED_IN_ENDOCHONDRAL_BONE_MORPHOGENESIS	47	-0.316491	-1.16543	0.240964	0.611085
GO_TERMINAL_BOUTON	52	-0.309567	-1.16503	0.208481	0.611336
GO_AROMATASE_ACTIVITY	20	-0.378947	-1.16416	0.258621	0.613089
GO_REGULATION_OF_BONE_DEVELOPMENT	21	-0.374389	-1.16384	0.254	0.613108
GO_RESPONSE_TO_MUSCLE_STRETCH	19	-0.385863	-1.1638	0.237918	0.61216
GO_VOLTAGE_GATED_CALCIUM_CHANNEL_COMPLEX	40	-0.320912	-1.16284	0.236264	0.61422
GO_NODE_OF_RANVIER	15	-0.411182	-1.16157	0.261036	0.617449
GO_POSITIVE_REGULATION_OF_INSULIN_SECRETION_INVOLVED_IN_CELLULAR_RESPONSE_TO_GLUCOSE_STIMULUS	30	-0.340002	-1.16029	0.242086	0.620485
GO_OOGENESIS	73	-0.283043	-1.16024	0.219554	0.619541
GO_POSITIVE_REGULATION_OF_ORGANIC_ACID_TRANSPORT	33	-0.333195	-1.16	0.263345	0.619295
GO_PLATELET_ALPHA_GRANULE_LUMEN	64	-0.289337	-1.15978	0.216028	0.618984
GO_ORGANIC_HYDROXY_COMPOUND_TRANSPORT	230	-0.239272	-1.15968	0.124194	0.618278
GO_AMYLOID_BETA_BINDING	75	-0.28478	-1.15935	0.206349	0.618279
GO_CARDIAC_SEPTUM_DEVELOPMENT	103	-0.264063	-1.15925	0.169312	0.61754
GO_TOOTH_MINERALIZATION	21	-0.374809	-1.15904	0.233962	0.617142
GO_CELL_FATE_SPECIFICATION	83	-0.279287	-1.15865	0.198934	0.617353
GO_BLOOD_MICROPARTICLE	110	-0.267908	-1.15769	0.173599	0.619391
GO_PHOTORECEPTOR_INNER_SEGMENT	47	-0.310172	-1.15673	0.221388	0.621522
GO_SARCOPLASMIC_RETICULUM_MEMBRANE	36	-0.323685	-1.15556	0.212121	0.624267
GO_REGULATION_OF_ORGANIC_ACID_TRANSPORT	55	-0.300169	-1.15549	0.224561	0.623424
GO_ORGANIC_ANION_TRANSPORT	464	-0.223743	-1.15528	0.0833333	0.623052
GO_GLOMERULUS_DEVELOPMENT	60	-0.29594	-1.15501	0.194805	0.622861
GO_PHOTORECEPTOR_DISC_MEMBRANE	21	-0.374905	-1.15388	0.268382	0.625469
GO_EXOCRINE_SYSTEM_DEVELOPMENT	48	-0.307281	-1.15162	0.230769	0.632075
GO_REGULATION_OF_MACROPHAGE_DERIVED_FOAM_CELL_DIFFERENTIATION	29	-0.344846	-1.15105	0.257885	0.632947
GO_AXON_ENSHEATHMENT_IN_CENTRAL_NERVOUS_SYSTEM	18	-0.387141	-1.15086	0.263538	0.632494
GO_MOTOR_ACTIVITY	134	-0.255566	-1.15054	0.183709	0.632497
GO_REGULATION_OF_POSITIVE_CHEMOTAXIS	24	-0.356426	-1.14968	0.264706	0.634363
GO_CARDIAC_MUSCLE_CELL_MEMBRANE_REPOLARIZATION	34	-0.326567	-1.14965	0.222015	0.633387
GO_SKELETAL_SYSTEM_DEVELOPMENT	496	-0.221704	-1.14946	0.0925373	0.632984
GO_LONG_CHAIN_FATTY_ACYL_COA_BIOSYNTHETIC_PROCESS	17	-0.391517	-1.1488	0.251366	0.634226
GO_REGULATION_OF_SYSTEMIC_ARTERIAL_BLOOD_PRESSURE	88	-0.27255	-1.14869	0.201786	0.633471
GO_LIPOPROTEIN_PARTICLE_RECEPTOR_BINDING	25	-0.348566	-1.14615	0.236084	0.640952
GO_CAMERA_TYPE_EYE_DEVELOPMENT	293	-0.231442	-1.14582	0.138978	0.640989
GO_POSITIVE_REGULATION_OF_PROTEIN_DEPOLYMERIZATION	16	-0.402475	-1.14521	0.273234	0.642012
GO_CONNECTIVE_TISSUE_DEVELOPMENT	254	-0.235193	-1.14318	0.158983	0.647902
GO_REGULATION_OF_NEUROTRANSMITTER_TRANSPORT	137	-0.254232	-1.143	0.2	0.647405
GO_RENAL_SYSTEM_VASCULATURE_DEVELOPMENT	25	-0.355996	-1.14244	0.259813	0.64823
GO_NEUROTRANSMITTER_UPTAKE	40	-0.317773	-1.14207	0.254144	0.648421
GO_CARBOHYDRATE_TRANSMEMBRANE_TRANSPORTER_ACTIVITY	32	-0.327319	-1.14194	0.264286	0.647837
GO_SENSORY_ORGAN_MORPHOGENESIS	247	-0.233305	-1.14104	0.140984	0.649781
GO_GLUTATHIONE_TRANSFERASE_ACTIVITY	25	-0.354649	-1.14078	0.268199	0.649588
GO_ORGAN_INDUCTION	22	-0.369267	-1.13867	0.287523	0.655746
GO_HIGH_DENSITY_LIPOPROTEIN_PARTICLE	27	-0.351861	-1.13769	0.263525	0.65806
GO_EMBRYONIC_ORGAN_MORPHOGENESIS	279	-0.232193	-1.13637	0.155116	0.661452
GO_POSITIVE_REGULATION_OF_ANION_TRANSPORT	48	-0.302544	-1.13613	0.24581	0.661159
GO_CARBOHYDRATE_CATION_SYMPORTER_ACTIVITY	19	-0.380096	-1.1358	0.284615	0.661254
GO_SPINAL_CORD_DEVELOPMENT	101	-0.263918	-1.13512	0.230769	0.662507
GO_CARDIAC_SEPTUM_MORPHOGENESIS	72	-0.279897	-1.13457	0.205357	0.663348
GO_REGULATION_OF_EPITHELIAL_TUBE_FORMATION	18	-0.389377	-1.13457	0.293578	0.662286
GO_REGULATION_OF_PROTEIN_DEPOLYMERIZATION	73	-0.281273	-1.13455	0.21492	0.661279
GO_CALCIUM_MEDIATED_SIGNALING	200	-0.239271	-1.13398	0.181518	0.662181
GO_DRUG_TRANSPORT	207	-0.235648	-1.13378	0.191456	0.661795
GO_CALMODULIN_BINDING	194	-0.237887	-1.13342	0.170854	0.66192
GO_MONOCARBOXYLIC_ACID_TRANSPORT	150	-0.247644	-1.13303	0.183193	0.662201
GO_DEFENSE_RESPONSE_TO_GRAM_NEGATIVE_BACTERIUM	77	-0.273631	-1.13284	0.212329	0.661834
GO_ENDOPLASMIC_RETICULUM_EXIT_SITE	23	-0.35927	-1.13182	0.271676	0.664295
GO_CHONDROCYTE_DIFFERENTIATION	113	-0.257468	-1.13161	0.215589	0.663989
GO_POSTSYNAPTIC_SPECIALIZATION_ASSEMBLY	22	-0.362064	-1.13138	0.304833	0.663704
GO_EMBRYONIC_SKELETAL_SYSTEM_MORPHOGENESIS	94	-0.264824	-1.13112	0.223009	0.663529
GO_CELL_FATE_COMMITMENT	249	-0.231097	-1.12905	0.154206	0.669546
GO_REGULATION_OF_POTASSIUM_ION_TRANSMEMBRANE_TRANSPORTER_ACTIVITY	53	-0.29437	-1.12892	0.270125	0.668907
GO_ANCHORED_COMPONENT_OF_MEMBRANE	160	-0.247262	-1.12888	0.191126	0.667959
GO_NOTOCHORD_DEVELOPMENT	18	-0.381496	-1.12826	0.271375	0.668992
GO_MULTICELLULAR_ORGANISMAL_HOMEOSTASIS	455	-0.216827	-1.12807	0.125	0.668584
GO_NITRIC_OXIDE_MEDIATED_SIGNAL_TRANSDUCTION	26	-0.348882	-1.12763	0.281071	0.669047
GO_WATER_TRANSPORT	19	-0.37018	-1.12625	0.284895	0.672995
GO_CORONARY_VASCULATURE_MORPHOGENESIS	16	-0.384746	-1.12614	0.276119	0.672287
GO_REGULATION_OF_MUSCLE_CONTRACTION	153	-0.243083	-1.12601	0.199021	0.671749
GO_SERINE_HYDROLASE_ACTIVITY	173	-0.238483	-1.12551	0.182114	0.672383
GO_PROTEIN_KINASE_A_SIGNALING	28	-0.338292	-1.12495	0.26975	0.673195
GO_NARROW_PORE_CHANNEL_ACTIVITY	19	-0.376832	-1.12426	0.300567	0.674452
GO_COLLAGEN_CATABOLIC_PROCESS	42	-0.310167	-1.1242	0.251773	0.673608
GO_ENDOSOME_LUMEN	33	-0.327748	-1.12385	0.296501	0.673727
GO_REGULATION_OF_CAMP_MEDIATED_SIGNALING	47	-0.300022	-1.12372	0.269517	0.673142
GO_SPERMATID_NUCLEUS_DIFFERENTIATION	20	-0.372856	-1.1235	0.297872	0.672817
GO_INORGANIC_ION_IMPORT_ACROSS_PLASMA_MEMBRANE	81	-0.269042	-1.123	0.231858	0.673482
GO_ACTION_POTENTIAL	124	-0.25358	-1.1221	0.222408	0.675503
GO_METALLOENDOPEPTIDASE_INHIBITOR_ACTIVITY	15	-0.396923	-1.12204	0.301248	0.67465
GO_REGULATION_OF_CYTOLYSIS	17	-0.379604	-1.12125	0.290448	0.676473
GO_TRANSFORMING_GROWTH_FACTOR_BETA_BINDING	21	-0.35756	-1.1197	0.298651	0.680809
GO_REGULATION_OF_RECEPTOR_BIOSYNTHETIC_PROCESS	20	-0.364236	-1.11959	0.275676	0.680144
GO_CLUSTER_OF_ACTIN_BASED_CELL_PROJECTIONS	142	-0.245816	-1.11895	0.216123	0.68129
GO_ATPASE_ACTIVITY_COUPLED_TO_TRANSMEMBRANE_MOVEMENT_OF_IONS_PHOSPHORYLATIVE_MECHANISM	33	-0.332081	-1.1184	0.286225	0.682169
GO_SENSORY_SYSTEM_DEVELOPMENT	349	-0.220184	-1.11836	0.163961	0.681262
GO_NEPHRON_DEVELOPMENT	141	-0.247398	-1.11708	0.208955	0.684699
GO_REGULATION_OF_SYNAPTIC_VESICLE_CYCLE	113	-0.255579	-1.11644	0.248227	0.685954
GO_NEGATIVE_REGULATION_OF_DENDRITE_DEVELOPMENT	25	-0.346689	-1.11211	0.298246	0.699844
GO_CARDIAC_ATRIUM_DEVELOPMENT	31	-0.329039	-1.11206	0.309125	0.698912
GO_UDP_GLYCOSYLTRANSFERASE_ACTIVITY	130	-0.248108	-1.11183	0.234589	0.698682
GO_ATP_METABOLIC_PROCESS	39	-0.313836	-1.11165	0.289331	0.69822
GO_STEROL_TRANSPORTER_ACTIVITY	33	-0.323833	-1.11163	0.295826	0.697241
GO_OPSONIN_BINDING	15	-0.399291	-1.11146	0.333333	0.696793
GO_ENDOPEPTIDASE_REGULATOR_ACTIVITY	171	-0.238166	-1.1112	0.21626	0.696657
GO_REGULATION_OF_RESPONSE_TO_EXTRACELLULAR_STIMULUS	24	-0.352453	-1.11107	0.299413	0.696006
GO_INTRACILIARY_TRANSPORT_PARTICLE	26	-0.341982	-1.10965	0.32882	0.699905
GO_STEROID_BINDING	93	-0.259622	-1.10943	0.246575	0.699605
GO_REGULATION_OF_ANION_TRANSMEMBRANE_TRANSPORT	24	-0.346023	-1.10936	0.315412	0.698794
GO_FATTY_ACID_TRANSPORT	93	-0.260298	-1.10908	0.253546	0.698719
GO_NUCLEAR_OUTER_MEMBRANE	24	-0.345903	-1.10838	0.31758	0.700119
GO_RETROGRADE_AXONAL_TRANSPORT	15	-0.387719	-1.1083	0.31685	0.699335
GO_BILE_ACID_AND_BILE_SALT_TRANSPORT	22	-0.354192	-1.10829	0.286225	0.698344
GO_POSITIVE_REGULATION_OF_CYTOSOLIC_CALCIUM_ION_CONCENTRATION_INVOLVED_IN_PHOSPHOLIPASE_C_ACTIVATING_G_PROTEIN_COUPLED_SIGNALING_PATHWAY	31	-0.331622	-1.10736	0.302536	0.70048
GO_REGULATION_OF_SYSTEMIC_ARTERIAL_BLOOD_PRESSURE_BY_CIRCULATORY_RENIN_ANGIOTENSIN	18	-0.374728	-1.10718	0.309434	0.700007
GO_REGULATION_OF_POTASSIUM_ION_TRANSPORT	93	-0.260604	-1.10682	0.25945	0.700274
GO_REGULATION_OF_CATION_CHANNEL_ACTIVITY	157	-0.239074	-1.10659	0.215311	0.700058
GO_POSITIVE_REGULATION_OF_SYNAPTIC_TRANSMISSION_GLUTAMATERGIC	33	-0.322037	-1.10634	0.298677	0.699821
GO_RESPONSE_TO_X_RAY	31	-0.324649	-1.10596	0.313576	0.700113
GO_MICROVILLUS_ORGANIZATION	23	-0.345964	-1.10585	0.333966	0.699484
GO_EPIDERMIS_MORPHOGENESIS	29	-0.331608	-1.10537	0.293436	0.700065
GO_NEGATIVE_REGULATION_OF_NEUROLOGICAL_SYSTEM_PROCESS	22	-0.35312	-1.10501	0.308989	0.700275
GO_MESENCHYMAL_CELL_DIFFERENTIATION	202	-0.232344	-1.10464	0.219472	0.700623
GO_MICROTUBULE_DEPOLYMERIZATION	38	-0.305947	-1.10437	0.287273	0.700525
GO_POSITIVE_REGULATION_OF_HEART_GROWTH	37	-0.308793	-1.10316	0.307836	0.703634
GO_RESPONSE_TO_DSRNA	53	-0.286076	-1.10303	0.270085	0.70301
GO_VOLTAGE_GATED_ANION_CHANNEL_ACTIVITY	17	-0.382826	-1.10183	0.326996	0.706097
GO_OXIDOREDUCTASE_ACTIVITY_ACTING_ON_THE_CH_NH_GROUP_OF_DONORS	24	-0.34041	-1.10173	0.322581	0.705435
GO_POSTSYNAPTIC_DENSITY_MEMBRANE	71	-0.27203	-1.10143	0.272408	0.705472
GO_RESPONSE_TO_PAIN	30	-0.327824	-1.10134	0.265487	0.704759
GO_MUCOPOLYSACCHARIDE_METABOLIC_PROCESS	18	-0.371298	-1.10121	0.307551	0.704153
GO_NEGATIVE_REGULATION_OF_CARDIOCYTE_DIFFERENTIATION	20	-0.361623	-1.10121	0.307102	0.703127
GO_NEGATIVE_REGULATION_OF_PROTEIN_COMPLEX_DISASSEMBLY	61	-0.281532	-1.10081	0.28442	0.703553
GO_NEGATIVE_CHEMOTAXIS	42	-0.303455	-1.10071	0.27963	0.702854
GO_NEGATIVE_REGULATION_OF_DNA_BIOSYNTHETIC_PROCESS	31	-0.327023	-1.09947	0.314433	0.706177
GO_BASEMENT_MEMBRANE	89	-0.257649	-1.09902	0.263793	0.706724
GO_NEURON_PROJECTION_GUIDANCE	264	-0.22369	-1.09691	0.212698	0.712985
GO_POSITIVE_REGULATION_OF_TRANSPORTER_ACTIVITY	97	-0.259025	-1.09593	0.276106	0.715445
GO_DOPAMINE_RECEPTOR_SIGNALING_PATHWAY	42	-0.302181	-1.09558	0.284946	0.715656
GO_POSITIVE_REGULATION_OF_KIDNEY_DEVELOPMENT	41	-0.303038	-1.09522	0.306595	0.715912
GO_SALIVARY_GLAND_DEVELOPMENT	37	-0.30647	-1.09415	0.292505	0.718533
GO_REGULATION_OF_NUCLEOTIDE_BIOSYNTHETIC_PROCESS	34	-0.311156	-1.09313	0.314079	0.721146
GO_REGULATION_OF_HEART_GROWTH	63	-0.275444	-1.09259	0.287796	0.722038
GO_NEGATIVE_REGULATION_OF_CARDIAC_MUSCLE_TISSUE_DEVELOPMENT	32	-0.317049	-1.09187	0.300546	0.723557
GO_OLIGOSACCHARIDE_LIPID_INTERMEDIATE_BIOSYNTHETIC_PROCESS	20	-0.356507	-1.09145	0.310092	0.724013
GO_MUSCLE_TISSUE_DEVELOPMENT	362	-0.21534	-1.09112	0.187207	0.724143
GO_MANNOSYLTRANSFERASE_ACTIVITY	28	-0.326928	-1.09066	0.315789	0.724727
GO_INWARD_RECTIFIER_POTASSIUM_CHANNEL_ACTIVITY	19	-0.364669	-1.09054	0.328302	0.724103
GO_REGULATION_OF_RYANODINE_SENSITIVE_CALCIUM_RELEASE_CHANNEL_ACTIVITY	25	-0.343089	-1.09014	0.312849	0.724452
GO_RESPONSE_TO_FUNGUS	46	-0.294476	-1.08998	0.32	0.723972
GO_POSITIVE_CHEMOTAXIS	63	-0.274744	-1.08993	0.301852	0.723146
GO_VITAMIN_TRANSPORT	32	-0.312834	-1.08933	0.324468	0.724216
GO_POSITIVE_REGULATION_OF_LIPID_LOCALIZATION	78	-0.266056	-1.08928	0.307971	0.723402
GO_AXON_DEVELOPMENT	487	-0.20873	-1.08879	0.203008	0.724123
GO_RESPONSE_TO_NICOTINE	46	-0.286723	-1.08794	0.317291	0.726181
GO_POLYSACCHARIDE_BINDING	21	-0.358571	-1.08722	0.333333	0.727721
GO_NEPHRON_EPITHELIUM_DEVELOPMENT	109	-0.249112	-1.08695	0.277778	0.727648
GO_OXIDOREDUCTASE_ACTIVITY_ACTING_ON_THE_CH_NH_GROUP_OF_DONORS_NAD_OR_NADP_AS_ACCEPTOR	15	-0.386525	-1.08658	0.343915	0.727985
GO_REVERSE_CHOLESTEROL_TRANSPORT	17	-0.371673	-1.08594	0.346008	0.729188
GO_LOW_DENSITY_LIPOPROTEIN_PARTICLE_BINDING	16	-0.384463	-1.08582	0.339015	0.728566
GO_REGULATION_OF_MUSCLE_SYSTEM_PROCESS	220	-0.225559	-1.08544	0.242857	0.728869
GO_REGULATION_OF_FATTY_ACID_TRANSPORT	24	-0.340379	-1.08542	0.32397	0.727905
GO_VESICLE_CARGO_LOADING	23	-0.346723	-1.08531	0.337761	0.727284
GO_MALE_GAMETE_GENERATION	479	-0.209495	-1.0852	0.215289	0.726673
GO_INTESTINAL_ABSORPTION	35	-0.306264	-1.08509	0.307087	0.725988
GO_POSITIVE_REGULATION_OF_REPRODUCTIVE_PROCESS	71	-0.266751	-1.08431	0.322638	0.727793
GO_CELLULAR_RESPONSE_TO_LEPTIN_STIMULUS	17	-0.371136	-1.08305	0.342256	0.731282
GO_REGULATION_OF_PROTEIN_LOCALIZATION_TO_CELL_SURFACE	38	-0.308991	-1.08232	0.330325	0.732874
GO_REGULATION_OF_SMOOTH_MUSCLE_CONTRACTION	57	-0.276739	-1.0822	0.327338	0.732326
GO_CATION_TRANSPORTING_ATPASE_COMPLEX	15	-0.391153	-1.08127	0.332008	0.734514
GO_REGULATION_OF_PRESYNAPTIC_CYTOSOLIC_CALCIUM_ION_CONCENTRATION	16	-0.385797	-1.08079	0.341509	0.735213
GO_NEGATIVE_REGULATION_OF_ACTIN_FILAMENT_DEPOLYMERIZATION	35	-0.305194	-1.08063	0.314748	0.734704
GO_ACROSOMAL_VESICLE	100	-0.253263	-1.08043	0.313758	0.734399
GO_AMMONIUM_TRANSMEMBRANE_TRANSPORTER_ACTIVITY	27	-0.333188	-1.07934	0.337121	0.737236
GO_REGULATION_OF_OSTEOCLAST_DIFFERENTIATION	60	-0.273043	-1.07917	0.306542	0.736798
GO_CELL_CELL_SIGNALING_INVOLVED_IN_CARDIAC_CONDUCTION	29	-0.314674	-1.07915	0.341865	0.735852
GO_DICARBOXYLIC_ACID_TRANSMEMBRANE_TRANSPORTER_ACTIVITY	39	-0.299664	-1.07851	0.339223	0.737163
GO_SULFUR_COMPOUND_BIOSYNTHETIC_PROCESS	164	-0.231485	-1.07829	0.295026	0.73696
GO_DIENCEPHALON_DEVELOPMENT	77	-0.262815	-1.07794	0.333333	0.737137
GO_CELLULAR_RESPONSE_TO_AMMONIUM_ION	62	-0.272839	-1.07724	0.30394	0.738658
GO_EYE_PHOTORECEPTOR_CELL_DEVELOPMENT	35	-0.31218	-1.07678	0.340426	0.739212
GO_OXIDOREDUCTASE_ACTIVITY_OXIDIZING_METAL_IONS	17	-0.364009	-1.07658	0.32971	0.738928
GO_REGULATION_OF_METANEPHROS_DEVELOPMENT	23	-0.337691	-1.07569	0.326415	0.741024
GO_RECEPTOR_REGULATOR_ACTIVITY	482	-0.206781	-1.07547	0.239193	0.740801
GO_COPULATION	20	-0.3542	-1.07519	0.339181	0.740787
GO_NEURON_CELL_CELL_ADHESION	16	-0.379015	-1.07502	0.34556	0.740383
GO_PLATELET_ALPHA_GRANULE	88	-0.257225	-1.07471	0.302326	0.740478
GO_NEGATIVE_REGULATION_OF_CARDIAC_MUSCLE_CELL_DIFFERENTIATION	16	-0.367019	-1.07461	0.337187	0.739862
GO_PRIMARY_ACTIVE_TRANSMEMBRANE_TRANSPORTER_ACTIVITY	106	-0.248608	-1.07341	0.325041	0.743219
GO_REGULATION_OF_FIBROBLAST_GROWTH_FACTOR_RECEPTOR_SIGNALING_PATHWAY	30	-0.320781	-1.0719	0.373077	0.74755
GO_CARDIAC_CONDUCTION	139	-0.238733	-1.0717	0.31162	0.747257
GO_PEPTIDASE_REGULATOR_ACTIVITY	206	-0.224753	-1.0716	0.288052	0.746635
GO_REGULATION_OF_MICROTUBULE_DEPOLYMERIZATION	25	-0.336064	-1.07138	0.351816	0.746413
GO_IMPORT_ACROSS_PLASMA_MEMBRANE	112	-0.242914	-1.0713	0.279933	0.745712
GO_FATTY_ACID_LIGASE_ACTIVITY	20	-0.355404	-1.07049	0.34275	0.747666
GO_METALLOPEPTIDASE_ACTIVITY	168	-0.229213	-1.07028	0.273649	0.747402
GO_POSITIVE_REGULATION_OF_BLOOD_PRESSURE	33	-0.306811	-1.06877	0.34955	0.751821
GO_REGULATION_OF_BLOOD_CIRCULATION	277	-0.218624	-1.06872	0.276033	0.750984
GO_AXIS_ELONGATION	31	-0.314221	-1.06815	0.347426	0.752083
GO_CELL_DIFFERENTIATION_IN_SPINAL_CORD	51	-0.279899	-1.06722	0.333333	0.754429
GO_CELL_COMMUNICATION_INVOLVED_IN_CARDIAC_CONDUCTION	53	-0.278296	-1.06642	0.333333	0.756293
GO_PROTEIN_DEPOLYMERIZATION	97	-0.246261	-1.06634	0.293286	0.755593
GO_POSITIVE_REGULATION_OF_ACUTE_INFLAMMATORY_RESPONSE	29	-0.313753	-1.06616	0.35316	0.755284
GO_REGULATION_OF_DEVELOPMENTAL_GROWTH	312	-0.210499	-1.06604	0.255183	0.754725
GO_REGULATION_OF_PHOSPHOLIPID_BIOSYNTHETIC_PROCESS	15	-0.376659	-1.06526	0.370642	0.756428
GO_POSITIVE_REGULATION_OF_PROTEIN_LOCALIZATION_TO_CELL_SURFACE	17	-0.35864	-1.0647	0.36036	0.75743
GO_REGULATION_OF_NEUROTRANSMITTER_SECRETION	102	-0.245144	-1.06464	0.32	0.75668
GO_NEGATIVE_REGULATION_OF_COLD_INDUCED_THERMOGENESIS	46	-0.291961	-1.06459	0.343013	0.755861
GO_CILIUM_ORGANIZATION	304	-0.214156	-1.06433	0.299517	0.755786
GO_PHOTOTRANSDUCTION	56	-0.276451	-1.06428	0.356021	0.754996
GO_SPECIFICATION_OF_SYMMETRY	116	-0.241389	-1.06347	0.30605	0.756933
GO_REGULATION_OF_SENSORY_PERCEPTION	35	-0.301882	-1.06331	0.350093	0.756504
GO_OVULATION_CYCLE_PROCESS	47	-0.284645	-1.06166	0.338828	0.761271
GO_NEURON_MIGRATION	144	-0.231066	-1.06155	0.311337	0.760672
GO_MONOCARBOXYLIC_ACID_TRANSMEMBRANE_TRANSPORTER_ACTIVITY	43	-0.286787	-1.05948	0.371269	0.767296
GO_STEREOCILIUM_BUNDLE	52	-0.275024	-1.0584	0.353729	0.770194
GO_POSITIVE_REGULATION_OF_CALCIUM_ION_IMPORT	17	-0.362172	-1.05788	0.373308	0.771068
GO_STEROL_METABOLIC_PROCESS	93	-0.251784	-1.05764	0.34629	0.770919
GO_GLUTAMATE_RECEPTOR_SIGNALING_PATHWAY	95	-0.245835	-1.05741	0.349005	0.770786
GO_INTERFERON_GAMMA_BIOSYNTHETIC_PROCESS	17	-0.363234	-1.05574	0.398095	0.775752
GO_NEGATIVE_REGULATION_OF_ENDOTHELIAL_CELL_APOPTOTIC_PROCESS	28	-0.322107	-1.05553	0.380414	0.775455
GO_NEGATIVE_REGULATION_OF_OXIDOREDUCTASE_ACTIVITY	22	-0.337963	-1.05508	0.376218	0.775994
GO_NEGATIVE_REGULATION_OF_BLOOD_PRESSURE	46	-0.283531	-1.05498	0.332054	0.775387
GO_MESONEPHRIC_TUBULE_MORPHOGENESIS	67	-0.264789	-1.05486	0.365455	0.774839
GO_REGULATION_OF_CATECHOLAMINE_METABOLIC_PROCESS	17	-0.359949	-1.05459	0.393762	0.774786
GO_MANNOSYLATION	31	-0.305758	-1.05458	0.368715	0.773833
GO_PANCREAS_DEVELOPMENT	76	-0.25752	-1.05423	0.352518	0.774155
GO_CENTRAL_NERVOUS_SYSTEM_NEURON_DIFFERENTIATION	177	-0.225504	-1.05363	0.335689	0.775324
GO_CELL_PROJECTION_MEMBRANE	321	-0.211038	-1.05323	0.315047	0.775797
GO_CARDIAC_MUSCLE_CELL_DIFFERENTIATION	112	-0.239667	-1.05299	0.314145	0.775646
GO_LIPOPROTEIN_LOCALIZATION	19	-0.348966	-1.05278	0.368224	0.775411
GO_VOCALIZATION_BEHAVIOR	16	-0.366879	-1.05263	0.375	0.774965
GO_ACTIVATION_OF_PROTEIN_KINASE_A_ACTIVITY	18	-0.359161	-1.052	0.392593	0.77624
GO_DETECTION_OF_TEMPERATURE_STIMULUS	18	-0.357008	-1.05195	0.382784	0.775462
GO_REGULATION_OF_CARDIAC_CONDUCTION	68	-0.262167	-1.05166	0.349091	0.775475
GO_SKELETAL_SYSTEM_MORPHOGENESIS	232	-0.216789	-1.05157	0.331715	0.774814
GO_NEGATIVE_REGULATION_OF_ENDOTHELIAL_CELL_PROLIFERATION	32	-0.310388	-1.05157	0.352031	0.773847
GO_SMOOTH_MUSCLE_CONTRACTION	99	-0.247475	-1.05077	0.344348	0.775748
GO_DOPAMINE_METABOLIC_PROCESS	25	-0.332088	-1.05038	0.38	0.776141
GO_INTERMEDIATE_FILAMENT_CYTOSKELETON	222	-0.218212	-1.04958	0.309951	0.778074
GO_INOSITOL_PHOSPHATE_MEDIATED_SIGNALING	52	-0.273424	-1.04899	0.385027	0.779245
GO_REFLEX	19	-0.35313	-1.04878	0.385659	0.779025
GO_COLLAGEN_BIOSYNTHETIC_PROCESS	38	-0.299676	-1.04878	0.368421	0.778075
GO_REGULATION_OF_TUBE_SIZE	132	-0.234531	-1.04843	0.34396	0.778284
GO_SKIN_DEVELOPMENT	397	-0.204867	-1.04835	0.312689	0.777598
GO_SENSORY_PERCEPTION_OF_TEMPERATURE_STIMULUS	20	-0.341454	-1.04742	0.371373	0.779989
GO_CAMP_BINDING	22	-0.336176	-1.04658	0.40367	0.782025
GO_CELL_PROLIFERATION_IN_FOREBRAIN	26	-0.31757	-1.04615	0.374312	0.782658
GO_LIMBIC_SYSTEM_DEVELOPMENT	107	-0.240514	-1.04587	0.362416	0.782681
GO_GLUCOSYLTRANSFERASE_ACTIVITY	15	-0.366807	-1.0457	0.386157	0.782327
GO_HIPPOCAMPUS_DEVELOPMENT	79	-0.253899	-1.0455	0.371212	0.782071
GO_RESPONSE_TO_PH	35	-0.298379	-1.04416	0.38175	0.785838
GO_REGULATION_OF_TRANSPORTER_ACTIVITY	246	-0.213543	-1.04332	0.341654	0.787826
GO_SUGAR_TRANSMEMBRANE_TRANSPORTER_ACTIVITY	20	-0.345815	-1.04329	0.375231	0.786969
GO_RESPONSE_TO_FATTY_ACID	82	-0.25317	-1.04297	0.371528	0.787169
GO_ACTIVE_TRANSMEMBRANE_TRANSPORTER_ACTIVITY	328	-0.208444	-1.04297	0.331811	0.786206
GO_ACID_SECRETION	118	-0.238435	-1.04265	0.377939	0.786417
GO_NEGATIVE_REGULATION_OF_CARDIAC_MUSCLE_TISSUE_GROWTH	23	-0.332811	-1.0426	0.403071	0.785596
GO_REGULATION_OF_PROTEIN_COMPLEX_DISASSEMBLY	100	-0.241144	-1.04199	0.364393	0.786887
GO_POSITIVE_REGULATION_OF_DEVELOPMENTAL_GROWTH	163	-0.225402	-1.04198	0.352554	0.785948
GO_BONE_MORPHOGENESIS	109	-0.239466	-1.04188	0.361301	0.785319
GO_PLASMA_MEMBRANE_BOUNDED_CELL_PROJECTION_CYTOPLASM	166	-0.22696	-1.04154	0.389273	0.78556
GO_CELLULAR_RESPONSE_TO_FATTY_ACID	53	-0.279851	-1.04144	0.395911	0.784944
GO_NEGATIVE_REGULATION_OF_REPRODUCTIVE_PROCESS	54	-0.272195	-1.04127	0.404135	0.784589
GO_BRUSH_BORDER	95	-0.240719	-1.04112	0.357522	0.784191
GO_DEVELOPMENTAL_INDUCTION	33	-0.30387	-1.04109	0.381579	0.783322
GO_MODULATION_OF_EXCITATORY_POSTSYNAPTIC_POTENTIAL	40	-0.284208	-1.04086	0.369686	0.783197
GO_NEGATIVE_REGULATION_OF_RHO_PROTEIN_SIGNAL_TRANSDUCTION	19	-0.344425	-1.04059	0.389635	0.783258
GO_FLUID_TRANSPORT	26	-0.323283	-1.04053	0.379048	0.782516
GO_NEGATIVE_REGULATION_OF_GLUCONEOGENESIS	15	-0.370381	-1.0385	0.414773	0.788659
GO_SULFOTRANSFERASE_ACTIVITY	51	-0.271491	-1.03726	0.391071	0.792069
GO_CORNIFIED_ENVELOPE	63	-0.262865	-1.03711	0.378521	0.791687
GO_LEFT_RIGHT_PATTERN_FORMATION	20	-0.340824	-1.03629	0.402622	0.793695
GO_O_ACYLTRANSFERASE_ACTIVITY	44	-0.279485	-1.03607	0.389892	0.793529
GO_REGULATION_OF_CYTOSOLIC_CALCIUM_ION_CONCENTRATION	332	-0.206478	-1.03598	0.357686	0.792909
GO_PROTEIN_PEPTIDYL_PROLYL_ISOMERIZATION	36	-0.295487	-1.03584	0.387273	0.792473
GO_BINDING_OF_SPERM_TO_ZONA_PELLUCIDA	38	-0.291767	-1.03519	0.389414	0.793859
GO_ANCHORED_COMPONENT_OF_PLASMA_MEMBRANE	55	-0.269348	-1.0345	0.39272	0.795369
GO_BICARBONATE_TRANSPORT	42	-0.28235	-1.03449	0.407407	0.79445
GO_REGULATION_OF_MESODERM_DEVELOPMENT	17	-0.356006	-1.03333	0.405512	0.797593
GO_SYNAPTIC_TRANSMISSION_GLUTAMATERGIC	91	-0.240784	-1.03272	0.379791	0.798738
GO_MEMBRANE_DEPOLARIZATION_DURING_ACTION_POTENTIAL	36	-0.297558	-1.03255	0.426987	0.798426
GO_CELL_DIFFERENTIATION_INVOLVED_IN_METANEPHROS_DEVELOPMENT	26	-0.311782	-1.03245	0.396947	0.797827
GO_NEGATIVE_REGULATION_OF_POTASSIUM_ION_TRANSMEMBRANE_TRANSPORT	22	-0.329554	-1.03231	0.410488	0.797329
GO_RESPONSE_TO_MUSCLE_ACTIVITY	20	-0.335935	-1.03183	0.418216	0.798076
GO_LONG_TERM_SYNAPTIC_POTENTIATION	85	-0.24546	-1.03158	0.383364	0.797978
GO_AUDITORY_RECEPTOR_CELL_DEVELOPMENT	15	-0.365766	-1.03131	0.386194	0.798005
GO_RHYTHMIC_PROCESS	270	-0.20663	-1.03064	0.356807	0.79945
GO_CALCIUM_ACTIVATED_CATION_CHANNEL_ACTIVITY	28	-0.309137	-1.03062	0.409894	0.798596
GO_ACUTE_INFLAMMATORY_RESPONSE	106	-0.23768	-1.03047	0.411277	0.798155
GO_CATECHOLAMINE_METABOLIC_PROCESS	31	-0.30291	-1.02973	0.413547	0.799841
GO_CHEMOREPELLENT_ACTIVITY	27	-0.317889	-1.02941	0.40381	0.800043
GO_ACETYLCHOLINE_BINDING	17	-0.353096	-1.02759	0.429389	0.805608
GO_RESPONSE_TO_DIETARY_EXCESS	24	-0.329006	-1.02711	0.435018	0.806439
GO_GLUTAMATERGIC_SYNAPSE	339	-0.203422	-1.02678	0.353211	0.806654
GO_REGULATION_OF_STRIATED_MUSCLE_CONTRACTION	88	-0.24355	-1.02664	0.384752	0.806206
GO_CARBOHYDRATE_BINDING	243	-0.211513	-1.02661	0.371151	0.805368
GO_TEMPERATURE_HOMEOSTASIS	170	-0.219639	-1.02647	0.378092	0.804946
GO_CENTRAL_NERVOUS_SYSTEM_NEURON_AXONOGENESIS	33	-0.296296	-1.02602	0.390385	0.805533
GO_POSITIVE_REGULATION_OF_ORGAN_GROWTH	47	-0.274153	-1.02597	0.419014	0.80479
GO_REGULATION_OF_SYNAPTIC_PLASTICITY	175	-0.218019	-1.02534	0.369841	0.8061
GO_CARTILAGE_MORPHOGENESIS	29	-0.312919	-1.02517	0.408759	0.805744
GO_REGULATION_OF_CARDIAC_MUSCLE_CONTRACTION_BY_REGULATION_OF_THE_RELEASE_OF_SEQUESTERED_CALCIUM_ION	20	-0.338729	-1.02512	0.409926	0.805036
GO_POSITIVE_REGULATION_OF_RHO_PROTEIN_SIGNAL_TRANSDUCTION	27	-0.311655	-1.02425	0.42963	0.807246
GO_RESPONSE_TO_MECHANICAL_STIMULUS	196	-0.218395	-1.02414	0.436644	0.806702
GO_RESPONSE_TO_ACTIVITY	60	-0.261915	-1.02187	0.40754	0.813942
GO_REGULATION_OF_SYNAPTIC_VESICLE_TRANSPORT	83	-0.248306	-1.02157	0.414966	0.814055
GO_POSITIVE_REGULATION_OF_AMINE_TRANSPORT	34	-0.290528	-1.02135	0.411874	0.8139
GO_POSITIVE_REGULATION_OF_CELL_JUNCTION_ASSEMBLY	33	-0.297446	-1.02091	0.407045	0.814562
GO_ACTOMYOSIN_STRUCTURE_ORGANIZATION	180	-0.217799	-1.0197	0.398693	0.817926
GO_DYNEIN_COMPLEX	47	-0.275565	-1.0189	0.415896	0.819883
GO_STRIATED_MUSCLE_CELL_DIFFERENTIATION	250	-0.208903	-1.01838	0.415008	0.820818
GO_RESPONSE_TO_FOLLICLE_STIMULATING_HORMONE	16	-0.356845	-1.0178	0.424581	0.821916
GO_OLFACTORY_LOBE_DEVELOPMENT	32	-0.297184	-1.0178	0.420578	0.820982
GO_MUSCLE_ADAPTATION	105	-0.231168	-1.01724	0.401993	0.82206
GO_NEUROMUSCULAR_PROCESS_CONTROLLING_BALANCE	47	-0.273703	-1.01713	0.438849	0.821504
GO_MESENCHYME_DEVELOPMENT	257	-0.205612	-1.01674	0.399076	0.821928
GO_LIPID_HOMEOSTASIS	125	-0.227793	-1.01672	0.42517	0.821036
GO_CILIARY_BASAL_BODY	96	-0.24017	-1.01653	0.422945	0.820787
GO_RESPONSE_TO_AMINE	45	-0.276673	-1.01633	0.421708	0.820569
GO_CELLULAR_RESPONSE_TO_GROWTH_HORMONE_STIMULUS	24	-0.316621	-1.01525	0.439252	0.823418
GO_CELLULAR_AMINO_ACID_CATABOLIC_PROCESS	80	-0.24448	-1.01489	0.422939	0.823769
GO_CARDIAC_EPITHELIAL_TO_MESENCHYMAL_TRANSITION	31	-0.294589	-1.01489	0.431193	0.82283
GO_LENS_DEVELOPMENT_IN_CAMERA_TYPE_EYE	68	-0.251538	-1.01435	0.408929	0.823791
GO_REGULATION_OF_MESONEPHROS_DEVELOPMENT	26	-0.305596	-1.01406	0.427536	0.823902
GO_REGULATION_OF_TRANS_SYNAPTIC_SIGNALING	420	-0.197691	-1.01379	0.419003	0.823885
GO_NEUROTRANSMITTER_TRANSPORTER_ACTIVITY	51	-0.264018	-1.01363	0.44	0.823525
GO_SODIUM_INDEPENDENT_ORGANIC_ANION_TRANSPORT	15	-0.366269	-1.01329	0.447014	0.823819
GO_REGULATION_OF_SYNAPSE_STRUCTURE_OR_ACTIVITY	210	-0.212625	-1.01276	0.401667	0.824784
GO_PROTEIN_TRANSPORT_ALONG_MICROTUBULE	63	-0.258588	-1.01238	0.425267	0.825214
GO_NEUROTRANSMITTER_TRANSPORT	261	-0.206335	-1.01233	0.433121	0.824425
GO_PHOSPHORUS_OXYGEN_LYASE_ACTIVITY	19	-0.335319	-1.0118	0.41989	0.825419
GO_SECONDARY_ACTIVE_TRANSMEMBRANE_TRANSPORTER_ACTIVITY	222	-0.210918	-1.01045	0.427642	0.829169
GO_RELEASE_OF_SEQUESTERED_CALCIUM_ION_INTO_CYTOSOL_BY_ENDOPLASMIC_RETICULUM	31	-0.300875	-1.00898	0.427495	0.833299
GO_IONOTROPIC_GLUTAMATE_RECEPTOR_ACTIVITY	19	-0.337801	-1.00883	0.44227	0.832923
GO_MULTICELLULAR_ORGANISM_GROWTH	143	-0.219533	-1.00842	0.407666	0.833412
GO_SARCOPLASM	74	-0.246941	-1.0083	0.425455	0.832901
GO_NODAL_SIGNALING_PATHWAY	15	-0.357204	-1.00773	0.446328	0.833993
GO_DRUG_TRANSMEMBRANE_TRANSPORT	81	-0.242653	-1.00754	0.420857	0.833782
GO_CENTRAL_NERVOUS_SYSTEM_NEURON_DEVELOPMENT	78	-0.244119	-1.00691	0.434188	0.835114
GO_APICAL_PLASMA_MEMBRANE	294	-0.202791	-1.00638	0.429487	0.836095
GO_INTRACILIARY_TRANSPORT	49	-0.266951	-1.00591	0.426415	0.836832
GO_BODY_FLUID_SECRETION	88	-0.237057	-1.00525	0.446494	0.838286
GO_HUMORAL_IMMUNE_RESPONSE_MEDIATED_BY_CIRCULATING_IMMUNOGLOBULIN	45	-0.269708	-1.005	0.42246	0.838215
GO_CILIUM_MOVEMENT_INVOLVED_IN_CELL_MOTILITY	15	-0.358143	-1.00471	0.453358	0.838325
GO_REGULATION_OF_FEEDING_BEHAVIOR	26	-0.306038	-1.0043	0.440959	0.838813
GO_LYSOSOMAL_LUMEN	88	-0.238666	-1.0041	0.460069	0.838639
GO_DISRUPTION_OF_CELLS_OF_OTHER_ORGANISM_INVOLVED_IN_SYMBIOTIC_INTERACTION	16	-0.345246	-1.00396	0.457426	0.838211
GO_EYE_PHOTORECEPTOR_CELL_DIFFERENTIATION	46	-0.272867	-1.00394	0.427549	0.837339
GO_C21_STEROID_HORMONE_BIOSYNTHETIC_PROCESS	24	-0.318219	-1.00378	0.465116	0.836999
GO_PROTEOGLYCAN_METABOLIC_PROCESS	70	-0.247853	-1.00337	0.427027	0.837496
GO_CHEMOATTRACTANT_ACTIVITY	34	-0.286364	-1.00145	0.445848	0.843374
GO_BARBED_END_ACTIN_FILAMENT_CAPPING	15	-0.355446	-1.00131	0.450271	0.842965
GO_MEMBRANE_LIPID_CATABOLIC_PROCESS	34	-0.284858	-1.00121	0.455516	0.842423
GO_MIDDLE_EAR_MORPHOGENESIS	20	-0.326559	-1.0012	0.449627	0.841531
GO_FOREBRAIN_CELL_MIGRATION	57	-0.256681	-1.00102	0.449378	0.841212
GO_TROPOMYOSIN_BINDING	15	-0.360026	-1.00068	0.446	0.841464
GO_C21_STEROID_HORMONE_METABOLIC_PROCESS	38	-0.282936	-1.00037	0.452206	0.84163
GO_SULFUR_COMPOUND_BINDING	220	-0.20825	-1.00034	0.467095	0.840846
GO_METANEPHROS_DEVELOPMENT	90	-0.235178	-1.00005	0.455026	0.840953
GO_RENAL_SYSTEM_DEVELOPMENT	287	-0.201505	-0.999718	0.447738	0.841225
GO_DIVALENT_INORGANIC_CATION_HOMEOSTASIS	474	-0.191324	-0.999489	0.453846	0.84108
GO_EMBRYONIC_DIGESTIVE_TRACT_MORPHOGENESIS	18	-0.342231	-0.999151	0.478339	0.841386
GO_REGULATION_OF_AXONOGENESIS	176	-0.21293	-0.998237	0.443478	0.843632
GO_REGULATION_OF_MEIOTIC_CELL_CYCLE	45	-0.269006	-0.997906	0.461121	0.843899
GO_NEUTRAL_LIPID_METABOLIC_PROCESS	112	-0.226616	-0.997842	0.454701	0.843202
GO_CRANIAL_NERVE_DEVELOPMENT	48	-0.265215	-0.997629	0.477186	0.843047
GO_MAMMARY_GLAND_ALVEOLUS_DEVELOPMENT	18	-0.343718	-0.996885	0.460967	0.844795
GO_REGULATION_OF_GONAD_DEVELOPMENT	19	-0.327116	-0.996491	0.45841	0.845237
GO_ATPASE_DEPENDENT_TRANSMEMBRANE_TRANSPORT_COMPLEX	22	-0.316998	-0.996341	0.479087	0.844837
GO_NEURON_FATE_COMMITMENT	67	-0.249489	-0.996212	0.461404	0.844345
GO_POSITIVE_REGULATION_OF_CARDIAC_MUSCLE_CELL_PROLIFERATION	26	-0.30885	-0.996057	0.425094	0.843989
GO_MONOCARBOXYLIC_ACID_BINDING	63	-0.250529	-0.995961	0.455185	0.843399
GO_GROWTH_PLATE_CARTILAGE_DEVELOPMENT	36	-0.278343	-0.995142	0.499037	0.845404
GO_OSTEOCLAST_DIFFERENTIATION	90	-0.234502	-0.995137	0.459044	0.844514
GO_NEUROINFLAMMATORY_RESPONSE	55	-0.259555	-0.993209	0.463235	0.850203
GO_HEPATOCYTE_GROWTH_FACTOR_RECEPTOR_SIGNALING_PATHWAY	16	-0.344108	-0.992453	0.448276	0.851975
GO_CARDIAC_MUSCLE_CELL_ACTION_POTENTIAL	66	-0.248829	-0.990792	0.456637	0.856853
GO_ENDOLYSOSOME	19	-0.327605	-0.990675	0.466912	0.856356
GO_ENDOCRINE_PROCESS	81	-0.24182	-0.990644	0.453913	0.855539
GO_ENDOPEPTIDASE_ACTIVITY	378	-0.19436	-0.989783	0.49763	0.857572
GO_OXIDOREDUCTASE_ACTIVITY_ACTING_ON_SINGLE_DONORS_WITH_INCORPORATION_OF_MOLECULAR_OXYGEN	27	-0.297909	-0.989745	0.459108	0.856796
GO_TRANSFERASE_ACTIVITY_TRANSFERRING_HEXOSYL_GROUPS	193	-0.207603	-0.989693	0.482173	0.856065
GO_REGULATION_OF_MACROPHAGE_MIGRATION	33	-0.283493	-0.988991	0.472325	0.857622
GO_RESPONSE_TO_ETHANOL	124	-0.221188	-0.988702	0.467601	0.857748
GO_NEUROTRANSMITTER_RECEPTOR_COMPLEX	53	-0.254229	-0.986972	0.463768	0.86287
GO_REGULATION_OF_SYNAPTIC_TRANSMISSION_GLUTAMATERGIC	69	-0.24743	-0.986804	0.451499	0.862534
GO_RESPONSE_TO_BMP	153	-0.2165	-0.986597	0.481728	0.862369
GO_ORGANIC_ACID_SODIUM_SYMPORTER_ACTIVITY	28	-0.295157	-0.984936	0.489362	0.867255
GO_ATRIOVENTRICULAR_VALVE_DEVELOPMENT	23	-0.307285	-0.982394	0.454894	0.875279
GO_METALLOEXOPEPTIDASE_ACTIVITY	57	-0.25662	-0.981486	0.497317	0.877552
GO_RETINOL_METABOLIC_PROCESS	33	-0.288786	-0.979609	0.468519	0.883346
GO_POSITIVE_REGULATION_OF_ION_TRANSPORT	253	-0.198108	-0.978624	0.49429	0.885894
GO_ATPASE_ACTIVITY_COUPLED_TO_MOVEMENT_OF_SUBSTANCES	115	-0.222114	-0.978141	0.484483	0.886633
GO_REGULATION_OF_ACROSOME_REACTION	16	-0.33985	-0.97812	0.475926	0.885775
GO_REGULATION_OF_LIPID_TRANSPORT	100	-0.221894	-0.977147	0.478485	0.888233
GO_NCRNA_3_END_PROCESSING	35	-0.28238	-0.97702	0.466549	0.887745
GO_PEPTIDE_HORMONE_PROCESSING	30	-0.290695	-0.976986	0.487805	0.88693
GO_CATECHOLAMINE_BIOSYNTHETIC_PROCESS	20	-0.32361	-0.976946	0.492647	0.886146
GO_ACETYLCHOLINE_RECEPTOR_ACTIVITY	23	-0.309855	-0.97636	0.496296	0.887288
GO_REGULATION_OF_ODONTOGENESIS	26	-0.297538	-0.975605	0.498077	0.889019
GO_POSITIVE_REGULATION_OF_LIPID_TRANSPORT	59	-0.250642	-0.975245	0.477032	0.889368
GO_ICOSANOID_METABOLIC_PROCESS	78	-0.23953	-0.975061	0.516605	0.889085
GO_CARBOXYLIC_ESTER_HYDROLASE_ACTIVITY	119	-0.220609	-0.974717	0.489691	0.889384
GO_POSITIVE_REGULATION_OF_LIPID_STORAGE	21	-0.312079	-0.974683	0.488806	0.88858
GO_POSITIVE_REGULATION_OF_ENDOTHELIAL_CELL_DIFFERENTIATION	16	-0.339783	-0.974337	0.48785	0.888911
GO_DICARBOXYLIC_ACID_TRANSPORT	94	-0.226248	-0.974317	0.490435	0.888054
GO_PEPTIDE_BINDING	271	-0.195504	-0.973985	0.517529	0.88831
GO_NEGATIVE_REGULATION_OF_CELL_MORPHOGENESIS_INVOLVED_IN_DIFFERENTIATION	92	-0.230795	-0.973603	0.50457	0.888763
GO_CATENIN_COMPLEX	29	-0.286296	-0.973201	0.459662	0.889229
GO_DORSAL_VENTRAL_PATTERN_FORMATION	87	-0.23356	-0.973183	0.483813	0.888371
GO_ACTIVIN_RECEPTOR_SIGNALING_PATHWAY	40	-0.266304	-0.972677	0.478417	0.889186
GO_NEURONAL_ACTION_POTENTIAL	33	-0.284229	-0.972545	0.480392	0.888749
GO_NEGATIVE_REGULATION_OF_MICROTUBULE_DEPOLYMERIZATION	20	-0.323422	-0.972496	0.512915	0.887988
GO_HINDBRAIN_DEVELOPMENT	146	-0.213212	-0.972374	0.521242	0.887507
GO_SYNAPTIC_VESICLE_EXOCYTOSIS	118	-0.221063	-0.972082	0.530648	0.887619
GO_REGULATION_OF_NEUROLOGICAL_SYSTEM_PROCESS	123	-0.220448	-0.972078	0.498208	0.886722
GO_MODIFIED_AMINO_ACID_TRANSMEMBRANE_TRANSPORTER_ACTIVITY	15	-0.344244	-0.971938	0.487273	0.886297
GO_ACTIN_FILAMENT_DEPOLYMERIZATION	48	-0.26025	-0.970909	0.489286	0.888988
GO_DEVELOPMENTAL_MATURATION	259	-0.197897	-0.970772	0.545746	0.88854
GO_GLUTATHIONE_PEROXIDASE_ACTIVITY	21	-0.315405	-0.970443	0.493256	0.888779
GO_NEGATIVE_REGULATION_OF_CELL_MOTILITY	245	-0.199343	-0.970037	0.517742	0.889317
GO_CELLULAR_MODIFIED_AMINO_ACID_CATABOLIC_PROCESS	24	-0.303	-0.969386	0.490775	0.890688
GO_MONOCARBOXYLIC_ACID_BIOSYNTHETIC_PROCESS	180	-0.20679	-0.969163	0.53429	0.890565
GO_AMIDE_TRANSMEMBRANE_TRANSPORTER_ACTIVITY	42	-0.265851	-0.968691	0.514493	0.891285
GO_COFACTOR_TRANSPORT	43	-0.265495	-0.967946	0.508227	0.892979
GO_GROWTH_INVOLVED_IN_SYMBIOTIC_INTERACTION	18	-0.323101	-0.966813	0.513292	0.895948
GO_DENDRITE_SELF_AVOIDANCE	16	-0.329408	-0.966697	0.484909	0.89543
GO_REGULATION_OF_GASTRULATION	34	-0.276836	-0.966031	0.505376	0.896904
GO_CELL_MATURATION	161	-0.207497	-0.965897	0.529412	0.896429
GO_PRESYNAPSE	465	-0.18556	-0.965686	0.583461	0.896268
GO_GLUTATHIONE_DERIVATIVE_BIOSYNTHETIC_PROCESS	21	-0.313397	-0.965574	0.466912	0.895732
GO_NEGATIVE_REGULATION_OF_ACTIN_FILAMENT_POLYMERIZATION	50	-0.253925	-0.965061	0.514599	0.896613
GO_ANION_HOMEOSTASIS	56	-0.248412	-0.964192	0.508318	0.898687
GO_RESPONSE_TO_AMINO_ACID	99	-0.2251	-0.963579	0.542662	0.899909
GO_POSITIVE_REGULATION_OF_SUPEROXIDE_ANION_GENERATION	17	-0.330589	-0.963542	0.506173	0.899121
GO_DIGESTIVE_TRACT_MORPHOGENESIS	49	-0.255795	-0.963264	0.521277	0.899153
GO_STRUCTURAL_CONSTITUENT_OF_CYTOSKELETON	95	-0.226896	-0.962918	0.531579	0.899492
GO_ASPARTIC_TYPE_PEPTIDASE_ACTIVITY	24	-0.295817	-0.96274	0.492032	0.899176
GO_ATP_DEPENDENT_MICROTUBULE_MOTOR_ACTIVITY_MINUS_END_DIRECTED	18	-0.32201	-0.962011	0.502793	0.900783
GO_CARDIAC_MUSCLE_CELL_ACTION_POTENTIAL_INVOLVED_IN_CONTRACTION	49	-0.254887	-0.961626	0.530909	0.901211
GO_HAIR_CELL_DIFFERENTIATION	36	-0.272534	-0.961057	0.51619	0.902249
GO_REGULATION_OF_CARDIAC_MUSCLE_CONTRACTION	74	-0.23631	-0.960536	0.552434	0.903177
GO_POSITIVE_REGULATION_OF_TOLL_LIKE_RECEPTOR_SIGNALING_PATHWAY	23	-0.304135	-0.96003	0.536723	0.903995
GO_POSITIVE_REGULATION_OF_PROTEIN_ACETYLATION	38	-0.269615	-0.959756	0.518315	0.904037
GO_DYNEIN_LIGHT_CHAIN_BINDING	25	-0.304303	-0.959519	0.505639	0.903995
GO_CELL_FATE_DETERMINATION	42	-0.262844	-0.959503	0.527434	0.903157
GO_REGULATION_OF_CARDIAC_MUSCLE_CELL_DIFFERENTIATION	34	-0.276151	-0.958565	0.52993	0.905549
GO_VITAMIN_TRANSMEMBRANE_TRANSPORTER_ACTIVITY	21	-0.311603	-0.958168	0.526217	0.90603
GO_CELL_PROLIFERATION_IN_HINDBRAIN	16	-0.335746	-0.957384	0.507273	0.90791
GO_DEVELOPMENTAL_GROWTH_INVOLVED_IN_MORPHOGENESIS	222	-0.197753	-0.957234	0.585739	0.907548
GO_REGULATION_OF_MUSCLE_ORGAN_DEVELOPMENT	129	-0.213697	-0.957077	0.557461	0.907191
GO_POSITIVE_REGULATION_OF_EMBRYONIC_DEVELOPMENT	32	-0.28215	-0.957056	0.507547	0.906361
GO_PROTEIN_TRIMERIZATION	51	-0.254184	-0.956087	0.517794	0.908776
GO_POSITIVE_REGULATION_OF_VASCULAR_ENDOTHELIAL_GROWTH_FACTOR_RECEPTOR_SIGNALING_PATHWAY	15	-0.327693	-0.956024	0.498	0.908095
GO_POSITIVE_REGULATION_OF_RESPONSE_TO_DRUG	25	-0.296693	-0.95589	0.545287	0.907644
GO_LUNG_EPITHELIUM_DEVELOPMENT	35	-0.26957	-0.955812	0.518717	0.906993
GO_FOAM_CELL_DIFFERENTIATION	34	-0.271687	-0.955481	0.513465	0.907216
GO_POSITIVE_REGULATION_OF_COLLAGEN_BIOSYNTHETIC_PROCESS	21	-0.311138	-0.955327	0.50991	0.906849
GO_REGULATION_OF_KIDNEY_DEVELOPMENT	56	-0.24817	-0.955324	0.540687	0.905966
GO_STABILIZATION_OF_MEMBRANE_POTENTIAL	17	-0.328219	-0.95528	0.503676	0.90523
GO_ARACHIDONIC_ACID_MONOOXYGENASE_ACTIVITY	15	-0.338993	-0.955169	0.5	0.904714
GO_PHENOL_CONTAINING_COMPOUND_METABOLIC_PROCESS	55	-0.245746	-0.954636	0.56015	0.905669
GO_REGULATION_OF_HEART_RATE	92	-0.224143	-0.954534	0.557659	0.905135
GO_POSITIVE_REGULATION_OF_ANIMAL_ORGAN_MORPHOGENESIS	80	-0.229475	-0.954166	0.53663	0.905438
GO_GLUTAMINE_FAMILY_AMINO_ACID_CATABOLIC_PROCESS	27	-0.285357	-0.953239	0.533207	0.90771
GO_RETINOL_BINDING	15	-0.33838	-0.95319	0.534483	0.907
GO_TRANSMEMBRANE_RECEPTOR_PROTEIN_KINASE_ACTIVITY	78	-0.232911	-0.952739	0.574171	0.907653
GO_MICROVILLUS_MEMBRANE	22	-0.300992	-0.952224	0.524715	0.908512
GO_EMBRYONIC_ORGAN_DEVELOPMENT	414	-0.185965	-0.952138	0.615385	0.907923
GO_LONG_CHAIN_FATTY_ACID_METABOLIC_PROCESS	83	-0.229142	-0.951793	0.563923	0.908226
GO_REGULATION_OF_CARDIAC_MUSCLE_CELL_MEMBRANE_REPOLARIZATION	24	-0.295668	-0.9515	0.51577	0.90835
GO_NEGATIVE_REGULATION_OF_VIRAL_ENTRY_INTO_HOST_CELL	19	-0.319292	-0.950953	0.529412	0.90935
GO_SARCOPLASMIC_RETICULUM_CALCIUM_ION_TRANSPORT	34	-0.274213	-0.950453	0.562963	0.910128
GO_ADAPTIVE_THERMOGENESIS	148	-0.208472	-0.950421	0.57732	0.909346
GO_GLOMERULAR_EPITHELIUM_DEVELOPMENT	20	-0.307762	-0.950343	0.525	0.908733
GO_BASEMENT_MEMBRANE_ORGANIZATION	21	-0.310399	-0.949701	0.527938	0.910048
GO_NEURON_PROJECTION_TERMINUS	133	-0.211443	-0.948672	0.551089	0.912624
GO_REGULATION_OF_MEIOTIC_NUCLEAR_DIVISION	30	-0.283084	-0.948557	0.518182	0.912147
GO_PALLIUM_DEVELOPMENT	164	-0.206433	-0.948525	0.581848	0.911378
GO_EPIDERMAL_CELL_DIFFERENTIATION	332	-0.191401	-0.948438	0.614792	0.910803
GO_MONOVALENT_INORGANIC_CATION_HOMEOSTASIS	147	-0.207369	-0.948428	0.591623	0.909954
GO_AXONEMAL_DYNEIN_COMPLEX	16	-0.333669	-0.948013	0.545279	0.910503
GO_AMINO_ACID_IMPORT	25	-0.294457	-0.947014	0.530841	0.913073
GO_THIOESTER_METABOLIC_PROCESS	47	-0.254586	-0.94642	0.538462	0.914211
GO_PARALLEL_FIBER_TO_PURKINJE_CELL_SYNAPSE	16	-0.326719	-0.946342	0.51619	0.913604
GO_THIOESTER_BIOSYNTHETIC_PROCESS	48	-0.249823	-0.946117	0.526786	0.913461
GO_NEURON_RECOGNITION	46	-0.251741	-0.945538	0.520231	0.91447
GO_REGULATION_OF_G_PROTEIN_COUPLED_RECEPTOR_SIGNALING_PATHWAY	135	-0.208961	-0.94529	0.588235	0.914417
GO_REGULATION_OF_SKELETAL_MUSCLE_TISSUE_DEVELOPMENT	47	-0.252444	-0.944673	0.534031	0.915647
GO_PEPTIDE_HORMONE_BINDING	48	-0.249487	-0.944314	0.569665	0.915923
GO_ADULT_LOCOMOTORY_BEHAVIOR	75	-0.229963	-0.943913	0.565141	0.91636
GO_STEM_CELL_PROLIFERATION	108	-0.218817	-0.943913	0.574043	0.915485
GO_RENAL_TUBULE_DEVELOPMENT	96	-0.220976	-0.94386	0.569024	0.914781
GO_MEMBRANE_REPOLARIZATION_DURING_ACTION_POTENTIAL	24	-0.296583	-0.943636	0.518587	0.914672
GO_KIDNEY_MORPHOGENESIS	95	-0.223372	-0.943489	0.55615	0.914287
GO_NEGATIVE_REGULATION_OF_SYNAPSE_ORGANIZATION	23	-0.299442	-0.943437	0.539326	0.913595
GO_POTASSIUM_ION_LEAK_CHANNEL_ACTIVITY	16	-0.3272	-0.943407	0.533835	0.912839
GO_MORPHOGENESIS_OF_AN_ENDOTHELIUM	15	-0.330928	-0.942765	0.496078	0.914139
GO_REGULATION_OF_INSULIN_LIKE_GROWTH_FACTOR_RECEPTOR_SIGNALING_PATHWAY	22	-0.302061	-0.94237	0.531418	0.914625
GO_RESPONSE_TO_CATECHOLAMINE	36	-0.264377	-0.942013	0.565299	0.914941
GO_NEGATIVE_REGULATION_OF_LOCOMOTION	291	-0.187652	-0.941866	0.639937	0.914551
GO_ENDOCYTIC_VESICLE_LUMEN	20	-0.307663	-0.941404	0.531191	0.915209
GO_RECEPTOR_ANTAGONIST_ACTIVITY	19	-0.318966	-0.940507	0.551136	0.917353
GO_RESPONSE_TO_EPINEPHRINE	16	-0.327294	-0.940408	0.533575	0.916826
GO_SKELETAL_MUSCLE_ORGAN_DEVELOPMENT	157	-0.204407	-0.940307	0.623468	0.916305
GO_PIGMENT_METABOLIC_PROCESS	68	-0.235921	-0.940173	0.566724	0.915896
GO_KETONE_BIOSYNTHETIC_PROCESS	40	-0.259344	-0.94009	0.568224	0.915328
GO_REGULATION_OF_LYASE_ACTIVITY	44	-0.254382	-0.939883	0.570922	0.915173
GO_FOREBRAIN_DEVELOPMENT	370	-0.185674	-0.939629	0.665653	0.915119
GO_ENDOCRINE_SYSTEM_DEVELOPMENT	129	-0.209034	-0.93949	0.59106	0.914737
GO_DEVELOPMENTAL_PIGMENTATION	41	-0.258843	-0.939216	0.536713	0.914789
GO_WNT_ACTIVATED_RECEPTOR_ACTIVITY	17	-0.322228	-0.939201	0.527574	0.913993
GO_REGULATION_OF_EMBRYONIC_DEVELOPMENT	117	-0.213476	-0.938431	0.58669	0.915612
GO_NEURAL_PRECURSOR_CELL_PROLIFERATION	143	-0.206831	-0.93821	0.607083	0.9155
GO_ASTROCYTE_DEVELOPMENT	38	-0.260544	-0.938077	0.559041	0.915072
GO_REGULATION_OF_TRIGLYCERIDE_BIOSYNTHETIC_PROCESS	15	-0.333698	-0.937806	0.53321	0.9151
GO_NEGATIVE_REGULATION_OF_CARTILAGE_DEVELOPMENT	24	-0.295675	-0.937677	0.551661	0.914637
GO_MESODERMAL_CELL_FATE_COMMITMENT	18	-0.315847	-0.936731	0.530651	0.916956
GO_MODULATION_OF_GROWTH_OF_SYMBIONT_INVOLVED_IN_INTERACTION_WITH_HOST	15	-0.331938	-0.93597	0.516378	0.918632
GO_LIPID_LOCALIZATION	368	-0.18517	-0.935273	0.685185	0.920089
GO_NEGATIVE_REGULATION_OF_CELL_CYCLE_ARREST	21	-0.30503	-0.934493	0.559546	0.921795
GO_VITAMIN_BINDING	121	-0.209345	-0.933906	0.61139	0.922876
GO_REGULATION_OF_SMOOTHENED_SIGNALING_PATHWAY	77	-0.23002	-0.933818	0.590074	0.922294
GO_REGULATION_OF_ACUTE_INFLAMMATORY_RESPONSE	43	-0.25251	-0.933522	0.594286	0.922404
GO_REGULATION_OF_LIPID_LOCALIZATION	129	-0.209109	-0.933491	0.604096	0.921665
GO_TISSUE_REGENERATION	56	-0.24306	-0.933212	0.589474	0.921726
GO_BLASTOCYST_GROWTH	18	-0.31549	-0.932921	0.575	0.92182
GO_DIGESTIVE_SYSTEM_DEVELOPMENT	137	-0.206473	-0.932724	0.637681	0.921609
GO_AMINO_ACID_TRANSMEMBRANE_TRANSPORT	85	-0.223986	-0.932496	0.603741	0.921539
GO_NEUROEPITHELIAL_CELL_DIFFERENTIATION	49	-0.250867	-0.932493	0.566004	0.920696
GO_NEGATIVE_REGULATION_OF_AXONOGENESIS	67	-0.231585	-0.932453	0.568345	0.919995
GO_PERIKARYON	119	-0.207505	-0.932274	0.627622	0.919753
GO_ANCHORED_COMPONENT_OF_EXTERNAL_SIDE_OF_PLASMA_MEMBRANE	18	-0.310096	-0.931618	0.552045	0.921008
GO_MICROVILLUS	80	-0.225842	-0.931209	0.596491	0.921494
GO_GLYCEROLIPID_CATABOLIC_PROCESS	59	-0.234971	-0.930347	0.591696	0.923431
GO_TELENCEPHALON_DEVELOPMENT	242	-0.190557	-0.929352	0.631746	0.925797
GO_MUSCLE_CELL_DIFFERENTIATION	322	-0.186701	-0.929276	0.688784	0.925193
GO_NEURON_CELLULAR_HOMEOSTASIS	33	-0.267936	-0.928911	0.560579	0.925531
GO_POSITIVE_REGULATION_OF_LONG_TERM_SYNAPTIC_POTENTIATION	22	-0.298319	-0.927916	0.565465	0.927906
GO_NUCLEOSIDE_BISPHOSPHATE_METABOLIC_PROCESS	69	-0.228297	-0.927546	0.624549	0.928273
GO_CORONARY_VASCULATURE_DEVELOPMENT	43	-0.254092	-0.927502	0.571174	0.927569
GO_ACTIN_MONOMER_BINDING	24	-0.28749	-0.927051	0.555977	0.928169
GO_SODIUM_ION_TRANSPORT	202	-0.194574	-0.925059	0.66782	0.933833
GO_PIGMENT_CELL_DIFFERENTIATION	31	-0.2698	-0.92448	0.546763	0.934877
GO_LIPID_TRANSPORTER_ACTIVITY	136	-0.203897	-0.924469	0.637288	0.934061
GO_SOMITE_DEVELOPMENT	89	-0.218197	-0.924157	0.588235	0.934208
GO_ASTROCYTE_ACTIVATION	20	-0.305097	-0.923858	0.54649	0.934274
GO_REGULATION_OF_AXON_GUIDANCE	42	-0.253464	-0.923827	0.577281	0.933524
GO_GLUTAMATE_RECEPTOR_ACTIVITY	27	-0.276217	-0.923768	0.589649	0.932855
GO_NEGATIVE_REGULATION_OF_SIGNALING_RECEPTOR_ACTIVITY	43	-0.254239	-0.923062	0.584087	0.93432
GO_WATER_SOLUBLE_VITAMIN_METABOLIC_PROCESS	77	-0.22237	-0.922471	0.613806	0.935331
GO_ENERGY_HOMEOSTASIS	34	-0.264812	-0.922113	0.580292	0.93564
GO_TOLL_LIKE_RECEPTOR_3_SIGNALING_PATHWAY	19	-0.300157	-0.921916	0.564195	0.935408
GO_NEPHRON_MORPHOGENESIS	79	-0.223077	-0.921354	0.6094	0.936386
GO_VASCULAR_PROCESS_IN_CIRCULATORY_SYSTEM	155	-0.202108	-0.92106	0.662921	0.936464
GO_OXIDOREDUCTASE_ACTIVITY_ACTING_ON_PAIRED_DONORS_WITH_INCORPORATION_OR_REDUCTION_OF_MOLECULAR_OXYGEN	143	-0.201532	-0.921046	0.65082	0.935652
GO_REGULATION_OF_MUSCLE_ADAPTATION	80	-0.220503	-0.919628	0.60274	0.939307
GO_REGULATION_OF_CELL_GROWTH_INVOLVED_IN_CARDIAC_MUSCLE_CELL_DEVELOPMENT	16	-0.325845	-0.919135	0.568224	0.94007
GO_POSITIVE_REGULATION_OF_LIPID_BIOSYNTHETIC_PROCESS	71	-0.222514	-0.918741	0.621239	0.940471
GO_GLIAL_CELL_ACTIVATION	44	-0.249999	-0.918098	0.620424	0.941659
GO_UDP_GALACTOSYLTRANSFERASE_ACTIVITY	20	-0.301656	-0.918016	0.576923	0.941066
GO_REGULATION_OF_HOMOTYPIC_CELL_CELL_ADHESION	22	-0.291165	-0.917902	0.564972	0.940587
GO_POSITIVE_REGULATION_OF_MESONEPHROS_DEVELOPMENT	22	-0.293499	-0.917841	0.607073	0.939925
GO_ATP_DEPENDENT_MICROTUBULE_MOTOR_ACTIVITY	44	-0.250715	-0.916725	0.59661	0.942583
GO_ASTROCYTE_DIFFERENTIATION	75	-0.223089	-0.916694	0.614565	0.941839
GO_NEGATIVE_REGULATION_OF_POTASSIUM_ION_TRANSPORT	30	-0.272753	-0.916036	0.583333	0.943084
GO_REGULATION_OF_CELLULAR_EXTRAVASATION	23	-0.2864	-0.915544	0.612841	0.943769
GO_CHOLESTEROL_EFFLUX	40	-0.249096	-0.915345	0.605607	0.943547
GO_RESPONSE_TO_GLUCAGON	35	-0.263927	-0.914907	0.592179	0.944071
GO_CELLULAR_RESPONSE_TO_RETINOIC_ACID	66	-0.227521	-0.914331	0.617594	0.945055
GO_APOLIPOPROTEIN_BINDING	17	-0.319342	-0.914151	0.570039	0.944774
GO_COPPER_ION_TRANSPORT	18	-0.304748	-0.914123	0.575816	0.944028
GO_POSITIVE_REGULATION_OF_ION_TRANSMEMBRANE_TRANSPORT	138	-0.199275	-0.913516	0.666667	0.945075
GO_NEGATIVE_REGULATION_OF_SODIUM_ION_TRANSPORT	18	-0.313436	-0.913047	0.595281	0.945735
GO_BONE_MATURATION	19	-0.304963	-0.912958	0.586331	0.945198
GO_POSITIVE_REGULATION_OF_LYASE_ACTIVITY	22	-0.29009	-0.912925	0.554935	0.944469
GO_BONE_GROWTH	47	-0.245842	-0.911434	0.594737	0.948378
GO_LACTATION	44	-0.244856	-0.90998	0.621771	0.952149
GO_CARDIOCYTE_DIFFERENTIATION	139	-0.202573	-0.909795	0.678632	0.951887
GO_REGULATION_OF_CELL_MORPHOGENESIS_INVOLVED_IN_DIFFERENTIATION	282	-0.184379	-0.909058	0.753289	0.953289
GO_NEGATIVE_REGULATION_OF_DEVELOPMENTAL_GROWTH	102	-0.208522	-0.908945	0.659864	0.952798
GO_FRIZZLED_BINDING	39	-0.250694	-0.907591	0.593525	0.956121
GO_NEGATIVE_REGULATION_OF_CELL_DEVELOPMENT	305	-0.182872	-0.906844	0.734977	0.957564
GO_PITUITARY_GLAND_DEVELOPMENT	43	-0.244305	-0.90615	0.649351	0.958866
GO_STEREOCILIUM_TIP	16	-0.315801	-0.906146	0.60566	0.958036
GO_REGULATION_OF_FERTILIZATION	24	-0.284181	-0.906106	0.602317	0.957325
GO_POSITIVE_REGULATION_OF_PEPTIDYL_LYSINE_ACETYLATION	31	-0.26427	-0.905922	0.633459	0.957044
GO_MONOCARBOXYLIC_ACID_METABOLIC_PROCESS	445	-0.175856	-0.905717	0.793768	0.956807
GO_REGULATION_OF_BONE_REMODELING	42	-0.251687	-0.905629	0.618962	0.956258
GO_REGENERATION	172	-0.193575	-0.905462	0.716394	0.955955
GO_ENDOCHONDRAL_BONE_MORPHOGENESIS	71	-0.220187	-0.905123	0.65146	0.956184
GO_ORGAN_GROWTH	171	-0.193371	-0.905089	0.689369	0.955458
GO_BONE_REMODELING	81	-0.218865	-0.905031	0.688811	0.95481
GO_L_AMINO_ACID_TRANSPORT	66	-0.223075	-0.904926	0.649913	0.954282
GO_MYOBLAST_PROLIFERATION	16	-0.309861	-0.904204	0.610266	0.955656
GO_NEGATIVE_REGULATION_OF_EPITHELIAL_TO_MESENCHYMAL_TRANSITION	25	-0.282956	-0.904152	0.587453	0.954979
GO_NEURON_PROJECTION_EXTENSION	159	-0.196643	-0.904095	0.706485	0.954318
GO_C_ACYLTRANSFERASE_ACTIVITY	17	-0.311453	-0.904042	0.577899	0.953663
GO_INTRACILIARY_TRANSPORT_INVOLVED_IN_CILIUM_ASSEMBLY	37	-0.256759	-0.902759	0.615789	0.956716
GO_AMIDE_BINDING	325	-0.1787	-0.902431	0.762658	0.956807
GO_RENAL_ABSORPTION	16	-0.306115	-0.902372	0.580952	0.956166
GO_RESPONSE_TO_INSECTICIDE	15	-0.321206	-0.902301	0.574181	0.955549
GO_UNSATURATED_FATTY_ACID_METABOLIC_PROCESS	75	-0.2187	-0.901989	0.675768	0.955674
GO_ONE_CARBON_METABOLIC_PROCESS	25	-0.274707	-0.901501	0.61413	0.956333
GO_FOREBRAIN_NEURON_DEVELOPMENT	31	-0.268226	-0.901458	0.606805	0.955641
GO_PROTEIN_LIPID_COMPLEX	38	-0.250511	-0.901129	0.625228	0.95584
GO_EMBRYO_IMPLANTATION	44	-0.246703	-0.90088	0.627907	0.95574
GO_DIOL_BIOSYNTHETIC_PROCESS	19	-0.303469	-0.900619	0.60452	0.955729
GO_MEMBRANE_DEPOLARIZATION_DURING_CARDIAC_MUSCLE_CELL_ACTION_POTENTIAL	22	-0.291754	-0.90031	0.576087	0.955814
GO_SECONDARY_ALCOHOL_METABOLIC_PROCESS	83	-0.214999	-0.900108	0.638026	0.955604
GO_OXIDOREDUCTASE_ACTIVITY_ACTING_ON_PAIRED_DONORS_WITH_INCORPORATION_OR_REDUCTION_OF_MOLECULAR_OXYGEN_NAD_P_H_AS_ONE_DONOR_AND_INCORPORATION_OF_ONE_ATOM_OF_OXYGEN	36	-0.255605	-0.900049	0.641682	0.954978
GO_SARCOLEMMA	133	-0.202271	-0.89991	0.703349	0.954556
GO_SMOOTH_MUSCLE_CELL_MIGRATION	65	-0.226442	-0.899892	0.703704	0.953786
GO_POSITIVE_REGULATION_OF_CREB_TRANSCRIPTION_FACTOR_ACTIVITY	17	-0.310931	-0.89989	0.614815	0.952975
GO_FATTY_ACID_HOMEOSTASIS	15	-0.320874	-0.899873	0.580517	0.952211
GO_BIOMINERAL_TISSUE_DEVELOPMENT	149	-0.197632	-0.899205	0.720136	0.953375
GO_ENERGY_COUPLED_PROTON_TRANSMEMBRANE_TRANSPORT_AGAINST_ELECTROCHEMICAL_GRADIENT	28	-0.267946	-0.89904	0.622744	0.953034
GO_CHANNEL_INHIBITOR_ACTIVITY	35	-0.26371	-0.898979	0.619485	0.952398
GO_DEVELOPMENTAL_CELL_GROWTH	208	-0.189108	-0.89791	0.768868	0.95478
GO_AMINO_ACID_TRANSPORT	140	-0.199789	-0.897852	0.696013	0.954142
GO_INTERLEUKIN_6_SECRETION	36	-0.253277	-0.897808	0.637037	0.953463
GO_NEGATIVE_REGULATION_OF_CELLULAR_RESPONSE_TO_DRUG	15	-0.32161	-0.897531	0.590476	0.953491
GO_CARBOHYDRATE_DERIVATIVE_CATABOLIC_PROCESS	172	-0.191168	-0.897292	0.717608	0.953365
GO_OXYGEN_BINDING	35	-0.257473	-0.896726	0.635088	0.95423
GO_VASCULAR_ENDOTHELIAL_GROWTH_FACTOR_SIGNALING_PATHWAY	33	-0.261204	-0.896721	0.61039	0.953437
GO_REGULATION_OF_CALCIUM_ION_DEPENDENT_EXOCYTOSIS	110	-0.205898	-0.896353	0.692308	0.953708
GO_ACTIVE_ION_TRANSMEMBRANE_TRANSPORTER_ACTIVITY	52	-0.239261	-0.896098	0.658031	0.953655
GO_CONVERGENT_EXTENSION	15	-0.324664	-0.896086	0.61829	0.952887
GO_MALE_SEX_DIFFERENTIATION	153	-0.194984	-0.896037	0.718333	0.952218
GO_NEGATIVE_REGULATION_OF_TRANSMEMBRANE_RECEPTOR_PROTEIN_SERINE_THREONINE_KINASE_SIGNALING_PATHWAY	107	-0.205937	-0.894951	0.702465	0.954666
GO_POSITIVE_REGULATION_OF_CELL_DEVELOPMENT	496	-0.170459	-0.89452	0.83915	0.955134
GO_RESPONSE_TO_PROSTAGLANDIN	31	-0.261646	-0.892987	0.61706	0.958788
GO_RESPONSE_TO_MAGNESIUM_ION	19	-0.299662	-0.892527	0.603175	0.959317
GO_QUATERNARY_AMMONIUM_GROUP_BINDING	24	-0.278766	-0.89252	0.63806	0.958528
GO_NEUTRAL_AMINO_ACID_TRANSPORT	38	-0.252046	-0.892509	0.652324	0.957759
GO_KIDNEY_EPITHELIUM_DEVELOPMENT	140	-0.196249	-0.892448	0.707106	0.957113
GO_DENSE_CORE_GRANULE	18	-0.296547	-0.892029	0.628302	0.957545
GO_INHIBITORY_SYNAPSE	16	-0.313574	-0.891358	0.602767	0.95868
GO_CIRCADIAN_RHYTHM	188	-0.187654	-0.891133	0.756844	0.958535
GO_MUSCLE_HYPERTROPHY	83	-0.215307	-0.889465	0.686726	0.962633
GO_RIBONUCLEOSIDE_TRIPHOSPHATE_BIOSYNTHETIC_PROCESS	35	-0.252745	-0.889302	0.637655	0.962308
GO_FOREBRAIN_GENERATION_OF_NEURONS	66	-0.222669	-0.888146	0.661947	0.964836
GO_POSITIVE_REGULATION_OF_PEPTIDYL_SERINE_PHOSPHORYLATION	103	-0.20731	-0.887699	0.70639	0.965322
GO_SODIUM_CHANNEL_COMPLEX	23	-0.284728	-0.887617	0.61017	0.964737
GO_UROGENITAL_SYSTEM_DEVELOPMENT	324	-0.176685	-0.887389	0.813614	0.964581
GO_KERATINOCYTE_MIGRATION	19	-0.293112	-0.886422	0.630515	0.966519
GO_REGULATION_OF_CARDIAC_MUSCLE_TISSUE_DEVELOPMENT	78	-0.213952	-0.886341	0.697635	0.965933
GO_MICROTUBULE_BASED_MOVEMENT	242	-0.181993	-0.886105	0.788525	0.965827
GO_INTRINSIC_COMPONENT_OF_POSTSYNAPTIC_DENSITY_MEMBRANE	50	-0.235279	-0.885815	0.676364	0.965825
GO_REGULATION_OF_NEUROTRANSMITTER_LEVELS	315	-0.176572	-0.885633	0.841121	0.965537
GO_FOREBRAIN_NEURON_DIFFERENTIATION	54	-0.232256	-0.885488	0.666667	0.965135
GO_HORMONE_METABOLIC_PROCESS	212	-0.183627	-0.884618	0.775041	0.966754
GO_EMBRYONIC_FORELIMB_MORPHOGENESIS	32	-0.260221	-0.884398	0.637363	0.966585
GO_REGULATION_OF_BMP_SIGNALING_PATHWAY	79	-0.216453	-0.884165	0.681739	0.966434
GO_POSITIVE_REGULATION_OF_CALCINEURIN_MEDIATED_SIGNALING	16	-0.313579	-0.883623	0.591085	0.967209
GO_RESPONSE_TO_CARBOHYDRATE	212	-0.182522	-0.883019	0.7872	0.968118
GO_BRANCH_ELONGATION_OF_AN_EPITHELIUM	20	-0.287386	-0.882817	0.639138	0.967877
GO_POSITIVE_REGULATION_OF_TRANSCRIPTION_FROM_RNA_POLYMERASE_II_PROMOTER_IN_RESPONSE_TO_STRESS	29	-0.265855	-0.88273	0.648352	0.967302
GO_SODIUM_ION_TRANSMEMBRANE_TRANSPORT	127	-0.198333	-0.882049	0.744463	0.968426
GO_REGULATION_OF_ADENYLATE_CYCLASE_ACTIVITY	28	-0.268296	-0.881455	0.652751	0.969343
GO_ATP_BIOSYNTHETIC_PROCESS	20	-0.285738	-0.881281	0.64663	0.969043
GO_LUNG_CELL_DIFFERENTIATION	23	-0.27777	-0.880588	0.628518	0.970176
GO_INVADOPODIUM	15	-0.315642	-0.880503	0.621013	0.969618
GO_MORPHOGENESIS_OF_A_BRANCHING_STRUCTURE	195	-0.186659	-0.880358	0.795527	0.969235
GO_REGULATION_OF_ENDOCRINE_PROCESS	43	-0.238265	-0.880216	0.640511	0.968831
GO_BASAL_PART_OF_CELL	50	-0.235088	-0.877852	0.66087	0.974602
GO_NEURON_PROJECTION_EXTENSION_INVOLVED_IN_NEURON_PROJECTION_GUIDANCE	37	-0.244274	-0.877394	0.663551	0.97509
GO_REGULATION_OF_STEROL_TRANSPORT	44	-0.239889	-0.877079	0.674905	0.975178
GO_REGULATION_OF_EXTENT_OF_CELL_GROWTH	102	-0.201991	-0.876558	0.739655	0.975768
GO_REGULATION_OF_CYCLASE_ACTIVITY	43	-0.240684	-0.876093	0.682509	0.976258
GO_EPITHELIAL_CILIUM_MOVEMENT	20	-0.289962	-0.875956	0.656934	0.97584
GO_NEUROTRANSMITTER_RECEPTOR_LOCALIZATION_TO_POSTSYNAPTIC_SPECIALIZATION_MEMBRANE	21	-0.286744	-0.875779	0.614481	0.975526
GO_EXOPEPTIDASE_ACTIVITY	99	-0.204853	-0.8757	0.734767	0.974942
GO_PROTEASE_BINDING	118	-0.200222	-0.875601	0.737213	0.974431
GO_BONE_DEVELOPMENT	199	-0.182873	-0.874544	0.787776	0.976548
GO_GROWTH_FACTOR_ACTIVITY	158	-0.191107	-0.873884	0.777219	0.977585
GO_PROTON_TRANSMEMBRANE_TRANSPORT	124	-0.196554	-0.873068	0.755	0.979013
GO_RENAL_SYSTEM_PROCESS	110	-0.202226	-0.872731	0.734729	0.979116
GO_E_BOX_BINDING	47	-0.237655	-0.872433	0.678383	0.979169
GO_INSULIN_LIKE_GROWTH_FACTOR_RECEPTOR_SIGNALING_PATHWAY	35	-0.247041	-0.872087	0.656075	0.97926
GO_REGULATION_OF_CATION_TRANSMEMBRANE_TRANSPORT	304	-0.175549	-0.871809	0.855623	0.979189
GO_RESPONSE_TO_TRANSFORMING_GROWTH_FACTOR_BETA	234	-0.177918	-0.871752	0.832226	0.978555
GO_ATRIAL_SEPTUM_DEVELOPMENT	18	-0.295727	-0.870703	0.652174	0.980563
GO_CILIARY_TIP	43	-0.23906	-0.870356	0.658627	0.980709
GO_OLIGODENDROCYTE_DEVELOPMENT	40	-0.239974	-0.869966	0.685606	0.980973
GO_TRABECULA_FORMATION	25	-0.266466	-0.869476	0.646409	0.981557
GO_SOLUTE_PROTON_SYMPORTER_ACTIVITY	23	-0.273126	-0.869408	0.64193	0.980954
GO_NEGATIVE_REGULATION_OF_SUPRAMOLECULAR_FIBER_ORGANIZATION	116	-0.197355	-0.86889	0.776408	0.981497
GO_NUCLEOSIDE_TRIPHOSPHATE_BIOSYNTHETIC_PROCESS	45	-0.236874	-0.868849	0.682513	0.980824
GO_ENDODERM_FORMATION	50	-0.229318	-0.86876	0.698384	0.980285
GO_CELLULAR_RESPONSE_TO_ACID_CHEMICAL	189	-0.184584	-0.868708	0.82107	0.979638
GO_REGULATION_OF_FATTY_ACID_METABOLIC_PROCESS	46	-0.232183	-0.868661	0.687726	0.97897
GO_MONONUCLEAR_CELL_MIGRATION	84	-0.210735	-0.868551	0.6942	0.978497
GO_NEGATIVE_REGULATION_OF_NEURON_APOPTOTIC_PROCESS	141	-0.193267	-0.867135	0.757774	0.981431
GO_POSITIVE_REGULATION_OF_NEURAL_PRECURSOR_CELL_PROLIFERATION	50	-0.227137	-0.866976	0.716287	0.981053
GO_AZOLE_TRANSPORT	22	-0.276641	-0.866792	0.676191	0.980772
GO_NEGATIVE_REGULATION_OF_TRANSCRIPTION_REGULATORY_REGION_DNA_BINDING	19	-0.290876	-0.866339	0.643396	0.981218
GO_RENAL_SYSTEM_PROCESS_INVOLVED_IN_REGULATION_OF_SYSTEMIC_ARTERIAL_BLOOD_PRESSURE	23	-0.271322	-0.865705	0.65897	0.982069
GO_VITAMIN_METABOLIC_PROCESS	122	-0.195119	-0.865639	0.77931	0.981448
GO_NEGATIVE_REGULATION_OF_CALCIUM_ION_TRANSPORT_INTO_CYTOSOL	17	-0.287829	-0.865628	0.670932	0.980695
GO_TRANSFERASE_ACTIVITY_TRANSFERRING_GLYCOSYL_GROUPS	253	-0.176899	-0.865374	0.879173	0.980569
GO_NEGATIVE_REGULATION_OF_MYELOID_LEUKOCYTE_DIFFERENTIATION	46	-0.234501	-0.865263	0.691892	0.980082
GO_TRIGLYCERIDE_METABOLIC_PROCESS	39	-0.241311	-0.865038	0.708098	0.979901
GO_CILIARY_BASE	27	-0.261711	-0.864919	0.689139	0.979425
GO_NEGATIVE_REGULATION_OF_PROTEIN_POLYMERIZATION	62	-0.217067	-0.863802	0.73945	0.981577
GO_POSITIVE_REGULATION_OF_MEIOTIC_CELL_CYCLE	20	-0.28445	-0.86375	0.64564	0.980936
GO_DENTATE_GYRUS_DEVELOPMENT	15	-0.305449	-0.863082	0.650943	0.981933
GO_NEUROTRANSMITTER_RECEPTOR_INTERNALIZATION	25	-0.267709	-0.862637	0.67031	0.982274
GO_POSITIVE_REGULATION_OF_COLD_INDUCED_THERMOGENESIS	95	-0.203007	-0.862473	0.772809	0.981935
GO_DENDRITE_EXTENSION	32	-0.25347	-0.862234	0.685289	0.981807
GO_RESPONSE_TO_AXON_INJURY	69	-0.21591	-0.862196	0.728669	0.981126
GO_CARDIAC_MUSCLE_CELL_PROLIFERATION	48	-0.23182	-0.861554	0.701599	0.982001
GO_CELL_DIFFERENTIATION_INVOLVED_IN_KIDNEY_DEVELOPMENT	53	-0.223185	-0.860816	0.694291	0.983114
GO_NEGATIVE_REGULATION_OF_MUSCLE_TISSUE_DEVELOPMENT	50	-0.229514	-0.86063	0.69873	0.982804
GO_EMBRYONIC_EYE_MORPHOGENESIS	34	-0.249743	-0.860128	0.690519	0.983337
GO_HEART_GROWTH	82	-0.208186	-0.859753	0.744718	0.983568
GO_PROTEOGLYCAN_BINDING	34	-0.246284	-0.859607	0.703297	0.98314
GO_ATP_HYDROLYSIS_COUPLED_TRANSMEMBRANE_TRANSPORT	30	-0.253059	-0.859563	0.682482	0.982479
GO_SOMITOGENESIS	71	-0.210125	-0.859336	0.769363	0.982335
GO_POSITIVE_REGULATION_OF_VASCULAR_ENDOTHELIAL_GROWTH_FACTOR_PRODUCTION	27	-0.265839	-0.859112	0.66844	0.982117
GO_NEGATIVE_REGULATION_OF_INTERLEUKIN_1_PRODUCTION	27	-0.260739	-0.858437	0.696798	0.983052
GO_SYNAPTIC_VESICLE_CYCLE	188	-0.180704	-0.857828	0.832776	0.983818
GO_OVARIAN_FOLLICLE_DEVELOPMENT	54	-0.221109	-0.857418	0.729055	0.984052
GO_PREASSEMBLY_OF_GPI_ANCHOR_IN_ER_MEMBRANE	17	-0.294145	-0.85713	0.675472	0.984047
GO_VASCULOGENESIS	72	-0.210101	-0.856708	0.751332	0.984308
GO_COPPER_ION_HOMEOSTASIS	17	-0.291961	-0.856437	0.649378	0.984227
GO_OUTFLOW_TRACT_MORPHOGENESIS	77	-0.208942	-0.856175	0.748148	0.984123
GO_PHOSPHATE_ION_TRANSPORT	26	-0.261529	-0.856139	0.692737	0.983439
GO_NEGATIVE_REGULATION_OF_PEPTIDASE_ACTIVITY	237	-0.176986	-0.855673	0.855538	0.98385
GO_ORGAN_OR_TISSUE_SPECIFIC_IMMUNE_RESPONSE	32	-0.249615	-0.855469	0.679702	0.983564
GO_CHONDROCYTE_DIFFERENTIATION_INVOLVED_IN_ENDOCHONDRAL_BONE_MORPHOGENESIS	30	-0.252444	-0.855167	0.728302	0.983532
GO_SYNAPTIC_TRANSMISSION_CHOLINERGIC	29	-0.256044	-0.854158	0.693309	0.985269
GO_ZYMOGEN_ACTIVATION	49	-0.224388	-0.853908	0.724913	0.985103
GO_POSITIVE_REGULATION_OF_SYNAPTIC_TRANSMISSION	167	-0.184419	-0.853887	0.833333	0.984387
GO_RECEPTOR_BIOSYNTHETIC_PROCESS	24	-0.269525	-0.853723	0.645038	0.984034
GO_OXIDOREDUCTASE_ACTIVITY_ACTING_ON_THE_CH_NH2_GROUP_OF_DONORS	20	-0.280647	-0.853656	0.693798	0.983438
GO_NEGATIVE_REGULATION_OF_TRANSLATIONAL_INITIATION	16	-0.299708	-0.853438	0.671154	0.98323
GO_RESPONSE_TO_GONADOTROPIN	26	-0.259151	-0.853179	0.688645	0.983111
GO_REGULATION_OF_CELLULAR_RESPONSE_TO_GROWTH_FACTOR_STIMULUS	252	-0.174894	-0.853067	0.872697	0.982617
GO_NEGATIVE_REGULATION_OF_ANION_TRANSPORT	25	-0.266825	-0.85285	0.710821	0.982377
GO_GROWTH_PLATE_CARTILAGE_CHONDROCYTE_DIFFERENTIATION	24	-0.266278	-0.852774	0.691235	0.981815
GO_AMMONIUM_ION_METABOLIC_PROCESS	56	-0.218989	-0.852454	0.743728	0.981846
GO_RESPONSE_TO_ELECTRICAL_STIMULUS	40	-0.236758	-0.852161	0.724609	0.981799
GO_GROWTH_PLATE_CARTILAGE_MORPHOGENESIS	19	-0.282836	-0.851847	0.674632	0.981817
GO_MUSCLE_CELL_FATE_COMMITMENT	17	-0.291446	-0.851393	0.683809	0.982186
GO_LONG_CHAIN_FATTY_ACID_TRANSPORT	67	-0.211208	-0.851313	0.752669	0.981614
GO_PIGMENTATION	88	-0.199991	-0.850975	0.75226	0.981699
GO_COMPLEMENT_BINDING	19	-0.282528	-0.850519	0.685289	0.982072
GO_REGULATION_OF_SYNAPTIC_TRANSMISSION_GABAERGIC	31	-0.249155	-0.850475	0.677536	0.981415
GO_PHOSPHORYLATED_CARBOHYDRATE_DEPHOSPHORYLATION	15	-0.307377	-0.850039	0.679688	0.98172
GO_REPLICATION_FORK_PROCESSING	23	-0.268931	-0.849739	0.661792	0.981699
GO_RESPONSE_TO_ACID_CHEMICAL	317	-0.170529	-0.849481	0.903577	0.981599
GO_POSITIVE_REGULATION_OF_BMP_SIGNALING_PATHWAY	30	-0.252969	-0.849352	0.705009	0.981163
GO_RESPIRATORY_SYSTEM_DEVELOPMENT	187	-0.180466	-0.849109	0.870279	0.981007
GO_ACYLGLYCEROL_METABOLIC_PROCESS	57	-0.220421	-0.848987	0.762653	0.980525
GO_POSITIVE_REGULATION_OF_MACROPHAGE_DERIVED_FOAM_CELL_DIFFERENTIATION	16	-0.298296	-0.848874	0.689594	0.980035
GO_MUSCLE_CELL_MIGRATION	78	-0.205968	-0.847552	0.764602	0.982447
GO_PLASMA_MEMBRANE_RAFT	103	-0.195318	-0.846764	0.806122	0.983575
GO_STEROL_TRANSPORT	91	-0.201415	-0.846141	0.780575	0.984337
GO_DORSAL_SPINAL_CORD_DEVELOPMENT	21	-0.274564	-0.845731	0.683544	0.984535
GO_EPITHELIAL_CELL_DIFFERENTIATION_INVOLVED_IN_KIDNEY_DEVELOPMENT	44	-0.226392	-0.844589	0.733929	0.986473
GO_NEGATIVE_REGULATION_OF_BLOOD_VESSEL_ENDOTHELIAL_CELL_MIGRATION	31	-0.249287	-0.84456	0.71173	0.985795
GO_MICROVILLUS_ASSEMBLY	15	-0.306173	-0.844043	0.652672	0.986295
GO_WW_DOMAIN_BINDING	30	-0.249284	-0.84372	0.715084	0.98631
GO_OOCYTE_DIFFERENTIATION	44	-0.230564	-0.84356	0.746454	0.985947
GO_DISTAL_AXON	268	-0.17085	-0.843441	0.904531	0.985486
GO_RESPONSE_TO_AMPHETAMINE	32	-0.249498	-0.843416	0.700355	0.984808
GO_OSSIFICATION	358	-0.165215	-0.843137	0.939778	0.984739
GO_MESONEPHROS_DEVELOPMENT	102	-0.196965	-0.842816	0.792028	0.984727
GO_FMN_BINDING	15	-0.303196	-0.842289	0.669339	0.98517
GO_CYTOPLASMIC_MICROTUBULE	52	-0.22003	-0.841782	0.751295	0.985624
GO_REGULATION_OF_LONG_TERM_SYNAPTIC_POTENTIATION	42	-0.228499	-0.840925	0.740035	0.986836
GO_AXON_EXTENSION	115	-0.19146	-0.839196	0.819469	0.990009
GO_STRIATUM_DEVELOPMENT	19	-0.280929	-0.839054	0.67319	0.989579
GO_FIBROBLAST_GROWTH_FACTOR_RECEPTOR_SIGNALING_PATHWAY	105	-0.196026	-0.8387	0.824415	0.989625
GO_UNSATURATED_FATTY_ACID_BIOSYNTHETIC_PROCESS	39	-0.231853	-0.838272	0.738722	0.989854
GO_SYNAPTIC_VESICLE_LOCALIZATION	156	-0.182137	-0.836479	0.863406	0.993108
GO_RESPONSE_TO_LEAD_ION	24	-0.260446	-0.836422	0.704504	0.992491
GO_REGULATION_OF_TRANSMEMBRANE_RECEPTOR_PROTEIN_SERINE_THREONINE_KINASE_SIGNALING_PATHWAY	216	-0.174244	-0.836038	0.89916	0.992592
GO_CALCIUM_ION_IMPORT	67	-0.206749	-0.835672	0.764505	0.992634
GO_POSITIVE_REGULATION_OF_CARDIAC_MUSCLE_TISSUE_DEVELOPMENT	44	-0.229108	-0.835301	0.756364	0.992725
GO_POSTSYNAPTIC_MEMBRANE_ORGANIZATION	39	-0.231927	-0.833771	0.746183	0.995305
GO_RESPONSE_TO_HYPEROXIA	19	-0.279611	-0.832826	0.715385	0.996612
GO_DRUG_TRANSMEMBRANE_TRANSPORTER_ACTIVITY	94	-0.194479	-0.832695	0.811287	0.996151
GO_BRANCHING_MORPHOGENESIS_OF_AN_EPITHELIAL_TUBE	149	-0.182374	-0.832355	0.878594	0.996144
GO_CALCIUM_ION_REGULATED_EXOCYTOSIS	148	-0.181936	-0.831984	0.857383	0.996214
GO_PRESYNAPTIC_ACTIVE_ZONE	66	-0.206735	-0.831899	0.791019	0.995651
GO_SERINE_FAMILY_AMINO_ACID_METABOLIC_PROCESS	37	-0.241486	-0.831509	0.744722	0.995762
GO_MODIFIED_AMINO_ACID_TRANSPORT	23	-0.262946	-0.83136	0.712644	0.995335
GO_INOSITOL_PHOSPHATE_CATABOLIC_PROCESS	16	-0.285132	-0.831098	0.69708	0.99513
GO_G_PROTEIN_COUPLED_GLUTAMATE_RECEPTOR_SIGNALING_PATHWAY	15	-0.294296	-0.829864	0.705202	0.997031
GO_SMAD_PROTEIN_SIGNAL_TRANSDUCTION	68	-0.206789	-0.829654	0.786856	0.996719
GO_REGULATION_OF_AMINO_ACID_TRANSPORT	33	-0.242509	-0.829393	0.73546	0.996538
GO_NEGATIVE_REGULATION_OF_CELLULAR_RESPONSE_TO_GROWTH_FACTOR_STIMULUS	137	-0.183445	-0.829226	0.862712	0.996149
GO_ARACHIDONIC_ACID_SECRETION	30	-0.250283	-0.829144	0.727969	0.995589
GO_VENTRICULAR_CARDIAC_MUSCLE_CELL_ACTION_POTENTIAL	32	-0.244827	-0.829118	0.770909	0.994916
GO_PROTEIN_TRANSPORT_WITHIN_PLASMA_MEMBRANE	43	-0.2248	-0.829016	0.763107	0.99439
GO_POSITIVE_REGULATION_OF_SMOOTH_MUSCLE_CELL_MIGRATION	36	-0.236517	-0.828367	0.734694	0.995017
GO_PLATELET_DEGRANULATION	122	-0.187654	-0.828278	0.861017	0.994464
GO_EPITHELIAL_STRUCTURE_MAINTENANCE	27	-0.254524	-0.827789	0.730634	0.994789
GO_POSITIVE_REGULATION_OF_G_PROTEIN_COUPLED_RECEPTOR_SIGNALING_PATHWAY	28	-0.251493	-0.827531	0.75	0.99461
GO_SPINAL_CORD_PATTERNING	24	-0.256038	-0.827454	0.724008	0.994038
GO_TETRAPYRROLE_BINDING	134	-0.183322	-0.827378	0.866209	0.993471
GO_WATER_HOMEOSTASIS	68	-0.204468	-0.826386	0.81072	0.994833
GO_SUBPALLIUM_DEVELOPMENT	25	-0.256593	-0.825542	0.736364	0.995856
GO_LENS_FIBER_CELL_DIFFERENTIATION	31	-0.24309	-0.825399	0.733209	0.995419
GO_NEGATIVE_REGULATION_OF_INTERLEUKIN_1_BETA_PRODUCTION	21	-0.268977	-0.825289	0.713222	0.994931
GO_CARDIAC_MUSCLE_CELL_CONTRACTION	66	-0.205424	-0.82517	0.818027	0.994453
GO_EPITHELIAL_TUBE_MORPHOGENESIS	309	-0.163683	-0.824042	0.94704	0.996013
GO_SODIUM_CHANNEL_ACTIVITY	35	-0.239109	-0.823757	0.740402	0.995872
GO_POSITIVE_REGULATION_OF_STEROL_TRANSPORT	22	-0.263078	-0.823689	0.743689	0.995278
GO_RESPONSE_TO_FOOD	34	-0.234044	-0.823081	0.76616	0.995836
GO_POSITIVE_REGULATION_OF_SUBSTRATE_ADHESION_DEPENDENT_CELL_SPREADING	33	-0.241191	-0.822279	0.744102	0.996716
GO_VESICLE_FUSION_TO_PLASMA_MEMBRANE	23	-0.263522	-0.822182	0.734104	0.996191
GO_DRUG_METABOLIC_PROCESS	319	-0.165371	-0.822148	0.949097	0.995528
GO_FAT_SOLUBLE_VITAMIN_METABOLIC_PROCESS	42	-0.224413	-0.822026	0.776364	0.995049
GO_EXTRACELLULAR_MATRIX_DISASSEMBLY	73	-0.200408	-0.82142	0.822581	0.995605
GO_HYDROLASE_ACTIVITY_HYDROLYZING_O_GLYCOSYL_COMPOUNDS	82	-0.199672	-0.82116	0.825455	0.995401
GO_REGULATION_OF_NEURON_PROJECTION_REGENERATION	28	-0.248894	-0.820644	0.744186	0.99571
GO_SYNAPTIC_VESICLE_MEMBRANE	101	-0.189152	-0.820603	0.833333	0.995068
GO_POSITIVE_REGULATION_OF_SMOOTH_MUSCLE_CONTRACTION	29	-0.247867	-0.819992	0.774545	0.9956
GO_APPENDAGE_MORPHOGENESIS	142	-0.180738	-0.819731	0.863063	0.995405
GO_PROTEIN_LOCALIZATION_TO_SYNAPSE	75	-0.196887	-0.819474	0.8391	0.995187
GO_NEGATIVE_REGULATION_OF_CALCIUM_MEDIATED_SIGNALING	29	-0.246189	-0.819189	0.746324	0.995027
GO_NEGATIVE_REGULATION_OF_EMBRYONIC_DEVELOPMENT	26	-0.254917	-0.818182	0.753296	0.996298
GO_PSEUDOPODIUM	16	-0.290816	-0.817571	0.720887	0.996817
GO_OXIDOREDUCTASE_ACTIVITY_ACTING_ON_THE_CH_NH2_GROUP_OF_DONORS_OXYGEN_AS_ACCEPTOR	15	-0.28902	-0.817089	0.73271	0.997028
GO_SKELETAL_MUSCLE_CELL_DIFFERENTIATION	64	-0.203717	-0.816936	0.822183	0.99663
GO_SCAVENGER_RECEPTOR_ACTIVITY	45	-0.221823	-0.81634	0.816901	0.997089
GO_GASTRULATION	168	-0.177887	-0.81599	0.909677	0.997079
GO_NEGATIVE_REGULATION_OF_CYTOSKELETON_ORGANIZATION	124	-0.184127	-0.815902	0.889693	0.996533
GO_OLIGODENDROCYTE_DIFFERENTIATION	88	-0.19299	-0.815481	0.844677	0.996652
GO_CELL_DEATH_IN_RESPONSE_TO_HYDROGEN_PEROXIDE	24	-0.258116	-0.81454	0.747628	0.997757
GO_ACID_THIOL_LIGASE_ACTIVITY	29	-0.243324	-0.81432	0.762162	0.997473
GO_SMOOTH_ENDOPLASMIC_RETICULUM	34	-0.230845	-0.814238	0.753846	0.996905
GO_AMINOPEPTIDASE_ACTIVITY	40	-0.22513	-0.812867	0.790295	0.998784
GO_ACTIVATION_OF_NF_KAPPAB_INDUCING_KINASE_ACTIVITY	18	-0.281086	-0.81281	0.750973	0.998171
GO_DYNEIN_INTERMEDIATE_CHAIN_BINDING	28	-0.246618	-0.811977	0.776978	0.999073
GO_ANIMAL_ORGAN_REGENERATION	73	-0.1975	-0.811481	0.849265	0.999284
GO_REGULATION_OF_STEM_CELL_PROLIFERATION	59	-0.208032	-0.811084	0.811069	0.999304
GO_EMBRYONIC_DIGESTIVE_TRACT_DEVELOPMENT	33	-0.238835	-0.810984	0.765112	0.998763
GO_REGULATION_OF_CARDIOCYTE_DIFFERENTIATION	46	-0.218498	-0.810312	0.812977	0.999334
GO_CEREBRAL_CORTEX_CELL_MIGRATION	41	-0.21892	-0.809342	0.787992	1
GO_CARBOHYDRATE_TRANSMEMBRANE_TRANSPORT	103	-0.187564	-0.809289	0.873264	0.999826
GO_REGULATION_OF_ORGAN_GROWTH	90	-0.190672	-0.809288	0.844444	0.999114
GO_DNA_METHYLATION_INVOLVED_IN_GAMETE_GENERATION	19	-0.268416	-0.809273	0.755299	0.998428
GO_ORGANIC_ACID_BIOSYNTHETIC_PROCESS	276	-0.164883	-0.808472	0.963722	0.999203
GO_PROTEIN_HYDROXYLATION	20	-0.26864	-0.808026	0.729524	0.999322
GO_VASCULAR_ENDOTHELIAL_GROWTH_FACTOR_PRODUCTION	32	-0.235777	-0.807549	0.773913	0.999508
GO_ATRIAL_CARDIAC_MUSCLE_CELL_TO_AV_NODE_CELL_SIGNALING	18	-0.27157	-0.807069	0.772031	0.99969
GO_COCHLEA_MORPHOGENESIS	23	-0.253279	-0.806743	0.748653	0.999579
GO_ERROR_FREE_TRANSLESION_SYNTHESIS	17	-0.275321	-0.80442	0.749515	1
GO_CEREBRAL_CORTEX_DEVELOPMENT	110	-0.182508	-0.804381	0.887395	1
GO_ALCOHOL_BINDING	84	-0.192381	-0.80428	0.861352	1
GO_REGULATION_OF_CENTRIOLE_REPLICATION	19	-0.26839	-0.804053	0.746692	1
GO_VASCULAR_SMOOTH_MUSCLE_CONTRACTION	22	-0.256801	-0.803398	0.765799	1
GO_POSITIVE_REGULATION_OF_MONONUCLEAR_CELL_MIGRATION	23	-0.253655	-0.801895	0.758242	1
GO_ALPHA_AMINO_ACID_CATABOLIC_PROCESS	74	-0.1974	-0.801208	0.841713	1
GO_PEPTIDYL_PROLINE_MODIFICATION	46	-0.214152	-0.80064	0.818182	1
GO_NEGATIVE_REGULATION_OF_CALCIUM_ION_TRANSMEMBRANE_TRANSPORT	36	-0.225426	-0.800119	0.787719	1
GO_NUCLEOSIDE_DIPHOSPHATE_KINASE_ACTIVITY	15	-0.278244	-0.799901	0.738614	1
GO_NEGATIVE_REGULATION_OF_RESPONSE_TO_WOUNDING	84	-0.190932	-0.799585	0.86535	1
GO_VASCULAR_ENDOTHELIAL_CELL_PROLIFERATION	17	-0.275924	-0.799463	0.725455	1
GO_CIS_GOLGI_NETWORK	51	-0.212474	-0.799191	0.816399	1
GO_REGULATION_OF_THE_FORCE_OF_HEART_CONTRACTION	27	-0.241374	-0.799179	0.775768	1
GO_POSITIVE_REGULATION_OF_FATTY_ACID_METABOLIC_PROCESS	17	-0.272423	-0.798963	0.748077	1
GO_MICROTUBULE_MOTOR_ACTIVITY	81	-0.19267	-0.798544	0.870629	1
GO_REGULATION_OF_MONONUCLEAR_CELL_MIGRATION	43	-0.217958	-0.798485	0.805861	1
GO_AXON_PART	357	-0.157637	-0.797592	0.985646	1
GO_ACETYL_COA_BIOSYNTHETIC_PROCESS	19	-0.265812	-0.797386	0.750473	1
GO_SPHINGOLIPID_BIOSYNTHETIC_PROCESS	83	-0.192919	-0.797349	0.881443	1
GO_CELLULAR_RESPONSE_TO_PH	19	-0.265849	-0.797273	0.749518	1
GO_CELLULAR_RESPONSE_TO_PROSTAGLANDIN_STIMULUS	22	-0.257609	-0.796333	0.751923	1
GO_OLIGOSACCHARIDE_METABOLIC_PROCESS	20	-0.259822	-0.794785	0.759704	1
GO_POSITIVE_REGULATION_OF_STRIATED_MUSCLE_CELL_DIFFERENTIATION	55	-0.205556	-0.794721	0.821229	1
GO_NEGATIVE_REGULATION_OF_RESPONSE_TO_DRUG	25	-0.249272	-0.794363	0.763401	1
GO_CELL_FATE_COMMITMENT_INVOLVED_IN_FORMATION_OF_PRIMARY_GERM_LAYER	33	-0.232064	-0.793384	0.785847	1
GO_VESICLE_MEDIATED_TRANSPORT_IN_SYNAPSE	196	-0.168183	-0.793201	0.960815	1
GO_EOSINOPHIL_CHEMOTAXIS	20	-0.257091	-0.793	0.747748	1
GO_REGULATION_OF_CHOLESTEROL_EFFLUX	22	-0.253341	-0.791716	0.774492	1
GO_INNER_EAR_AUDITORY_RECEPTOR_CELL_DIFFERENTIATION	28	-0.239414	-0.790414	0.789572	1
GO_PROTEIN_MANNOSYLATION	19	-0.263969	-0.790312	0.75534	1
GO_NEGATIVE_REGULATION_OF_ACTIN_FILAMENT_BUNDLE_ASSEMBLY	22	-0.256231	-0.78998	0.781132	1
GO_POSITIVE_REGULATION_OF_FOCAL_ADHESION_ASSEMBLY	25	-0.239165	-0.789515	0.782528	1
GO_OXIDOREDUCTASE_ACTIVITY_ACTING_ON_THE_ALDEHYDE_OR_OXO_GROUP_OF_DONORS_NAD_OR_NADP_AS_ACCEPTOR	37	-0.222515	-0.789452	0.823636	1
GO_ATP_HYDROLYSIS_COUPLED_CATION_TRANSMEMBRANE_TRANSPORT	44	-0.216373	-0.789051	0.838129	1
GO_POSITIVE_REGULATION_OF_PROTEIN_MATURATION	22	-0.252143	-0.787959	0.808511	1
GO_CELLULAR_RESPONSE_TO_GLUCAGON_STIMULUS	26	-0.242513	-0.787646	0.777778	1
GO_CYCLIC_NUCLEOTIDE_PHOSPHODIESTERASE_ACTIVITY	26	-0.238649	-0.785347	0.807393	1
GO_NEUTRAL_LIPID_BIOSYNTHETIC_PROCESS	33	-0.229105	-0.785096	0.80791	1
GO_VASODILATION	30	-0.232449	-0.783699	0.799228	1
GO_SMAD_BINDING	75	-0.190453	-0.781079	0.860915	1
GO_NEUROTRANSMITTER_METABOLIC_PROCESS	122	-0.177647	-0.780804	0.918782	1
GO_RENAL_WATER_HOMEOSTASIS	36	-0.219929	-0.780633	0.821429	1
GO_RELAXATION_OF_MUSCLE	28	-0.234698	-0.780093	0.824275	1
GO_TRANSEPITHELIAL_TRANSPORT	18	-0.262942	-0.78003	0.814596	1
GO_BASAL_PLASMA_MEMBRANE	32	-0.229794	-0.779927	0.823944	1
GO_IONOTROPIC_GLUTAMATE_RECEPTOR_SIGNALING_PATHWAY	25	-0.244399	-0.779228	0.798932	1
GO_FEMALE_GAMETE_GENERATION	118	-0.17604	-0.777769	0.930391	1
GO_MESENCHYMAL_CELL_PROLIFERATION	45	-0.212079	-0.777257	0.853261	1
GO_REGULATION_OF_MITOCHONDRIAL_FISSION	19	-0.258235	-0.777228	0.808429	1
GO_POSITIVE_REGULATION_OF_OSTEOBLAST_DIFFERENTIATION	55	-0.199753	-0.776821	0.867273	1
GO_POTASSIUM_CHANNEL_REGULATOR_ACTIVITY	47	-0.204575	-0.775271	0.842391	1
GO_ENTRAINMENT_OF_CIRCADIAN_CLOCK_BY_PHOTOPERIOD	19	-0.258156	-0.774738	0.793103	1
GO_OXIDATIVE_DEMETHYLATION	17	-0.267145	-0.771831	0.788707	1
GO_POSITIVE_REGULATION_OF_ADHERENS_JUNCTION_ORGANIZATION	31	-0.228188	-0.77141	0.847518	1
GO_POSITIVE_REGULATION_OF_PATHWAY_RESTRICTED_SMAD_PROTEIN_PHOSPHORYLATION	48	-0.204265	-0.770621	0.842779	1
GO_NEGATIVE_REGULATION_OF_SMOOTH_MUSCLE_CELL_DIFFERENTIATION	16	-0.267566	-0.770046	0.769797	1
GO_POSITIVE_REGULATION_OF_GLYCOLYTIC_PROCESS	19	-0.252755	-0.770033	0.788497	1
GO_METENCEPHALON_DEVELOPMENT	105	-0.174367	-0.769381	0.931532	1
GO_REGULATION_OF_MEMBRANE_DEPOLARIZATION	42	-0.209291	-0.768929	0.851138	1
GO_POSITIVE_REGULATION_OF_SMALL_GTPASE_MEDIATED_SIGNAL_TRANSDUCTION	67	-0.189426	-0.767198	0.887884	1
GO_RESPONSE_TO_ACIDIC_PH	18	-0.252462	-0.766708	0.783428	1
GO_LIPOPROTEIN_METABOLIC_PROCESS	28	-0.231481	-0.766393	0.834573	1
GO_REGULATION_OF_PEPTIDYL_SERINE_PHOSPHORYLATION	132	-0.172117	-0.766339	0.932143	1
GO_CELLULAR_RESPONSE_TO_VASCULAR_ENDOTHELIAL_GROWTH_FACTOR_STIMULUS	50	-0.201919	-0.765979	0.882583	1
GO_POSITIVE_REGULATION_OF_TOR_SIGNALING	31	-0.223809	-0.764866	0.828358	1
GO_RELAXATION_OF_CARDIAC_MUSCLE	16	-0.268362	-0.763027	0.804104	1
GO_BODY_MORPHOGENESIS	50	-0.199524	-0.762565	0.843985	1
GO_DENDRITE_MORPHOGENESIS	132	-0.168872	-0.762549	0.96563	1
GO_OXIDOREDUCTASE_ACTIVITY_ACTING_ON_THE_ALDEHYDE_OR_OXO_GROUP_OF_DONORS	44	-0.207394	-0.761896	0.841071	1
GO_CALCIUM_DEPENDENT_PROTEIN_BINDING	58	-0.196825	-0.761435	0.913762	1
GO_ENAMEL_MINERALIZATION	15	-0.269853	-0.761179	0.769531	1
GO_NEGATIVE_REGULATION_OF_INTERLEUKIN_12_PRODUCTION	16	-0.265704	-0.760877	0.812016	1
GO_L_ALPHA_AMINO_ACID_TRANSMEMBRANE_TRANSPORT	52	-0.200524	-0.760792	0.898734	1
GO_NEGATIVE_REGULATION_OF_ORGAN_GROWTH	31	-0.225734	-0.760321	0.852427	1
GO_NUCLEOBASE_CONTAINING_SMALL_MOLECULE_INTERCONVERSION	24	-0.233597	-0.760202	0.845545	1
GO_RESPONSE_TO_INCREASED_OXYGEN_LEVELS	26	-0.235118	-0.759307	0.828947	1
GO_GLOMERULAR_EPITHELIAL_CELL_DIFFERENTIATION	17	-0.260298	-0.758854	0.817289	1
GO_SEQUESTERING_OF_TRIGLYCERIDE	15	-0.271246	-0.758487	0.789675	1
GO_OUTFLOW_TRACT_SEPTUM_MORPHOGENESIS	27	-0.229599	-0.758188	0.859287	1
GO_REGULATION_OF_DENDRITE_EXTENSION	22	-0.237075	-0.758154	0.828829	1
GO_REGULATION_OF_SUPEROXIDE_ANION_GENERATION	21	-0.241073	-0.75789	0.827899	1
GO_POSITIVE_REGULATION_OF_EXCITATORY_POSTSYNAPTIC_POTENTIAL	27	-0.228873	-0.757828	0.833935	1
GO_RESPONSE_TO_VITAMIN_A	18	-0.252906	-0.757736	0.802682	1
GO_DRUG_CATABOLIC_PROCESS	107	-0.174107	-0.757055	0.939044	1
GO_PHOSPHOLIPID_TRANSLOCATING_ATPASE_ACTIVITY	22	-0.240375	-0.757	0.835185	1
GO_REGULATION_OF_FATTY_ACID_OXIDATION	29	-0.225963	-0.755137	0.848921	1
GO_POSITIVE_REGULATION_OF_MACROPHAGE_MIGRATION	19	-0.251143	-0.753931	0.810761	1
GO_POSITIVE_REGULATION_OF_NEUROLOGICAL_SYSTEM_PROCESS	54	-0.196401	-0.752856	0.923913	1
GO_MALE_MEIOTIC_NUCLEAR_DIVISION	40	-0.209359	-0.752828	0.88551	1
GO_PROTEIN_LOCALIZATION_TO_POSTSYNAPTIC_MEMBRANE	40	-0.212224	-0.752517	0.88454	1
GO_AMPA_GLUTAMATE_RECEPTOR_COMPLEX	26	-0.228174	-0.751479	0.834897	1
GO_SITE_OF_POLARIZED_GROWTH	158	-0.162716	-0.750821	0.977891	1
GO_REGULATION_OF_CIRCADIAN_RHYTHM	96	-0.174139	-0.749408	0.938849	1
GO_REGULATION_OF_CAMP_DEPENDENT_PROTEIN_KINASE_ACTIVITY	16	-0.259486	-0.747948	0.816733	1
GO_NEGATIVE_REGULATION_OF_BMP_SIGNALING_PATHWAY	44	-0.203193	-0.747188	0.895118	1
GO_MORPHOGENESIS_OF_AN_EPITHELIAL_FOLD	25	-0.233009	-0.746968	0.849162	1
GO_RESPONSE_TO_CALCIUM_ION	144	-0.161534	-0.74696	0.981261	1
GO_CELLULAR_RESPONSE_TO_GONADOTROPIN_STIMULUS	17	-0.259699	-0.746617	0.822761	1
GO_LIGAND_GATED_CALCIUM_CHANNEL_ACTIVITY	27	-0.228181	-0.74629	0.857658	1
GO_FOREBRAIN_REGIONALIZATION	23	-0.234367	-0.745719	0.836697	1
GO_REGULATION_OF_CARTILAGE_DEVELOPMENT	61	-0.190278	-0.744661	0.903285	1
GO_MITOCHONDRIAL_DEPOLARIZATION	21	-0.243217	-0.744352	0.835125	1
GO_COENZYME_METABOLIC_PROCESS	235	-0.154197	-0.744097	0.993517	1
GO_POSITIVE_REGULATION_OF_CAMP_MEDIATED_SIGNALING	21	-0.24403	-0.743906	0.822222	1
GO_REGULATION_OF_TRANSCRIPTION_INVOLVED_IN_CELL_FATE_COMMITMENT	17	-0.257536	-0.743655	0.827138	1
GO_POLY_PYRIMIDINE_TRACT_BINDING	33	-0.215402	-0.743203	0.865487	1
GO_PROTEIN_HETEROOLIGOMERIZATION	129	-0.165819	-0.741265	0.962003	1
GO_LAMININ_BINDING	28	-0.221305	-0.739757	0.874773	1
GO_NEGATIVE_REGULATION_OF_ION_TRANSPORT	135	-0.165188	-0.738407	0.967241	1
GO_SULFATION	17	-0.254452	-0.737741	0.824762	1
GO_NON_MOTILE_CILIUM_ASSEMBLY	47	-0.198032	-0.73761	0.89418	1
GO_PHOTOTRANSDUCTION_VISIBLE_LIGHT	34	-0.211616	-0.737358	0.868668	1
GO_REGULATION_OF_CELLULAR_RESPIRATION	26	-0.225934	-0.736311	0.862136	1
GO_ENDOPLASMIC_RETICULUM_ORGANIZATION	49	-0.195101	-0.735193	0.91042	1
GO_NEGATIVE_REGULATION_OF_GLIAL_CELL_DIFFERENTIATION	23	-0.234229	-0.733857	0.884328	1
GO_STRIATED_MUSCLE_CELL_PROLIFERATION	61	-0.185154	-0.733332	0.921191	1
GO_VITAMIN_B6_BINDING	45	-0.197243	-0.733211	0.898734	1
GO_ION_CHANNEL_BINDING	118	-0.16687	-0.733011	0.964225	1
GO_POSITIVE_REGULATION_OF_OLIGODENDROCYTE_DIFFERENTIATION	16	-0.258244	-0.731796	0.824762	1
GO_RESPONSE_TO_RETINOIC_ACID	102	-0.168388	-0.731424	0.965986	1
GO_TRANSFERASE_ACTIVITY_TRANSFERRING_ALKYL_OR_ARYL_OTHER_THAN_METHYL_GROUPS	55	-0.186956	-0.730719	0.921191	1
GO_IMMUNOGLOBULIN_BINDING	22	-0.230504	-0.730677	0.882459	1
GO_HOMOLOGOUS_CHROMOSOME_SEGREGATION	40	-0.200945	-0.730559	0.912088	1
GO_MESENCHYMAL_TO_EPITHELIAL_TRANSITION	20	-0.242191	-0.730265	0.875233	1
GO_NEURON_PROJECTION_REGENERATION	53	-0.190941	-0.730111	0.927176	1
GO_POSITIVE_REGULATION_OF_MONOCYTE_CHEMOTAXIS	18	-0.246888	-0.72917	0.853107	1
GO_LIVER_REGENERATION	31	-0.212624	-0.727974	0.884477	1
GO_NEUROTRANSMITTER_BIOSYNTHETIC_PROCESS	88	-0.172931	-0.727532	0.953571	1
GO_DNA_LIGATION	16	-0.247284	-0.72724	0.824324	1
GO_CARBON_OXYGEN_LYASE_ACTIVITY	59	-0.186389	-0.72722	0.945554	1
GO_REGULATION_OF_ACTOMYOSIN_STRUCTURE_ORGANIZATION	85	-0.172558	-0.726509	0.976534	1
GO_SUBSTRATE_DEPENDENT_CELL_MIGRATION	27	-0.220716	-0.725876	0.882246	1
GO_EMBRYONIC_HEART_TUBE_DEVELOPMENT	70	-0.179177	-0.723918	0.936248	1
GO_POSITIVE_REGULATION_OF_BLOOD_VESSEL_DIAMETER	55	-0.188347	-0.723761	0.931481	1
GO_RESPONSE_TO_VITAMIN	90	-0.172827	-0.723566	0.963979	1
GO_EPITHELIAL_TO_MESENCHYMAL_TRANSITION	126	-0.161724	-0.722977	0.977431	1
GO_PROTEIN_HOMOTRIMERIZATION	31	-0.215986	-0.722492	0.872029	1
GO_MONOVALENT_INORGANIC_ANION_HOMEOSTASIS	26	-0.221554	-0.722097	0.894934	1
GO_PHOSPHOLIPASE_A2_ACTIVITY	27	-0.211828	-0.721779	0.894737	1
GO_POSITIVE_REGULATION_OF_MUSCLE_CELL_DIFFERENTIATION	82	-0.175551	-0.721157	0.963303	1
GO_COLUMNAR_CUBOIDAL_EPITHELIAL_CELL_DIFFERENTIATION	103	-0.165841	-0.721029	0.975177	1
GO_NUCLEOTIDE_DIPHOSPHATASE_ACTIVITY	17	-0.244797	-0.719365	0.831193	1
GO_VACUOLAR_PROTON_TRANSPORTING_V_TYPE_ATPASE_COMPLEX	16	-0.251696	-0.719097	0.834951	1
GO_METANEPHRIC_NEPHRON_EPITHELIUM_DEVELOPMENT	23	-0.226915	-0.718956	0.866792	1
GO_PROTEIN_KINASE_A_REGULATORY_SUBUNIT_BINDING	19	-0.240986	-0.71807	0.854871	1
GO_ENDOCRINE_HORMONE_SECRETION	45	-0.189394	-0.717265	0.918216	1
GO_HEMATOPOIETIC_STEM_CELL_PROLIFERATION	19	-0.237654	-0.716973	0.877228	1
GO_NEGATIVE_REGULATION_OF_SMOOTHENED_SIGNALING_PATHWAY	28	-0.218832	-0.716276	0.889088	1
GO_NUCLEOTIDE_EXCISION_REPAIR_DNA_GAP_FILLING	23	-0.223951	-0.714472	0.88551	1
GO_INTRAMOLECULAR_OXIDOREDUCTASE_ACTIVITY	41	-0.199273	-0.71428	0.914701	1
GO_CHANNEL_REGULATOR_ACTIVITY	133	-0.159328	-0.712071	0.991259	1
GO_NEGATIVE_REGULATION_OF_MUSCLE_CONTRACTION	22	-0.223683	-0.711992	0.878571	1
GO_CALCIUM_ION_REGULATED_EXOCYTOSIS_OF_NEUROTRANSMITTER	16	-0.247536	-0.711477	0.868217	1
GO_AXON_REGENERATION	44	-0.190328	-0.710349	0.926199	1
GO_POSITIVE_REGULATION_OF_BEHAVIOR	25	-0.219259	-0.71022	0.87796	1
GO_REGULATION_OF_GLUCONEOGENESIS	37	-0.201762	-0.705229	0.914498	1
GO_REGULATION_OF_PROTEIN_MATURATION	61	-0.180068	-0.704372	0.94849	1
GO_POSITIVE_REGULATION_OF_MORPHOGENESIS_OF_AN_EPITHELIUM	32	-0.207266	-0.702349	0.911153	1
GO_FATTY_ACYL_COA_BIOSYNTHETIC_PROCESS	28	-0.214487	-0.70208	0.902072	1
GO_POSITIVE_REGULATION_OF_MESENCHYMAL_CELL_PROLIFERATION	26	-0.213457	-0.702072	0.897666	1
GO_REGULATION_OF_POSTSYNAPSE_ORGANIZATION	91	-0.16486	-0.701405	0.981034	1
GO_REGULATION_OF_DEFENSE_RESPONSE_TO_BACTERIUM	18	-0.239225	-0.701297	0.888307	1
GO_GERM_CELL_NUCLEUS	18	-0.235175	-0.698723	0.891459	1
GO_PALMITOYLTRANSFERASE_ACTIVITY	36	-0.198251	-0.698168	0.912879	1
GO_POSITIVE_REGULATION_OF_CHOLESTEROL_EFFLUX	16	-0.241528	-0.697227	0.888446	1
GO_VENTRAL_SPINAL_CORD_INTERNEURON_DIFFERENTIATION	17	-0.240418	-0.694666	0.896488	1
GO_CALCIUM_DEPENDENT_PHOSPHOLIPASE_A2_ACTIVITY	15	-0.243678	-0.693655	0.867537	1
GO_LIPOXYGENASE_PATHWAY	16	-0.244358	-0.693502	0.884314	1
GO_INTRINSIC_COMPONENT_OF_PRESYNAPTIC_ACTIVE_ZONE_MEMBRANE	18	-0.234035	-0.691355	0.882682	1
GO_ERROR_PRONE_TRANSLESION_SYNTHESIS	20	-0.226614	-0.688933	0.911985	1
GO_METANEPHRIC_NEPHRON_DEVELOPMENT	41	-0.191324	-0.688668	0.93097	1
GO_DNA_DOUBLE_STRAND_BREAK_PROCESSING	21	-0.222453	-0.688114	0.90167	1
GO_L_GLUTAMATE_TRANSMEMBRANE_TRANSPORT	22	-0.218364	-0.686291	0.908929	1
GO_REGULATION_OF_POSTSYNAPTIC_DENSITY_ORGANIZATION	16	-0.23858	-0.685685	0.913858	1
GO_CELL_CELL_ADHESION_MEDIATED_BY_CADHERIN	38	-0.191136	-0.685566	0.939671	1
GO_PHOTOPERIODISM	23	-0.21751	-0.683912	0.908592	1
GO_NUCLEOSIDE_BISPHOSPHATE_BIOSYNTHETIC_PROCESS	63	-0.172045	-0.683614	0.970435	1
GO_POSITIVE_REGULATION_OF_CARDIAC_MUSCLE_CELL_DIFFERENTIATION	18	-0.229463	-0.683542	0.913208	1
GO_LIGASE_ACTIVITY_FORMING_CARBON_SULFUR_BONDS	39	-0.191364	-0.680359	0.939823	1
GO_BICARBONATE_TRANSMEMBRANE_TRANSPORTER_ACTIVITY	19	-0.220346	-0.6802	0.905303	1
GO_REGULATION_OF_EXIT_FROM_MITOSIS	18	-0.231209	-0.679921	0.921606	1
GO_AUTOPHAGOSOME_MATURATION	32	-0.201909	-0.679458	0.925664	1
GO_MAMMARY_GLAND_EPITHELIAL_CELL_DIFFERENTIATION	17	-0.233389	-0.679276	0.897959	1
GO_NEGATIVE_REGULATION_OF_PRODUCTION_OF_MOLECULAR_MEDIATOR_OF_IMMUNE_RESPONSE	36	-0.195703	-0.678775	0.94306	1
GO_RESPONSE_TO_THYROID_HORMONE	26	-0.206627	-0.678294	0.937736	1
GO_COA_HYDROLASE_ACTIVITY	19	-0.223779	-0.677558	0.906561	1
GO_NEGATIVE_REGULATION_OF_CHONDROCYTE_DIFFERENTIATION	18	-0.228575	-0.67613	0.903661	1
GO_PATHWAY_RESTRICTED_SMAD_PROTEIN_PHOSPHORYLATION	63	-0.171075	-0.676068	0.979058	1
GO_SKELETAL_MUSCLE_TISSUE_REGENERATION	30	-0.203019	-0.675988	0.940326	1
GO_FATTY_ACID_METABOLIC_PROCESS	246	-0.138052	-0.674939	0.998485	1
GO_MUSCLE_CELL_CELLULAR_HOMEOSTASIS	19	-0.220424	-0.674741	0.887661	1
GO_POSITIVE_REGULATION_OF_PROTEIN_COMPLEX_DISASSEMBLY	33	-0.195281	-0.674152	0.945455	1
GO_TRANSFERASE_ACTIVITY_TRANSFERRING_SULFUR_CONTAINING_GROUPS	67	-0.168373	-0.673707	0.969259	1
GO_RETINA_LAYER_FORMATION	22	-0.21594	-0.673634	0.905482	1
GO_REGULATION_OF_PROTEIN_ACETYLATION	67	-0.166476	-0.673527	0.977233	1
GO_MORPHOGENESIS_OF_AN_EPITHELIAL_BUD	16	-0.239788	-0.673208	0.914286	1
GO_ATP_DEPENDENT_MICROTUBULE_MOTOR_ACTIVITY_PLUS_END_DIRECTED	26	-0.209271	-0.671692	0.916045	1
GO_REGULATION_OF_ATPASE_ACTIVITY	70	-0.167056	-0.671468	0.986792	1
GO_POSTSYNAPTIC_DENSITY_ASSEMBLY	18	-0.226478	-0.668301	0.914657	1
GO_POSITIVE_REGULATION_OF_CYCLASE_ACTIVITY	22	-0.216834	-0.667914	0.934901	1
GO_T_TUBULE	52	-0.174373	-0.666122	0.973118	1
GO_MEIOSIS_I_CELL_CYCLE_PROCESS	96	-0.155748	-0.665565	0.993068	1
GO_TETRAPYRROLE_METABOLIC_PROCESS	28	-0.198523	-0.665138	0.935849	1
GO_CRANIOFACIAL_SUTURE_MORPHOGENESIS	17	-0.228785	-0.664556	0.902574	1
GO_POSTSYNAPTIC_SPECIALIZATION_ORGANIZATION	35	-0.188303	-0.664322	0.955426	1
GO_CELL_MIGRATION_INVOLVED_IN_HEART_DEVELOPMENT	17	-0.231817	-0.663837	0.910747	1
GO_NEGATIVE_REGULATION_OF_MYOBLAST_DIFFERENTIATION	24	-0.210487	-0.663602	0.937984	1
GO_INTRACELLULAR_STEROL_TRANSPORT	21	-0.213931	-0.663584	0.92714	1
GO_PHOSPHATIDYLSERINE_BINDING	55	-0.169578	-0.66026	0.985455	1
GO_GAS_TRANSPORT	19	-0.224233	-0.660001	0.931354	1
GO_HIPPOCAMPAL_MOSSY_FIBER_TO_CA3_SYNAPSE	29	-0.197191	-0.658223	0.936131	1
GO_SULFUR_AMINO_ACID_METABOLIC_PROCESS	16	-0.231162	-0.658077	0.907692	1
GO_NEGATIVE_REGULATION_OF_ION_TRANSMEMBRANE_TRANSPORT	87	-0.156866	-0.657439	0.982847	1
GO_POST_ANAL_TAIL_MORPHOGENESIS	17	-0.219565	-0.656997	0.92471	1
GO_PLASMA_MEMBRANE_FUSION	15	-0.233426	-0.656835	0.921905	1
GO_CERAMIDE_BIOSYNTHETIC_PROCESS	48	-0.173848	-0.656635	0.976406	1
GO_ASPARTATE_FAMILY_AMINO_ACID_CATABOLIC_PROCESS	20	-0.213407	-0.654402	0.933333	1
GO_CHEMOKINE_SECRETION	17	-0.222128	-0.654309	0.933206	1
GO_ACETYLGLUCOSAMINYLTRANSFERASE_ACTIVITY	49	-0.172093	-0.653606	0.979284	1
GO_NADP_BINDING	49	-0.171952	-0.653238	0.985428	1
GO_3_PHOSPHOADENOSINE_5_PHOSPHOSULFATE_METABOLIC_PROCESS	17	-0.224588	-0.652613	0.916667	1
GO_DETERMINATION_OF_HEART_LEFT_RIGHT_ASYMMETRY	61	-0.166355	-0.651951	0.976015	1
GO_ARTERY_DEVELOPMENT	83	-0.156292	-0.650865	0.996422	1
GO_POSITIVE_REGULATION_OF_DENDRITIC_SPINE_MORPHOGENESIS	18	-0.222471	-0.65067	0.926471	1
GO_SYNAPTONEMAL_COMPLEX_ORGANIZATION	17	-0.223356	-0.65064	0.93032	1
GO_BILE_ACID_BIOSYNTHETIC_PROCESS	33	-0.184651	-0.650628	0.967433	1
GO_NEGATIVE_REGULATION_OF_CELL_MIGRATION_INVOLVED_IN_SPROUTING_ANGIOGENESIS	15	-0.229097	-0.649986	0.918605	1
GO_REGULATION_OF_RETINOIC_ACID_RECEPTOR_SIGNALING_PATHWAY	16	-0.2239	-0.648737	0.934944	1
GO_GLUTAMINE_FAMILY_AMINO_ACID_BIOSYNTHETIC_PROCESS	16	-0.226879	-0.64869	0.929368	1
GO_SECRETION_BY_TISSUE	35	-0.187193	-0.644748	0.970803	1
GO_EPITHELIAL_TO_MESENCHYMAL_TRANSITION_INVOLVED_IN_ENDOCARDIAL_CUSHION_FORMATION	16	-0.230827	-0.643755	0.938697	1
GO_PULMONARY_VALVE_MORPHOGENESIS	16	-0.227737	-0.64359	0.93321	1
GO_REGULATION_OF_RHODOPSIN_MEDIATED_SIGNALING_PATHWAY	24	-0.203816	-0.640798	0.951526	1
GO_IRON_ION_HOMEOSTASIS	82	-0.152477	-0.640289	0.998239	1
GO_OXYGEN_TRANSPORT	15	-0.225272	-0.639908	0.939891	1
GO_INTRINSIC_COMPONENT_OF_SYNAPTIC_VESICLE_MEMBRANE	47	-0.170355	-0.639123	0.971015	1
GO_NEGATIVE_REGULATION_OF_CELL_MATRIX_ADHESION	35	-0.181776	-0.638241	0.972477	1
GO_POSITIVE_REGULATION_OF_DENDRITE_MORPHOGENESIS	36	-0.182819	-0.636998	0.959032	1
GO_LIPID_DROPLET_ORGANIZATION	17	-0.218603	-0.636511	0.944762	1
GO_NEGATIVE_REGULATION_OF_MUSCLE_CELL_DIFFERENTIATION	49	-0.168362	-0.632647	0.98646	1
GO_POSITIVE_REGULATION_OF_COAGULATION	26	-0.192794	-0.629927	0.968476	1
GO_NUCLEAR_LOCALIZATION_SEQUENCE_BINDING	22	-0.199921	-0.624927	0.958743	1
GO_WNT_SIGNALING_PATHWAY_CALCIUM_MODULATING_PATHWAY	33	-0.183474	-0.623584	0.961818	1
GO_NUCLEAR_NUCLEOSOME	35	-0.179761	-0.620325	0.984043	1
GO_POSITIVE_REGULATION_OF_OSTEOCLAST_DIFFERENTIATION	23	-0.199304	-0.617708	0.954972	1
GO_MALE_GENITALIA_DEVELOPMENT	22	-0.197548	-0.616921	0.957952	1
GO_FERROUS_IRON_BINDING	23	-0.197614	-0.616354	0.95069	1
GO_NEGATIVE_REGULATION_OF_LYASE_ACTIVITY	21	-0.197744	-0.61495	0.952562	1
GO_HEART_VALVE_DEVELOPMENT	53	-0.160334	-0.613205	0.998182	1
GO_PIRNA_METABOLIC_PROCESS	16	-0.218056	-0.612178	0.954631	1
GO_ALCOHOL_CATABOLIC_PROCESS	52	-0.162795	-0.611468	0.992687	1
GO_REGULATION_OF_SYNAPTIC_VESICLE_ENDOCYTOSIS	18	-0.204111	-0.61135	0.936902	1
GO_DIPEPTIDASE_ACTIVITY	15	-0.216964	-0.611337	0.950382	1
GO_NEGATIVE_REGULATION_OF_CALCIUM_ION_TRANSPORT	55	-0.157651	-0.610902	0.987179	1
GO_VENTRICULAR_SYSTEM_DEVELOPMENT	26	-0.187691	-0.608835	0.964286	1
GO_CHONDROCYTE_DEVELOPMENT_INVOLVED_IN_ENDOCHONDRAL_BONE_MORPHOGENESIS	24	-0.190597	-0.607751	0.963031	1
GO_NEGATIVE_REGULATION_OF_INTRINSIC_APOPTOTIC_SIGNALING_PATHWAY_IN_RESPONSE_TO_DNA_DAMAGE	27	-0.184502	-0.607378	0.97331	1
GO_REGULATION_OF_SYNAPTIC_VESICLE_RECYCLING	26	-0.186073	-0.601876	0.975	1
GO_REGULATION_OF_CHROMATIN_BINDING	19	-0.200572	-0.601875	0.964637	1
GO_NEGATIVE_REGULATION_OF_MUSCLE_HYPERTROPHY	26	-0.187007	-0.601529	0.961609	1
GO_IRON_ION_TRANSPORT	72	-0.150347	-0.60066	1	1
GO_ANTIBIOTIC_CATABOLIC_PROCESS	50	-0.161307	-0.600051	0.989305	1
GO_IRON_ION_TRANSMEMBRANE_TRANSPORT	17	-0.204853	-0.599121	0.960966	1
GO_MODIFIED_AMINO_ACID_BINDING	83	-0.143745	-0.598666	0.998236	1
GO_NEGATIVE_REGULATION_OF_ADENYLATE_CYCLASE_ACTIVITY	17	-0.201845	-0.592933	0.97318	1
GO_ENDOCARDIAL_CUSHION_FORMATION	23	-0.189579	-0.592487	0.966605	1
GO_LIPID_STORAGE	65	-0.149982	-0.591935	0.996409	1
GO_NEGATIVE_REGULATION_OF_ADHERENS_JUNCTION_ORGANIZATION	18	-0.196899	-0.583077	0.96578	1
GO_PORE_COMPLEX	18	-0.196378	-0.582128	0.972426	1
GO_PHOSPHOLIPID_DEPHOSPHORYLATION	24	-0.182097	-0.577347	0.984095	1
GO_CELLULAR_RESPONSE_TO_THYROID_HORMONE_STIMULUS	15	-0.199032	-0.56684	0.971429	1
GO_DETERMINATION_OF_ADULT_LIFESPAN	16	-0.19294	-0.560145	0.982659	1
GO_DNA_BINDING_BENDING	20	-0.180744	-0.558314	0.981618	1
GO_PHOSPHATIDYLINOSITOL_ACYL_CHAIN_REMODELING	16	-0.198793	-0.556604	0.969231	1
GO_SCHAFFER_COLLATERAL__CA1_SYNAPSE	82	-0.134456	-0.555767	1	1
GO_LYMPH_NODE_DEVELOPMENT	16	-0.195041	-0.549677	0.981818	1
GO_PRESYNAPTIC_ACTIVE_ZONE_MEMBRANE	29	-0.160929	-0.540935	0.998124	1
GO_COBALAMIN_METABOLIC_PROCESS	20	-0.175484	-0.540343	0.990566	1
GO_HSP70_PROTEIN_BINDING	38	-0.149308	-0.538222	1	1
GO_RNA_POLYMERASE_II_CORE_PROMOTER_SEQUENCE_SPECIFIC_DNA_BINDING	35	-0.152149	-0.533977	0.99292	1
GO_PHOSPHOTRANSFERASE_ACTIVITY_FOR_OTHER_SUBSTITUTED_PHOSPHATE_GROUPS	18	-0.183971	-0.53157	0.985455	1
GO_CYTOPLASMIC_DYNEIN_COMPLEX	20	-0.174901	-0.53109	0.983673	1
GO_PULMONARY_VALVE_DEVELOPMENT	19	-0.176387	-0.525333	0.990672	1
GO_PHOSPHATIDYLINOSITOL_DEPHOSPHORYLATION	23	-0.164234	-0.524588	0.990654	1
GO_CEREBELLAR_CORTEX_DEVELOPMENT	45	-0.141716	-0.521911	0.998195	1
GO_DNA_REPAIR_COMPLEX	33	-0.147191	-0.511336	1	1
GO_CELL_DIFFERENTIATION_IN_HINDBRAIN	18	-0.169539	-0.501201	0.988528	1
GO_MALE_MEIOSIS_I	22	-0.159119	-0.501105	0.996357	1
GO_HEPARAN_SULFATE_SULFOTRANSFERASE_ACTIVITY	15	-0.177635	-0.497016	0.988281	1
GO_PROTEIN_HETEROTETRAMERIZATION	52	-0.128834	-0.489063	1	1
GO_REGULATION_OF_OXIDATIVE_PHOSPHORYLATION	24	-0.154478	-0.486421	0.996032	1
GO_REGULATION_OF_DNA_DAMAGE_CHECKPOINT	15	-0.170401	-0.47208	0.990458	1
GO_SYNAPTIC_VESICLE_PRIMING	17	-0.163175	-0.467703	0.994424	1
GO_COPI_COATED_VESICLE	23	-0.137744	-0.438475	1	1
GO_COPI_COATED_VESICLE_MEMBRANE	16	-0.147684	-0.425767	1	1
GO_REGULATION_OF_MITOCHONDRIAL_TRANSLATION	18	-0.144613	-0.421218	0.998081	1
GO_CEREBELLAR_PURKINJE_CELL_LAYER_DEVELOPMENT	23	-0.132117	-0.404568	1	1
GO_GLYCEROPHOSPHOLIPID_CATABOLIC_PROCESS	22	-0.117888	-0.365916	1	0.999982
