# Supplementary material for: Genomic, transcriptomic, and viral integration profiles associated with recurrent/metastatic progression in high‐risk human papillomavirus cervical carcinomas
Source: Cancer Med. 2020 Oct 5;9(21):8243–57. doi: 10.1002/cam4.3426 (PMC7643681; doi:10.1002/cam4.3426)
Supplement: Supplementary file 6 — Table S5 [file CAM4-9-8243-s006.xlsx]

## Sheet: 1.Hallmark
NAME	SIZE	ES	NES	NOM p-val	FDR q-val
HALLMARK_INTERFERON_GAMMA_RESPONSE	196	0.565698	2.80099	0	0
HALLMARK_INTERFERON_ALPHA_RESPONSE	92	0.615588	2.73035	0	0
HALLMARK_MYC_TARGETS_V1	191	0.513878	2.56776	0	0
HALLMARK_MITOTIC_SPINDLE	195	0.45776	2.28627	0	0
HALLMARK_P53_PATHWAY	194	0.448269	2.22497	0	0
HALLMARK_TNFA_SIGNALING_VIA_NFKB	196	0.433525	2.15307	0	0
HALLMARK_IL6_JAK_STAT3_SIGNALING	86	0.487194	2.1072	0	0
HALLMARK_ALLOGRAFT_REJECTION	199	0.428137	2.09939	0	0
HALLMARK_MTORC1_SIGNALING	195	0.406719	1.99575	0	0.000233333
HALLMARK_G2M_CHECKPOINT	186	0.403302	1.99243	0	0.00021
HALLMARK_PI3K_AKT_MTOR_SIGNALING	104	0.42717	1.91488	0	0.000806061
HALLMARK_IL2_STAT5_SIGNALING	195	0.381663	1.87435	0	0.00124722
HALLMARK_MYC_TARGETS_V2	58	0.451969	1.82344	0.00480769	0.00211211
HALLMARK_INFLAMMATORY_RESPONSE	197	0.350695	1.74722	0	0.00314423
HALLMARK_E2F_TARGETS	189	0.346009	1.69383	0	0.00391066
HALLMARK_APOPTOSIS	159	0.351182	1.68652	0	0.00379124
HALLMARK_ESTROGEN_RESPONSE_EARLY	192	0.33867	1.67074	0	0.00396062
HALLMARK_ANDROGEN_RESPONSE	96	0.376254	1.66846	0	0.00401509
HALLMARK_DNA_REPAIR	139	0.35139	1.6351	0	0.00500837
HALLMARK_OXIDATIVE_PHOSPHORYLATION	182	0.336118	1.62763	0	0.00483573
HALLMARK_HEME_METABOLISM	191	0.319566	1.57227	0	0.00799783
HALLMARK_PEROXISOME	101	0.343593	1.56296	0.00686499	0.00853356
HALLMARK_TGF_BETA_SIGNALING	54	0.385733	1.53737	0.0168269	0.00998837
HALLMARK_GLYCOLYSIS	195	0.310256	1.53531	0.00265957	0.009857
HALLMARK_UV_RESPONSE_UP	154	0.311596	1.50429	0	0.0127618
HALLMARK_ESTROGEN_RESPONSE_LATE	196	0.302545	1.49912	0	0.0129736
HALLMARK_FATTY_ACID_METABOLISM	155	0.306379	1.48208	0	0.0143479
HALLMARK_PROTEIN_SECRETION	95	0.31739	1.39618	0.0216346	0.0314699
HALLMARK_ADIPOGENESIS	190	0.283072	1.38843	0.0148883	0.0322441
HALLMARK_UNFOLDED_PROTEIN_RESPONSE	108	0.301576	1.36416	0.0159453	0.038625
HALLMARK_NOTCH_SIGNALING	32	0.38874	1.35996	0.0833333	0.0384941
HALLMARK_COMPLEMENT	194	0.267651	1.32615	0.0176768	0.0507768
HALLMARK_CHOLESTEROL_HOMEOSTASIS	73	0.306437	1.30706	0.0572034	0.0595587
HALLMARK_HYPOXIA	190	0.25857	1.28612	0.0380711	0.0685254
HALLMARK_REACTIVE_OXYGEN_SPECIES_PATHWAY	45	0.330423	1.23979	0.137339	0.0987511
HALLMARK_BILE_ACID_METABOLISM	112	0.263174	1.20966	0.116625	0.123769
HALLMARK_APICAL_JUNCTION	194	0.238509	1.17277	0.0918919	0.159125
HALLMARK_KRAS_SIGNALING_UP	194	0.225199	1.125	0.179104	0.215623
HALLMARK_WNT_BETA_CATENIN_SIGNALING	42	0.292048	1.09009	0.309368	0.268461
HALLMARK_XENOBIOTIC_METABOLISM	198	0.219065	1.07793	0.289406	0.28444
HALLMARK_APICAL_SURFACE	43	0.281172	1.05599	0.342995	0.322585
HALLMARK_HEDGEHOG_SIGNALING	35	0.211006	0.750767	0.886266	0.965869

## Sheet: 2.Biocarta
NAME	SIZE	ES	NES	NOM p-val	FDR q-val
BIOCARTA_IL2RB_PATHWAY	37	0.573609	2.12513	0	0.0115199
BIOCARTA_EIF4_PATHWAY	24	0.614991	1.99152	0	0.0284364
BIOCARTA_FAS_PATHWAY	30	0.547289	1.93204	0	0.0443034
BIOCARTA_P53HYPOXIA_PATHWAY	21	0.597197	1.92828	0.00220264	0.034671
BIOCARTA_CTLA4_PATHWAY	20	0.61865	1.92774	0.00208768	0.0277368
BIOCARTA_RACCYCD_PATHWAY	26	0.571616	1.92763	0.00218818	0.023114
BIOCARTA_ATM_PATHWAY	19	0.611923	1.92274	0	0.0203541
BIOCARTA_VDR_PATHWAY	24	0.588249	1.91147	0	0.0211858
BIOCARTA_MAPK_PATHWAY	81	0.431387	1.86654	0	0.0312249
BIOCARTA_GLEEVEC_PATHWAY	23	0.569962	1.86147	0	0.0298704
BIOCARTA_CASPASE_PATHWAY	22	0.591527	1.85671	0	0.0289057
BIOCARTA_ERAD_PATHWAY	19	0.59385	1.8465	0	0.0289019
BIOCARTA_TCR_PATHWAY	44	0.487608	1.8299	0.00215983	0.0333568
BIOCARTA_HIVNEF_PATHWAY	56	0.455993	1.82286	0	0.0333466
BIOCARTA_RAS_PATHWAY	22	0.559493	1.81397	0.00649351	0.0334604
BIOCARTA_PYK2_PATHWAY	27	0.544668	1.79491	0	0.0373334
BIOCARTA_P53_PATHWAY	16	0.613809	1.77316	0.00208768	0.043384
BIOCARTA_PTEN_PATHWAY	18	0.568419	1.73919	0.0107991	0.0547696
BIOCARTA_NO2IL12_PATHWAY	15	0.594443	1.71758	0.0165631	0.0615272
BIOCARTA_CSK_PATHWAY	20	0.555348	1.6876	0.012848	0.0750073
BIOCARTA_MTOR_PATHWAY	21	0.518385	1.67739	0.00875273	0.0770365
BIOCARTA_TID_PATHWAY	19	0.554896	1.67168	0.0105485	0.0769029
BIOCARTA_CERAMIDE_PATHWAY	21	0.523955	1.66639	0.00672646	0.0773302
BIOCARTA_PTDINS_PATHWAY	23	0.517377	1.66604	0.0111111	0.0744243
BIOCARTA_ARENRF2_PATHWAY	20	0.523335	1.66258	0.0132159	0.0731458
BIOCARTA_NKCELLS_PATHWAY	20	0.529907	1.63427	0.0238612	0.0865092
BIOCARTA_G1_PATHWAY	28	0.483105	1.61639	0.0224949	0.0938075
BIOCARTA_AKT_PATHWAY	22	0.499314	1.61384	0.0116279	0.0919924
BIOCARTA_DEATH_PATHWAY	29	0.468849	1.59436	0.0239651	0.10284
BIOCARTA_41BB_PATHWAY	18	0.526389	1.59071	0.0206612	0.101618
BIOCARTA_STATHMIN_PATHWAY	20	0.499212	1.58419	0.037422	0.10313
BIOCARTA_ERK_PATHWAY	27	0.461425	1.57003	0.0404494	0.110099
BIOCARTA_IGF1MTOR_PATHWAY	19	0.501123	1.56707	0.0309051	0.109007
BIOCARTA_CXCR4_PATHWAY	19	0.515741	1.56063	0.0295858	0.110651
BIOCARTA_BIOPEPTIDES_PATHWAY	29	0.457297	1.55914	0.0133333	0.108438
BIOCARTA_TALL1_PATHWAY	15	0.54265	1.55318	0.0414079	0.109838
BIOCARTA_BCELLSURVIVAL_PATHWAY	15	0.529247	1.5269	0.0593047	0.127881
BIOCARTA_MITOCHONDRIA_PATHWAY	19	0.498197	1.51661	0.0328228	0.132964
BIOCARTA_GH_PATHWAY	27	0.446236	1.51421	0.0258621	0.131769
BIOCARTA_RELA_PATHWAY	15	0.528024	1.51329	0.0469083	0.129257
BIOCARTA_ARF_PATHWAY	17	0.506528	1.51223	0.0447427	0.126865
BIOCARTA_IL7_PATHWAY	16	0.503487	1.50726	0.0445434	0.127825
BIOCARTA_MAL_PATHWAY	19	0.483736	1.50004	0.0426439	0.131145
BIOCARTA_IL6_PATHWAY	21	0.476677	1.48715	0.049569	0.137945
BIOCARTA_TNFR1_PATHWAY	29	0.426218	1.48098	0.049217	0.13944
BIOCARTA_GSK3_PATHWAY	20	0.473249	1.46949	0.0501089	0.14532
BIOCARTA_TNFR2_PATHWAY	16	0.508399	1.46287	0.0511247	0.147675
BIOCARTA_MET_PATHWAY	33	0.407091	1.45896	0.0498866	0.148316
BIOCARTA_FCER1_PATHWAY	39	0.393495	1.45816	0.0357143	0.146143
BIOCARTA_IL12_PATHWAY	19	0.475388	1.44653	0.0818584	0.15308
BIOCARTA_RAC1_PATHWAY	21	0.457857	1.43737	0.0808511	0.157455
BIOCARTA_IL2_PATHWAY	22	0.449289	1.43452	0.0741525	0.15691
BIOCARTA_EPO_PATHWAY	19	0.451265	1.41783	0.0962441	0.167819
BIOCARTA_TEL_PATHWAY	17	0.476345	1.41732	0.0852391	0.16518
BIOCARTA_ARAP_PATHWAY	17	0.465988	1.40907	0.0917031	0.169717
BIOCARTA_AMAN_PATHWAY	15	0.483226	1.39655	0.0878661	0.178755
BIOCARTA_TOB1_PATHWAY	19	0.445844	1.38458	0.0923423	0.187843
BIOCARTA_PML_PATHWAY	17	0.462924	1.38381	0.0985011	0.185215
BIOCARTA_BCR_PATHWAY	33	0.392178	1.38154	0.0731132	0.184652
BIOCARTA_CELLCYCLE_PATHWAY	23	0.410568	1.36325	0.104121	0.200154
BIOCARTA_EIF_PATHWAY	16	0.468416	1.35856	0.125541	0.201163
BIOCARTA_PDZS_PATHWAY	17	0.450806	1.3505	0.122699	0.206369
BIOCARTA_NFKB_PATHWAY	21	0.432093	1.34871	0.0851528	0.204911
BIOCARTA_KERATINOCYTE_PATHWAY	46	0.348856	1.34844	0.0609481	0.202011
BIOCARTA_PITX2_PATHWAY	16	0.460557	1.34088	0.126638	0.206725
BIOCARTA_FMLP_PATHWAY	34	0.376135	1.34015	0.0870588	0.204128
BIOCARTA_CCR5_PATHWAY	17	0.452377	1.33956	0.120902	0.201884
BIOCARTA_CALCINEURIN_PATHWAY	18	0.439257	1.33017	0.106576	0.209102
BIOCARTA_EGF_PATHWAY	27	0.395146	1.3279	0.0993378	0.208839
BIOCARTA_TH1TH2_PATHWAY	21	0.423522	1.31906	0.127473	0.21568
BIOCARTA_EFP_PATHWAY	16	0.45359	1.30522	0.136659	0.227811
BIOCARTA_IL3_PATHWAY	15	0.445071	1.2907	0.147903	0.242307
BIOCARTA_ETS_PATHWAY	17	0.436414	1.27207	0.151261	0.260667
BIOCARTA_PDGF_PATHWAY	28	0.370303	1.23965	0.162162	0.298485
BIOCARTA_INSULIN_PATHWAY	21	0.38386	1.23907	0.200864	0.295564
BIOCARTA_INTEGRIN_PATHWAY	34	0.345966	1.23639	0.17551	0.295489
BIOCARTA_CHEMICAL_PATHWAY	18	0.408462	1.22174	0.197849	0.312294
BIOCARTA_AT1R_PATHWAY	27	0.362544	1.21548	0.17437	0.317263
BIOCARTA_HCMV_PATHWAY	17	0.406992	1.21104	0.20354	0.318842
BIOCARTA_NTHI_PATHWAY	22	0.375008	1.20509	0.198704	0.322806
BIOCARTA_G2_PATHWAY	24	0.363754	1.18928	0.205128	0.34095
BIOCARTA_IGF1_PATHWAY	21	0.371052	1.15499	0.261641	0.390701
BIOCARTA_P38MAPK_PATHWAY	36	0.314983	1.14618	0.234086	0.400535
BIOCARTA_TGFB_PATHWAY	19	0.382576	1.1454	0.272537	0.397436
BIOCARTA_IGF1R_PATHWAY	23	0.355257	1.14131	0.268994	0.399729
BIOCARTA_ATRBRCA_PATHWAY	22	0.353882	1.13842	0.283898	0.399884
BIOCARTA_NDKDYNAMIN_PATHWAY	17	0.374527	1.12718	0.298387	0.414238
BIOCARTA_LONGEVITY_PATHWAY	15	0.392103	1.11104	0.345263	0.436296
BIOCARTA_DC_PATHWAY	17	0.361986	1.08413	0.335417	0.477809
BIOCARTA_MEF2D_PATHWAY	18	0.35001	1.07066	0.363248	0.496693
BIOCARTA_CDMAC_PATHWAY	16	0.359287	1.06992	0.364238	0.492395
BIOCARTA_HER2_PATHWAY	23	0.324828	1.05015	0.381176	0.52228
BIOCARTA_LAIR_PATHWAY	16	0.35963	1.04992	0.371991	0.516992
BIOCARTA_NGF_PATHWAY	20	0.330362	1.04283	0.37931	0.524518
BIOCARTA_CREB_PATHWAY	22	0.320738	1.03834	0.413174	0.526259
BIOCARTA_TOLL_PATHWAY	25	0.31823	1.03766	0.399577	0.521983
BIOCARTA_TFF_PATHWAY	24	0.303441	0.993005	0.464286	0.602347
BIOCARTA_PGC1A_PATHWAY	15	0.336463	0.976675	0.495918	0.626898
BIOCARTA_NKT_PATHWAY	26	0.290825	0.972815	0.504292	0.628936
BIOCARTA_AGR_PATHWAY	32	0.26722	0.965207	0.498871	0.637827
BIOCARTA_TPO_PATHWAY	24	0.283921	0.918886	0.577253	0.726676
BIOCARTA_SPPA_PATHWAY	16	0.305211	0.91057	0.589362	0.737526
BIOCARTA_GCR_PATHWAY	17	0.310383	0.906771	0.571106	0.738383
BIOCARTA_STRESS_PATHWAY	24	0.275907	0.895442	0.616302	0.754051
BIOCARTA_CYTOKINE_PATHWAY	18	0.293009	0.886788	0.605791	0.764925
BIOCARTA_ECM_PATHWAY	19	0.291731	0.882172	0.613726	0.766841
BIOCARTA_MTA3_PATHWAY	17	0.294646	0.868153	0.655914	0.789597
BIOCARTA_CARM_ER_PATHWAY	26	0.261228	0.864397	0.66805	0.788967
BIOCARTA_WNT_PATHWAY	24	0.258874	0.846343	0.703125	0.816831
BIOCARTA_NO1_PATHWAY	28	0.244345	0.831955	0.704403	0.836632
BIOCARTA_ERYTH_PATHWAY	15	0.282687	0.82369	0.692308	0.845397
BIOCARTA_BARRESTIN_SRC_PATHWAY	16	0.282199	0.816793	0.746479	0.850103
BIOCARTA_HDAC_PATHWAY	25	0.241079	0.791888	0.783262	0.8862
BIOCARTA_INFLAM_PATHWAY	26	0.237067	0.785812	0.794311	0.889124
BIOCARTA_CTCF_PATHWAY	24	0.23175	0.763637	0.827443	0.917144
BIOCARTA_NFAT_PATHWAY	50	0.195882	0.760611	0.907621	0.913544
BIOCARTA_LIS1_PATHWAY	19	0.243661	0.75203	0.830065	0.918463
BIOCARTA_VIP_PATHWAY	26	0.215606	0.72674	0.895522	0.945932
BIOCARTA_HIF_PATHWAY	15	0.245622	0.715306	0.85439	0.95215
BIOCARTA_GPCR_PATHWAY	30	0.205662	0.710104	0.90708	0.950873
BIOCARTA_BAD_PATHWAY	25	0.216799	0.705949	0.904762	0.947705
BIOCARTA_VEGF_PATHWAY	27	0.206054	0.701636	0.929047	0.944473
BIOCARTA_PPARA_PATHWAY	52	0.178042	0.690428	0.960954	0.948167
BIOCARTA_EDG1_PATHWAY	22	0.194298	0.620966	0.964059	0.993584
BIOCARTA_CARDIACEGF_PATHWAY	18	0.204509	0.612314	0.955128	0.98998
BIOCARTA_MPR_PATHWAY	21	0.184136	0.584375	0.98234	0.994093
BIOCARTA_SHH_PATHWAY	16	0.200022	0.580707	0.974082	0.987477
BIOCARTA_PAR1_PATHWAY	19	0.179378	0.552446	0.99115	0.987772

## Sheet: 3.Kegg
NAME	SIZE	ES	NES	NOM p-val	FDR q-val
KEGG_SPLICEOSOME	110	0.536028	2.42895	0	0
KEGG_ENDOCYTOSIS	174	0.423869	2.09445	0	0.00458997
KEGG_ALLOGRAFT_REJECTION	35	0.560169	2.08429	0	0.00305998
KEGG_LEISHMANIA_INFECTION	70	0.489165	2.07124	0	0.00273654
KEGG_T_CELL_RECEPTOR_SIGNALING_PATHWAY	106	0.458129	2.0546	0	0.00284017
KEGG_NEUROTROPHIN_SIGNALING_PATHWAY	125	0.43185	2.02679	0	0.00356705
KEGG_FC_GAMMA_R_MEDIATED_PHAGOCYTOSIS	92	0.455505	2.0001	0	0.00402916
KEGG_TYPE_I_DIABETES_MELLITUS	41	0.535089	1.97765	0	0.00352551
KEGG_B_CELL_RECEPTOR_SIGNALING_PATHWAY	74	0.44805	1.90559	0	0.00839139
KEGG_ACUTE_MYELOID_LEUKEMIA	57	0.471466	1.89096	0	0.00949432
KEGG_PROTEASOME	43	0.509409	1.88268	0	0.00938512
KEGG_CHEMOKINE_SIGNALING_PATHWAY	184	0.3865	1.87828	0	0.00875618
KEGG_CELL_CYCLE	118	0.407948	1.86391	0	0.00900919
KEGG_PANCREATIC_CANCER	69	0.440182	1.84789	0	0.00985747
KEGG_CHRONIC_MYELOID_LEUKEMIA	73	0.424649	1.8094	0	0.0139899
KEGG_EPITHELIAL_CELL_SIGNALING_IN_HELICOBACTER_PYLORI_INFECTION	67	0.42684	1.76893	0.00214592	0.0194701
KEGG_P53_SIGNALING_PATHWAY	65	0.422239	1.75097	0	0.0221911
KEGG_LEUKOCYTE_TRANSENDOTHELIAL_MIGRATION	114	0.381125	1.74628	0	0.0216
KEGG_PATHWAYS_IN_CANCER	321	0.333412	1.74353	0	0.0207399
KEGG_SMALL_CELL_LUNG_CANCER	84	0.399808	1.71436	0	0.0250281
KEGG_GRAFT_VERSUS_HOST_DISEASE	38	0.46752	1.7043	0.00219298	0.0252855
KEGG_NON_SMALL_CELL_LUNG_CANCER	54	0.425251	1.69133	0.00209644	0.0269455
KEGG_UBIQUITIN_MEDIATED_PROTEOLYSIS	130	0.352718	1.66083	0	0.0338843
KEGG_PRION_DISEASES	35	0.458637	1.64295	0.0113122	0.0379387
KEGG_RENAL_CELL_CARCINOMA	66	0.385808	1.62146	0.00674157	0.04355
KEGG_NOD_LIKE_RECEPTOR_SIGNALING_PATHWAY	60	0.39794	1.61073	0.00438597	0.045686
KEGG_APOPTOSIS	86	0.366128	1.60428	0.00228311	0.0462258
KEGG_FRUCTOSE_AND_MANNOSE_METABOLISM	33	0.453034	1.58974	0.013363	0.0513125
KEGG_VALINE_LEUCINE_AND_ISOLEUCINE_DEGRADATION	43	0.43466	1.58685	0.0111111	0.0504321
KEGG_FC_EPSILON_RI_SIGNALING_PATHWAY	78	0.373412	1.58329	0.00688073	0.0504122
KEGG_BLADDER_CANCER	40	0.422728	1.57587	0.0139535	0.051709
KEGG_INSULIN_SIGNALING_PATHWAY	137	0.332018	1.56322	0	0.0555677
KEGG_PRIMARY_IMMUNODEFICIENCY	35	0.429371	1.55901	0.0201342	0.0563488
KEGG_HEMATOPOIETIC_CELL_LINEAGE	84	0.363122	1.55582	0.00740741	0.0564943
KEGG_MAPK_SIGNALING_PATHWAY	263	0.303679	1.54889	0	0.0584213
KEGG_CELL_ADHESION_MOLECULES_CAMS	128	0.32803	1.54504	0	0.0586906
KEGG_TERPENOID_BACKBONE_BIOSYNTHESIS	15	0.525725	1.52985	0.0506608	0.0637853
KEGG_NOTCH_SIGNALING_PATHWAY	47	0.39312	1.50433	0.0127389	0.0765026
KEGG_ADHERENS_JUNCTION	68	0.360045	1.49182	0.00707547	0.0817197
KEGG_ENDOMETRIAL_CANCER	52	0.371289	1.48783	0.0178174	0.0820803
KEGG_TYPE_II_DIABETES_MELLITUS	46	0.38692	1.48082	0.0242826	0.0844226
KEGG_REGULATION_OF_ACTIN_CYTOSKELETON	208	0.293903	1.47765	0.00763359	0.0846262
KEGG_COLORECTAL_CANCER	62	0.363713	1.4733	0.0135747	0.0849507
KEGG_MTOR_SIGNALING_PATHWAY	51	0.379113	1.46177	0.0339367	0.0898308
KEGG_STEROID_BIOSYNTHESIS	15	0.504738	1.43512	0.0724638	0.107303
KEGG_GLIOMA	65	0.350557	1.42812	0.0217865	0.110859
KEGG_GLYOXYLATE_AND_DICARBOXYLATE_METABOLISM	16	0.488751	1.42422	0.0685225	0.11149
KEGG_ERBB_SIGNALING_PATHWAY	86	0.32777	1.42045	0.0250627	0.112174
KEGG_VEGF_SIGNALING_PATHWAY	74	0.333553	1.41787	0.027027	0.111986
KEGG_PARKINSONS_DISEASE	99	0.319372	1.40856	0.025641	0.117215
KEGG_JAK_STAT_SIGNALING_PATHWAY	151	0.289448	1.37271	0.00992556	0.148774
KEGG_OOCYTE_MEIOSIS	110	0.297903	1.35302	0.0408163	0.166126
KEGG_PROSTATE_CANCER	89	0.306097	1.35052	0.0527578	0.165258
KEGG_ANTIGEN_PROCESSING_AND_PRESENTATION	83	0.312819	1.3479	0.043578	0.165022
KEGG_TOLL_LIKE_RECEPTOR_SIGNALING_PATHWAY	101	0.304336	1.34394	0.0425	0.166553
KEGG_PEROXISOME	77	0.31422	1.32529	0.0602679	0.184866
KEGG_GNRH_SIGNALING_PATHWAY	100	0.297356	1.31931	0.0356295	0.188418
KEGG_GLYCOSPHINGOLIPID_BIOSYNTHESIS_LACTO_AND_NEOLACTO_SERIES	25	0.403047	1.3152	0.121535	0.189857
KEGG_NATURAL_KILLER_CELL_MEDIATED_CYTOTOXICITY	134	0.278113	1.30371	0.0544041	0.200193
KEGG_GLYCEROPHOSPHOLIPID_METABOLISM	70	0.304358	1.30017	0.0681818	0.201866
KEGG_GLYCOLYSIS_GLUCONEOGENESIS	61	0.313707	1.29414	0.0873362	0.206427
KEGG_PENTOSE_PHOSPHATE_PATHWAY	25	0.37702	1.25146	0.163793	0.262964
KEGG_VASCULAR_SMOOTH_MUSCLE_CONTRACTION	112	0.274877	1.24998	0.0825893	0.261218
KEGG_PATHOGENIC_ESCHERICHIA_COLI_INFECTION	53	0.31113	1.23861	0.143851	0.275941
KEGG_PHOSPHATIDYLINOSITOL_SIGNALING_SYSTEM	76	0.275954	1.18872	0.151376	0.363461
KEGG_AXON_GUIDANCE	127	0.252801	1.18021	0.106965	0.375167
KEGG_ALZHEIMERS_DISEASE	144	0.250541	1.177	0.123457	0.375553
KEGG_PROGESTERONE_MEDIATED_OOCYTE_MATURATION	85	0.268642	1.17514	0.16055	0.373867
KEGG_OXIDATIVE_PHOSPHORYLATION	101	0.264126	1.16972	0.160465	0.379986
KEGG_FATTY_ACID_METABOLISM	40	0.316296	1.15884	0.213656	0.397332
KEGG_RIBOSOME	86	0.262112	1.1427	0.182464	0.427528
KEGG_AMINO_SUGAR_AND_NUCLEOTIDE_SUGAR_METABOLISM	43	0.302993	1.14193	0.244589	0.423572
KEGG_HUNTINGTONS_DISEASE	160	0.234943	1.13647	0.14951	0.429264
KEGG_PYRIMIDINE_METABOLISM	96	0.254936	1.13587	0.202643	0.425159
KEGG_THYROID_CANCER	29	0.328155	1.13474	0.247335	0.421333
KEGG_ONE_CARBON_POOL_BY_FOLATE	17	0.383706	1.13019	0.267635	0.425924
KEGG_RIG_I_LIKE_RECEPTOR_SIGNALING_PATHWAY	69	0.270114	1.12429	0.227064	0.43299
KEGG_DORSO_VENTRAL_AXIS_FORMATION	24	0.343072	1.11495	0.298056	0.448802
KEGG_RNA_DEGRADATION	52	0.278653	1.1043	0.270208	0.469558
KEGG_TRYPTOPHAN_METABOLISM	39	0.292999	1.10247	0.288382	0.468299
KEGG_AMINOACYL_TRNA_BIOSYNTHESIS	41	0.293768	1.09813	0.30989	0.472781
KEGG_BUTANOATE_METABOLISM	34	0.312582	1.0935	0.310493	0.478269
KEGG_HEDGEHOG_SIGNALING_PATHWAY	56	0.275673	1.08768	0.284464	0.486626
KEGG_LYSOSOME	119	0.235178	1.08632	0.263547	0.484158
KEGG_PYRUVATE_METABOLISM	39	0.294476	1.07928	0.300429	0.495081
KEGG_ADIPOCYTOKINE_SIGNALING_PATHWAY	67	0.258631	1.07459	0.310268	0.500971
KEGG_SNARE_INTERACTIONS_IN_VESICULAR_TRANSPORT	38	0.286027	1.06554	0.344828	0.516934
KEGG_GLYCOSAMINOGLYCAN_BIOSYNTHESIS_CHONDROITIN_SULFATE	22	0.332766	1.06313	0.361522	0.517559
KEGG_PROPANOATE_METABOLISM	31	0.296337	1.04462	0.390519	0.558467
KEGG_AUTOIMMUNE_THYROID_DISEASE	50	0.26776	1.04271	0.371041	0.557268
KEGG_ARGININE_AND_PROLINE_METABOLISM	51	0.263829	1.03571	0.376126	0.569624
KEGG_TIGHT_JUNCTION	128	0.222076	1.03477	0.366197	0.565688
KEGG_INTESTINAL_IMMUNE_NETWORK_FOR_IGA_PRODUCTION	45	0.261769	1.01867	0.421471	0.601514
KEGG_ASTHMA	28	0.302015	1.0156	0.405579	0.603193
KEGG_CYTOKINE_CYTOKINE_RECEPTOR_INTERACTION	257	0.199735	1.01466	0.382051	0.599151
KEGG_NUCLEOTIDE_EXCISION_REPAIR	44	0.264439	0.999695	0.428571	0.632759
KEGG_LYSINE_DEGRADATION	39	0.268577	0.99567	0.431915	0.638067
KEGG_CYTOSOLIC_DNA_SENSING_PATHWAY	55	0.250458	0.99255	0.454945	0.639091
KEGG_ALANINE_ASPARTATE_AND_GLUTAMATE_METABOLISM	32	0.285816	0.992028	0.461538	0.63405
KEGG_O_GLYCAN_BIOSYNTHESIS	26	0.2959	0.988278	0.448421	0.637862
KEGG_WNT_SIGNALING_PATHWAY	149	0.205056	0.975546	0.498728	0.665409
KEGG_TGF_BETA_SIGNALING_PATHWAY	85	0.224942	0.972663	0.475	0.666594
KEGG_FOCAL_ADHESION	196	0.194458	0.963752	0.574359	0.684662
KEGG_VIBRIO_CHOLERAE_INFECTION	53	0.242004	0.952051	0.515556	0.710741
KEGG_NICOTINATE_AND_NICOTINAMIDE_METABOLISM	22	0.300367	0.948639	0.54013	0.712989
KEGG_GLYCINE_SERINE_AND_THREONINE_METABOLISM	31	0.270441	0.946086	0.51634	0.71332
KEGG_ETHER_LIPID_METABOLISM	29	0.274915	0.945008	0.555299	0.709351
KEGG_GLYCOSPHINGOLIPID_BIOSYNTHESIS_GANGLIO_SERIES	15	0.328693	0.929654	0.543967	0.744907
KEGG_SYSTEMIC_LUPUS_ERYTHEMATOSUS	126	0.202499	0.928574	0.642544	0.741615
KEGG_LONG_TERM_POTENTIATION	69	0.223017	0.923537	0.620225	0.747906
KEGG_ARRHYTHMOGENIC_RIGHT_VENTRICULAR_CARDIOMYOPATHY_ARVC	74	0.212182	0.89596	0.670481	0.813221
KEGG_ALPHA_LINOLENIC_ACID_METABOLISM	18	0.291177	0.884429	0.621118	0.835268
KEGG_MELANOMA	71	0.21194	0.879625	0.728365	0.840869
KEGG_MELANOGENESIS	101	0.193566	0.877719	0.744472	0.838063
KEGG_BASAL_TRANSCRIPTION_FACTORS	35	0.241531	0.855007	0.679372	0.883461
KEGG_PROTEIN_EXPORT	22	0.268031	0.853325	0.695842	0.879922
KEGG_BASAL_CELL_CARCINOMA	55	0.213525	0.85081	0.763761	0.877559
KEGG_N_GLYCAN_BIOSYNTHESIS	46	0.221627	0.829326	0.761468	0.915979
KEGG_INOSITOL_PHOSPHATE_METABOLISM	54	0.206144	0.819126	0.823899	0.928713
KEGG_GLUTATHIONE_METABOLISM	50	0.202565	0.790361	0.83878	0.973075
KEGG_BASE_EXCISION_REPAIR	33	0.222915	0.788723	0.826754	0.967761
KEGG_PURINE_METABOLISM	148	0.158131	0.752051	0.972569	1
KEGG_GLYCEROLIPID_METABOLISM	43	0.195162	0.74101	0.90393	1
KEGG_PHENYLALANINE_METABOLISM	17	0.247373	0.72919	0.839662	1
KEGG_HISTIDINE_METABOLISM	27	0.216178	0.728028	0.881974	1
KEGG_RNA_POLYMERASE	29	0.208524	0.718784	0.903967	1
KEGG_GLYCOSAMINOGLYCAN_DEGRADATION	21	0.223043	0.717881	0.889371	1
KEGG_GALACTOSE_METABOLISM	26	0.210398	0.685163	0.907895	1
KEGG_OTHER_GLYCAN_DEGRADATION	16	0.230261	0.684231	0.883436	1
KEGG_BETA_ALANINE_METABOLISM	22	0.210354	0.677517	0.90708	1
KEGG_GLYCOSAMINOGLYCAN_BIOSYNTHESIS_HEPARAN_SULFATE	26	0.203855	0.667573	0.92638	1
KEGG_SPHINGOLIPID_METABOLISM	36	0.185702	0.663572	0.961625	1
KEGG_HOMOLOGOUS_RECOMBINATION	24	0.200601	0.662692	0.926991	0.993689
KEGG_DNA_REPLICATION	36	0.168352	0.621959	0.980892	1
KEGG_CITRATE_CYCLE_TCA_CYCLE	30	0.173631	0.598308	0.987207	0.997878
KEGG_SELENOAMINO_ACID_METABOLISM	25	0.172247	0.572953	0.991453	0.994138

## Sheet: 4.Reactome
NAME	SIZE	ES	NES	NOM p-val	FDR q-val
REACTOME_INTERFERON_GAMMA_SIGNALING	90	0.579919	2.53792	0	0
REACTOME_MRNA_SPLICING	170	0.490211	2.34945	0	0
REACTOME_INTERFERON_SIGNALING	196	0.471119	2.33099	0	0
REACTOME_HOST_INTERACTIONS_OF_HIV_FACTORS	126	0.494354	2.32253	0	0
REACTOME_PROCESSING_OF_CAPPED_INTRON_CONTAINING_PRE_MRNA	219	0.454828	2.29242	0	0
REACTOME_TCR_SIGNALING	113	0.49846	2.28724	0	0
REACTOME_PROGRAMMED_CELL_DEATH	175	0.465367	2.26804	0	0.00022
REACTOME_CYCLIN_A:CDK2_ASSOCIATED_EVENTS_AT_S_PHASE_ENTRY	84	0.512647	2.25263	0	0.000389
REACTOME_INTERLEUKIN_12_SIGNALING	45	0.579749	2.22097	0	0.000346
REACTOME_ACTIVATION_OF_NF_KAPPAB_IN_B_CELLS	66	0.53731	2.21485	0	0.000311
REACTOME_HIV_INFECTION	217	0.439791	2.21392	0	0.000283
REACTOME_INTERLEUKIN_12_FAMILY_SIGNALING	55	0.550886	2.19692	0	0.000259
REACTOME_DOWNSTREAM_TCR_SIGNALING	93	0.497527	2.17771	0	0.000491
REACTOME_INTERFERON_ALPHA_BETA_SIGNALING	69	0.518646	2.15846	0	0.000456
REACTOME_ANTIVIRAL_MECHANISM_BY_IFN_STIMULATED_GENES	78	0.508125	2.15817	0	0.000426
REACTOME_NEGATIVE_REGULATORS_OF_DDX58_IFIH1_SIGNALING	34	0.605012	2.13875	0	0.000997
REACTOME_GENE_AND_PROTEIN_EXPRESSION_BY_JAK_STAT_SIGNALING_AFTER_INTERLEUKIN_12_STIMULATION	36	0.59659	2.13419	0	0.00112067
REACTOME_CLEC7A_DECTIN_1_SIGNALING	99	0.480231	2.12978	0	0.00105841
REACTOME_FCGAMMA_RECEPTOR_FCGR_DEPENDENT_PHAGOCYTOSIS	83	0.494019	2.12842	0	0.0010027
REACTOME_PHOSPHORYLATION_OF_CD3_AND_TCR_ZETA_CHAINS	19	0.68644	2.12296	0	0.00118835
REACTOME_PROTEIN_UBIQUITINATION	77	0.493182	2.11584	0	0.00127607
REACTOME_DEGRADATION_OF_BETA_CATENIN_BY_THE_DESTRUCTION_COMPLEX	81	0.491529	2.1052	0	0.00143892
REACTOME_AUF1_HNRNP_D0_BINDS_AND_DESTABILIZES_MRNA	54	0.531455	2.10173	0	0.00137635
REACTOME_COSTIMULATION_BY_THE_CD28_FAMILY	66	0.505336	2.10162	0	0.00131901
REACTOME_DECTIN_1_MEDIATED_NONCANONICAL_NF_KB_SIGNALING	61	0.526305	2.10047	0	0.00133108
REACTOME_INTERLEUKIN_1_FAMILY_SIGNALING	132	0.45134	2.09871	0	0.00140457
REACTOME_SIGNALING_BY_THE_B_CELL_RECEPTOR_BCR	109	0.46421	2.0938	0	0.00147196
REACTOME_DEGRADATION_OF_GLI1_BY_THE_PROTEASOME	59	0.506721	2.08798	0	0.00153989
REACTOME_SCF_SKP2_MEDIATED_DEGRADATION_OF_P27_P21	59	0.514627	2.07996	0	0.00159379
REACTOME_RNA_POLYMERASE_II_TRANSCRIPTION_TERMINATION	53	0.526348	2.07098	0	0.0018105
REACTOME_PD_1_SIGNALING	20	0.654991	2.07078	0	0.0017521
REACTOME_THE_ROLE_OF_NEF_IN_HIV_1_REPLICATION_AND_DISEASE_PATHOGENESIS	28	0.589686	2.06037	0	0.00194984
REACTOME_REGULATION_OF_APOPTOSIS	52	0.517187	2.05779	0	0.00198936
REACTOME_TRANSCRIPTIONAL_REGULATION_BY_RUNX3	94	0.472754	2.0571	0	0.00193085
REACTOME_SWITCHING_OF_ORIGINS_TO_A_POST_REPLICATIVE_STATE	82	0.476607	2.05372	0	0.00192111
REACTOME_METABOLISM_OF_POLYAMINES	57	0.504169	2.03979	0	0.00204
REACTOME_ORC1_REMOVAL_FROM_CHROMATIN	64	0.486451	2.03573	0	0.0021162
REACTOME_REGULATION_OF_MRNA_STABILITY_BY_PROTEINS_THAT_BIND_AU_RICH_ELEMENTS	86	0.471127	2.03456	0	0.00210422
REACTOME_INTERLEUKIN_1_SIGNALING	101	0.460499	2.02985	0	0.00246558
REACTOME_VIF_MEDIATED_DEGRADATION_OF_APOBEC3G	51	0.511703	2.01964	0	0.00279538
REACTOME_REGULATION_OF_RUNX3_EXPRESSION_AND_ACTIVITY	54	0.505901	2.01846	0	0.0027272
REACTOME_ANTIGEN_PROCESSING_CROSS_PRESENTATION	95	0.458199	2.01789	0	0.00269977
REACTOME_RHO_GTPASES_ACTIVATE_NADPH_OXIDASES	24	0.611023	2.01596	0	0.00283103
REACTOME_MITOTIC_G1_G1_S_PHASES	142	0.425763	2.01321	0	0.00283787
REACTOME_G1_S_DNA_DAMAGE_CHECKPOINTS	66	0.489442	2.00901	0	0.00284356
REACTOME_INTERLEUKIN_3_INTERLEUKIN_5_AND_GM_CSF_SIGNALING	48	0.514211	2.00811	0	0.00281707
REACTOME_GENERATION_OF_SECOND_MESSENGER_MOLECULES	29	0.580497	2.00187	0	0.00300586
REACTOME_NEGATIVE_REGULATION_OF_NOTCH4_SIGNALING	53	0.510662	1.99827	0	0.00310983
REACTOME_STABILIZATION_OF_P53	55	0.496515	1.99254	0	0.00327366
REACTOME_CDK_MEDIATED_PHOSPHORYLATION_AND_REMOVAL_OF_CDC6	70	0.479751	1.99072	0	0.00327263
REACTOME_INFECTIOUS_DISEASE	364	0.375916	1.99065	0	0.00323927
REACTOME_REGULATION_OF_SIGNALING_BY_CBL	22	0.612591	1.98804	0	0.00336146
REACTOME_SIGNALING_BY_NOTCH4	81	0.46425	1.98591	0	0.00348151
REACTOME_NEUTROPHIL_DEGRANULATION	456	0.363865	1.98263	0	0.00350814
REACTOME_APC_C:CDH1_MEDIATED_DEGRADATION_OF_CDC20_AND_OTHER_APC_C:CDH1_TARGETED_PROTEINS_IN_LATE_MITOSIS_EARLY_G1	70	0.474496	1.97879	0	0.0037365
REACTOME_FBXL7_DOWN_REGULATES_AURKA_DURING_MITOTIC_ENTRY_AND_IN_EARLY_MITOSIS	54	0.492289	1.97842	0	0.00375606
REACTOME_RHO_GTPASES_ACTIVATE_WASPS_AND_WAVES	35	0.55343	1.978	0	0.00369017
REACTOME_FC_EPSILON_RECEPTOR_FCERI_SIGNALING	130	0.424176	1.97651	0	0.00368011
REACTOME_S_PHASE	152	0.415113	1.9742	0	0.00373022
REACTOME_G1_S_SPECIFIC_TRANSCRIPTION	28	0.587764	1.97299	0.00218818	0.00369449
REACTOME_TRANSLOCATION_OF_ZAP_70_TO_IMMUNOLOGICAL_SYNAPSE	16	0.671823	1.97135	0.00215054	0.0037092
REACTOME_REGULATION_OF_ACTIN_DYNAMICS_FOR_PHAGOCYTIC_CUP_FORMATION	60	0.479	1.96962	0	0.0036996
REACTOME_DETOXIFICATION_OF_REACTIVE_OXYGEN_SPECIES	36	0.536175	1.96878	0.00222717	0.00374471
REACTOME_SEMA4D_INDUCED_CELL_MIGRATION_AND_GROWTH_CONE_COLLAPSE	20	0.624121	1.96583	0.00424628	0.0037619
REACTOME_MAP3K8_TPL2_DEPENDENT_MAPK1_3_ACTIVATION	16	0.665046	1.96461	0.00214133	0.00378016
REACTOME_DNA_REPLICATION_PRE_INITIATION	78	0.457694	1.95752	0	0.00408978
REACTOME_RAF_INDEPENDENT_MAPK1_3_ACTIVATION	23	0.605056	1.95722	0	0.00402874
REACTOME_FCERI_MEDIATED_NF_KB_ACTIVATION	80	0.451497	1.95153	0	0.00423242
REACTOME_SYNTHESIS_OF_ACTIVE_UBIQUITIN:_ROLES_OF_E1_AND_E2_ENZYMES	29	0.571254	1.95121	0.0021322	0.00421766
REACTOME_DEGRADATION_OF_AXIN	54	0.491878	1.94563	0	0.00457003
REACTOME_ASSEMBLY_OF_THE_PRE_REPLICATIVE_COMPLEX	61	0.479063	1.94499	0	0.00455089
REACTOME_REGULATION_OF_MITOTIC_CELL_CYCLE	84	0.453272	1.94037	0	0.0047812
REACTOME_REGULATION_OF_RUNX2_EXPRESSION_AND_ACTIVITY	72	0.467472	1.93626	0	0.00491358
REACTOME_INTERLEUKIN_37_SIGNALING	19	0.624591	1.92878	0.0022173	0.00527674
REACTOME_DEGRADATION_OF_DVL	56	0.476047	1.92432	0	0.00563471
REACTOME_INTERLEUKIN_2_FAMILY_SIGNALING	44	0.510059	1.91844	0	0.00589776
REACTOME_DEFECTIVE_CFTR_CAUSES_CYSTIC_FIBROSIS	60	0.473725	1.91385	0	0.00611526
REACTOME_TRANSCRIPTION_OF_E2F_TARGETS_UNDER_NEGATIVE_CONTROL_BY_DREAM_COMPLEX	19	0.61338	1.91343	0	0.00607988
REACTOME_DOWNSTREAM_SIGNALING_EVENTS_OF_B_CELL_RECEPTOR_BCR	80	0.456726	1.90831	0	0.0062267
REACTOME_SUMOYLATION	182	0.384999	1.88591	0	0.00802067
REACTOME_NEF_MEDIATES_DOWN_MODULATION_OF_CELL_SURFACE_RECEPTORS_BY_RECRUITING_THEM_TO_CLATHRIN_ADAPTERS	21	0.603169	1.88455	0.00423729	0.00806311
REACTOME_SEMA4D_IN_SEMAPHORIN_SIGNALING	23	0.57705	1.87438	0	0.00898587
REACTOME_TRANSCRIPTIONAL_REGULATION_BY_E2F6	34	0.515077	1.8729	0.00212314	0.00898964
REACTOME_TRANSPORT_OF_MATURE_TRANSCRIPT_TO_CYTOPLASM	69	0.447695	1.87	0	0.009172
REACTOME_CELLULAR_RESPONSE_TO_HYPOXIA	71	0.448497	1.86972	0	0.00910175
REACTOME_RRNA_MODIFICATION_IN_THE_NUCLEUS_AND_CYTOSOL	52	0.470673	1.85621	0.00219298	0.0101918
REACTOME_CELL_CYCLE_MITOTIC	498	0.338027	1.85465	0	0.0102605
REACTOME_CHOLESTEROL_BIOSYNTHESIS	22	0.575296	1.85021	0	0.0107294
REACTOME_ANTIGEN_PRESENTATION:_FOLDING_ASSEMBLY_AND_PEPTIDE_LOADING_OF_CLASS_I_MHC	25	0.556449	1.84896	0	0.0107166
REACTOME_ACTIVATION_OF_APC_C_AND_APC_C:CDC20_MEDIATED_DEGRADATION_OF_MITOTIC_PROTEINS	74	0.441804	1.84839	0	0.0106332
REACTOME_RAB_REGULATION_OF_TRAFFICKING	110	0.413491	1.84814	0	0.0105163
REACTOME_GPVI_MEDIATED_ACTIVATION_CASCADE	34	0.513322	1.84335	0.00217865	0.0109678
REACTOME_SIGNALING_BY_VEGF	103	0.414098	1.84187	0	0.0109531
REACTOME_TRIF_TICAM1_MEDIATED_TLR4_SIGNALING	97	0.412657	1.83553	0	0.011583
REACTOME_RNA_POLYMERASE_II_TRANSCRIPTION_ELONGATION	50	0.467768	1.82892	0.00225734	0.0122363
REACTOME_INTRINSIC_PATHWAY_FOR_APOPTOSIS	50	0.467287	1.82885	0	0.012127
REACTOME_TRANSCRIPTIONAL_REGULATION_BY_TP53	322	0.348222	1.82598	0	0.0123848
REACTOME_SUMOYLATION_OF_DNA_DAMAGE_RESPONSE_AND_REPAIR_PROTEINS	74	0.43392	1.82576	0	0.0122584
REACTOME_PCP_CE_PATHWAY	91	0.416597	1.82357	0	0.0123902
REACTOME_RHO_GTPASE_EFFECTORS	306	0.348955	1.81558	0	0.0131788
REACTOME_NUCLEOTIDE_BINDING_DOMAIN_LEUCINE_RICH_REPEAT_CONTAINING_RECEPTOR_NLR_SIGNALING_PATHWAYS	54	0.46095	1.8117	0	0.0135751
REACTOME_HIV_LIFE_CYCLE	136	0.386792	1.80985	0	0.0137077
REACTOME_TOLL_LIKE_RECEPTOR_4_TLR4_CASCADE	127	0.386476	1.80985	0	0.0135746
REACTOME_MRNA_SPLICING_MINOR_PATHWAY	46	0.471441	1.80966	0	0.013444
REACTOME_CHROMATIN_ORGANIZATION	237	0.355104	1.80499	0	0.0139057
REACTOME_TP53_REGULATES_TRANSCRIPTION_OF_GENES_INVOLVED_IN_G2_CELL_CYCLE_ARREST	18	0.584219	1.79891	0.00647948	0.0145821
REACTOME_REGULATION_OF_RAS_BY_GAPS	67	0.441182	1.79806	0	0.0145352
REACTOME_TRANSCRIPTION_OF_E2F_TARGETS_UNDER_NEGATIVE_CONTROL_BY_P107_RBL1_AND_P130_RBL2_IN_COMPLEX_WITH_HDAC1	16	0.618062	1.79291	0.0060241	0.0150387
REACTOME_TBC_RABGAPS	42	0.478599	1.79151	0.00464037	0.0151947
REACTOME_G0_AND_EARLY_G1	27	0.542535	1.79057	0.0105932	0.0151606
REACTOME_REGULATION_OF_PTEN_STABILITY_AND_ACTIVITY	68	0.429828	1.78844	0.00243902	0.0153238
REACTOME_DNA_REPLICATION	119	0.387538	1.78732	0	0.0153863
REACTOME_E3_UBIQUITIN_LIGASES_UBIQUITINATE_TARGET_PROTEINS	58	0.440511	1.78621	0	0.015463
REACTOME_ASYMMETRIC_LOCALIZATION_OF_PCP_PROTEINS	63	0.433195	1.78415	0	0.015526
REACTOME_CELL_CYCLE_CHECKPOINTS	266	0.347355	1.78295	0	0.0155733
REACTOME_GROWTH_HORMONE_RECEPTOR_SIGNALING	24	0.542487	1.78249	0.00207039	0.0154664
REACTOME_ROLE_OF_PHOSPHOLIPIDS_IN_PHAGOCYTOSIS	23	0.553688	1.77996	0	0.0155769
REACTOME_ANTIGEN_ACTIVATES_B_CELL_RECEPTOR_BCR_LEADING_TO_GENERATION_OF_SECOND_MESSENGERS	30	0.520388	1.77661	0.00220264	0.0159982
REACTOME_SUMOYLATION_OF_DNA_REPLICATION_PROTEINS	44	0.468792	1.77637	0	0.0158637
REACTOME_THE_NLRP3_INFLAMMASOME	15	0.606019	1.77482	0.00635593	0.0159036
REACTOME_RNA_POLYMERASE_II_PRE_TRANSCRIPTION_EVENTS	73	0.422763	1.77359	0	0.0159301
REACTOME_CELLULAR_RESPONSES_TO_STRESS	416	0.329811	1.77169	0	0.0161247
REACTOME_G1_PHASE	44	0.460533	1.76739	0	0.0167273
REACTOME_SIGNALING_BY_SCF_KIT	43	0.465351	1.76036	0.0021645	0.0177055
REACTOME_CASPASE_ACTIVATION_VIA_EXTRINSIC_APOPTOTIC_SIGNALLING_PATHWAY	26	0.515409	1.76003	0.0022779	0.0176035
REACTOME_APOPTOTIC_EXECUTION_PHASE	51	0.443156	1.75758	0	0.0179965
REACTOME_SYNTHESIS_OF_PIPS_AT_THE_PLASMA_MEMBRANE	53	0.445726	1.75712	0	0.0179199
REACTOME_P75NTR_SIGNALS_VIA_NF_KB	16	0.592955	1.75447	0.0145228	0.0183007
REACTOME_CROSS_PRESENTATION_OF_SOLUBLE_EXOGENOUS_ANTIGENS_ENDOSOMES	48	0.450433	1.75251	0.00225225	0.0185932
REACTOME_FGFR2_ALTERNATIVE_SPLICING	26	0.512918	1.74679	0.00217865	0.0195249
REACTOME_CELLULAR_RESPONSES_TO_EXTERNAL_STIMULI	498	0.317572	1.74553	0	0.0195841
REACTOME_M_PHASE	362	0.329884	1.74039	0	0.0203886
REACTOME_MYD88_CASCADE_INITIATED_ON_PLASMA_MEMBRANE	84	0.405423	1.73599	0	0.0209561
REACTOME_SIGNALING_BY_ERYTHROPOIETIN	25	0.528819	1.73195	0.00650759	0.021505
REACTOME_DEATH_RECEPTOR_SIGNALLING	135	0.369245	1.72985	0	0.0218186
REACTOME_CD28_CO_STIMULATION	33	0.485195	1.72742	0.00215983	0.0221057
REACTOME_SUMOYLATION_OF_TRANSCRIPTION_FACTORS	20	0.553933	1.72706	0.0104822	0.0220579
REACTOME_ACTIVATION_OF_BH3_ONLY_PROTEINS	30	0.488827	1.72639	0.00223214	0.02205
REACTOME_SIGNALING_BY_NOTCH1	72	0.413176	1.72416	0	0.0224432
REACTOME_TRANSCRIPTIONAL_REGULATION_BY_RUNX2	118	0.370409	1.7176	0	0.0236605
REACTOME_DISEASES_OF_SIGNAL_TRANSDUCTION	379	0.322041	1.71438	0	0.0241164
REACTOME_PTEN_REGULATION	128	0.366999	1.71395	0	0.02398
REACTOME_TRANSCRIPTIONAL_REGULATION_BY_RUNX1	220	0.341199	1.71383	0	0.0238567
REACTOME_TRANSCRIPTIONAL_REGULATION_BY_THE_AP_2_TFAP2_FAMILY_OF_TRANSCRIPTION_FACTORS	37	0.476971	1.71266	0.00890869	0.0239253
REACTOME_SIGNALING_BY_NOTCH	221	0.338649	1.70951	0	0.024433
REACTOME_NUCLEAR_ENVELOPE_BREAKDOWN	49	0.444734	1.70909	0	0.0243637
REACTOME_SUMOYLATION_OF_CHROMATIN_ORGANIZATION_PROTEINS	68	0.40356	1.70482	0	0.0251486
REACTOME_MITOTIC_G2_G2_M_PHASES	187	0.346456	1.70184	0	0.0255586
REACTOME_TRNA_PROCESSING_IN_THE_NUCLEUS	55	0.424096	1.7008	0.00886918	0.025604
REACTOME_TNFR2_NON_CANONICAL_NF_KB_PATHWAY	98	0.382218	1.69693	0.00223214	0.0262123
REACTOME_ACTIVATION_OF_THE_MRNA_UPON_BINDING_OF_THE_CAP_BINDING_COMPLEX_AND_EIFS_AND_SUBSEQUENT_BINDING_TO_43S	60	0.422103	1.69052	0.00223214	0.027604
REACTOME_NOTCH1_INTRACELLULAR_DOMAIN_REGULATES_TRANSCRIPTION	47	0.431666	1.68661	0	0.028268
REACTOME_C_TYPE_LECTIN_RECEPTORS_CLRS	137	0.361799	1.68515	0	0.0284716
REACTOME_N_GLYCAN_TRIMMING_IN_THE_ER_AND_CALNEXIN_CALRETICULIN_CYCLE	34	0.474366	1.68388	0.00641026	0.0285472
REACTOME_DEUBIQUITINATION	264	0.325565	1.68289	0	0.0287245
REACTOME_SIGNALING_BY_TGF_BETA_RECEPTOR_COMPLEX	73	0.400988	1.68259	0	0.0285922
REACTOME_TOLL_LIKE_RECEPTOR_9_TLR9_CASCADE	94	0.374874	1.67955	0	0.0291881
REACTOME_TRNA_PROCESSING	97	0.380154	1.67815	0	0.0294063
REACTOME_TOLL_LIKE_RECEPTOR_TLR1:TLR2_CASCADE	97	0.380479	1.67758	0	0.0293319
REACTOME_ROS_AND_RNS_PRODUCTION_IN_PHAGOCYTES	36	0.466486	1.6763	0.00445434	0.0294125
REACTOME_TP53_REGULATES_TRANSCRIPTION_OF_GENES_INVOLVED_IN_CYTOCHROME_C_RELEASE	19	0.542514	1.67565	0.0238612	0.0293685
REACTOME_CLATHRIN_MEDIATED_ENDOCYTOSIS	142	0.353759	1.67411	0	0.0296637
REACTOME_REGULATION_OF_TP53_ACTIVITY	152	0.349826	1.67307	0	0.0298652
REACTOME_SIGNALING_BY_RHO_GTPASES	428	0.30987	1.67146	0	0.0299682
REACTOME_INTERACTIONS_OF_REV_WITH_HOST_CELLULAR_PROTEINS	35	0.467956	1.67051	0.00417537	0.0300317
REACTOME_NEGATIVE_REGULATION_OF_MAPK_PATHWAY	40	0.44855	1.66669	0.00439561	0.03086
REACTOME_G2_M_CHECKPOINTS	152	0.349453	1.66631	0	0.030762
REACTOME_INFLAMMASOMES	20	0.513296	1.65959	0.0109649	0.0321747
REACTOME_SIGNALING_BY_CYTOSOLIC_FGFR1_FUSION_MUTANTS	17	0.565127	1.65947	0.0198238	0.0319942
REACTOME_CONSTITUTIVE_SIGNALING_BY_AKT1_E17K_IN_CANCER	25	0.494951	1.65771	0.0172414	0.0323839
REACTOME_RAB_GEFS_EXCHANGE_GTP_FOR_GDP_ON_RABS	78	0.391205	1.65289	0.00244499	0.0334189
REACTOME_MAPK6_MAPK4_SIGNALING	85	0.377406	1.65084	0	0.0338317
REACTOME_UCH_PROTEINASES	99	0.364921	1.64887	0	0.0341572
REACTOME_RHO_GTPASES_ACTIVATE_ROCKS	19	0.532743	1.64774	0.0269663	0.0343469
REACTOME_DEACTIVATION_OF_THE_BETA_CATENIN_TRANSACTIVATING_COMPLEX	41	0.442001	1.64733	0.00843882	0.0342409
REACTOME_NOD1_2_SIGNALING_PATHWAY	35	0.456745	1.64713	0.00712589	0.0340731
REACTOME_MITOTIC_PROPHASE	132	0.350262	1.64536	0	0.0343112
REACTOME_ZBP1_DAI_MEDIATED_INDUCTION_OF_TYPE_I_IFNS	21	0.528596	1.64363	0.0162037	0.034613
REACTOME_TNF_SIGNALING	41	0.445505	1.64213	0.0090703	0.0348335
REACTOME_TAK1_ACTIVATES_NFKB_BY_PHOSPHORYLATION_AND_ACTIVATION_OF_IKKS_COMPLEX	32	0.466487	1.64128	0.0107759	0.0348286
REACTOME_TRAF6_MEDIATED_NF_KB_ACTIVATION	24	0.498525	1.6394	0.0211416	0.0351518
REACTOME_SIGNALING_BY_EGFR	49	0.42181	1.63935	0.00660793	0.0349671
REACTOME_CELLULAR_SENESCENCE	181	0.336303	1.63913	0	0.0348546
REACTOME_NOTCH4_INTRACELLULAR_DOMAIN_REGULATES_TRANSCRIPTION	20	0.529484	1.63813	0.0188679	0.0349368
REACTOME_RAF_ACTIVATION	30	0.472637	1.63742	0.012605	0.0349744
REACTOME_REGULATED_NECROSIS	20	0.520891	1.63054	0.0232068	0.036877
REACTOME_UB_SPECIFIC_PROCESSING_PROTEASES	192	0.326619	1.62967	0	0.036902
REACTOME_INTERLEUKIN_20_FAMILY_SIGNALING	22	0.508915	1.62422	0.0205339	0.0382665
REACTOME_FORMATION_OF_HIV_ELONGATION_COMPLEX_IN_THE_ABSENCE_OF_HIV_TAT	37	0.435458	1.62086	0.0128755	0.039155
REACTOME_APOPTOTIC_CLEAVAGE_OF_CELLULAR_PROTEINS	37	0.444866	1.62009	0.0151844	0.0392121
REACTOME_NUCLEOTIDE_EXCISION_REPAIR	109	0.355574	1.61937	0	0.0392085
REACTOME_SUMOYLATION_OF_UBIQUITINYLATION_PROTEINS	37	0.453903	1.61582	0.00883002	0.0399888
REACTOME_EGFR_DOWNREGULATION	31	0.459613	1.61317	0.00894855	0.040578
REACTOME_REGULATION_OF_KIT_SIGNALING	16	0.558371	1.60998	0.0193133	0.0413059
REACTOME_CLASS_I_MHC_MEDIATED_ANTIGEN_PROCESSING_PRESENTATION	350	0.301327	1.60734	0	0.0420068
REACTOME_TOLL_LIKE_RECEPTOR_CASCADES	150	0.33649	1.60631	0	0.0420855
REACTOME_TRANS_GOLGI_NETWORK_VESICLE_BUDDING	70	0.382893	1.60623	0.00452489	0.0419205
REACTOME_SUMOYLATION_OF_DNA_METHYLATION_PROTEINS	16	0.544502	1.60617	0.0163934	0.0417332
REACTOME_TP53_REGULATES_TRANSCRIPTION_OF_DNA_REPAIR_GENES	53	0.409477	1.60396	0.00223714	0.0424399
REACTOME_TRANSCRIPTION_OF_THE_HIV_GENOME	62	0.396307	1.60372	0.00665188	0.042356
REACTOME_DNA_DAMAGE_RECOGNITION_IN_GG_NER	38	0.448517	1.60329	0.012987	0.0423037
REACTOME_INTERLEUKIN_RECEPTOR_SHC_SIGNALING	27	0.488425	1.60231	0.0255814	0.0424273
REACTOME_FORMATION_OF_TC_NER_PRE_INCISION_COMPLEX	52	0.410344	1.59677	0.00911162	0.0439027
REACTOME_CELLULAR_RESPONSE_TO_HEAT_STRESS	97	0.35904	1.59487	0	0.0443292
REACTOME_TRANSPORT_OF_MATURE_MRNAS_DERIVED_FROM_INTRONLESS_TRANSCRIPTS	40	0.431824	1.59435	0.0186722	0.0443093
REACTOME_SUMOYLATION_OF_RNA_BINDING_PROTEINS	45	0.419035	1.59299	0.0155556	0.0445431
REACTOME_FORMATION_OF_INCISION_COMPLEX_IN_GG_NER	43	0.421463	1.5928	0.010989	0.0443746
REACTOME_P75_NTR_RECEPTOR_MEDIATED_SIGNALLING	93	0.356638	1.59195	0.00229885	0.044454
REACTOME_FCERI_MEDIATED_MAPK_ACTIVATION	32	0.45053	1.59095	0.0148936	0.0445471
REACTOME_CENTROSOME_MATURATION	72	0.373654	1.58972	0.0117647	0.0446803
REACTOME_TP53_REGULATES_TRANSCRIPTION_OF_CELL_CYCLE_GENES	45	0.41222	1.58494	0.0152838	0.0462599
REACTOME_SIGNALLING_TO_RAS	20	0.499085	1.58471	0.0281996	0.0461174
REACTOME_RNA_POLYMERASE_II_TRANSCRIBES_SNRNA_GENES	69	0.381093	1.58335	0.00911162	0.0462621
REACTOME_OVARIAN_TUMOR_DOMAIN_PROTEASES	38	0.423818	1.57845	0.0114943	0.0479483
REACTOME_EPIGENETIC_REGULATION_OF_GENE_EXPRESSION	142	0.331454	1.57227	0.00229885	0.0499673
REACTOME_CTLA4_INHIBITORY_SIGNALING	21	0.500072	1.57193	0.0244399	0.0498635
REACTOME_PROCESSING_OF_CAPPED_INTRONLESS_PRE_MRNA	28	0.464307	1.56803	0.013363	0.0511459
REACTOME_RAP1_SIGNALLING	16	0.536601	1.56767	0.0466102	0.0510201
REACTOME_REGULATION_OF_EXPRESSION_OF_SLITS_AND_ROBOS	167	0.323537	1.56613	0.00476191	0.0514136
REACTOME_GAB1_SIGNALOSOME	17	0.520837	1.55854	0.0444915	0.0542764
REACTOME_MITOTIC_METAPHASE_AND_ANAPHASE	189	0.318024	1.55591	0	0.0551702
REACTOME_DOWNSTREAM_SIGNAL_TRANSDUCTION	29	0.453116	1.55343	0.0283224	0.0559013
REACTOME_INTEGRIN_SIGNALING	27	0.459525	1.55178	0.0286976	0.0563435
REACTOME_REGULATION_OF_TNFR1_SIGNALING	31	0.436221	1.54782	0.026971	0.0578275
REACTOME_GOLGI_ASSOCIATED_VESICLE_BIOGENESIS	54	0.390745	1.54463	0.0197802	0.0588203
REACTOME_FORMATION_OF_SENESCENCE_ASSOCIATED_HETEROCHROMATIN_FOCI_SAHF	17	0.519196	1.54416	0.0549683	0.058745
REACTOME_TP53_REGULATES_TRANSCRIPTION_OF_CELL_DEATH_GENES	42	0.406738	1.5415	0.0179775	0.0595173
REACTOME_ESR_MEDIATED_SIGNALING	210	0.308065	1.5403	0.00251256	0.059793
REACTOME_HOST_INTERACTIONS_WITH_INFLUENZA_FACTORS	41	0.412002	1.53773	0.0111111	0.0606869
REACTOME_HEDGEHOG_ON_STATE	84	0.355451	1.53708	0.0113895	0.0606863
REACTOME_PKMTS_METHYLATE_HISTONE_LYSINES	57	0.382699	1.53557	0.0168421	0.061125
REACTOME_MITOCHONDRIAL_CALCIUM_ION_TRANSPORT	15	0.539351	1.53516	0.0360934	0.0610491
REACTOME_RHO_GTPASES_ACTIVATE_CIT	19	0.505253	1.5318	0.0413223	0.0621254
REACTOME_NUCLEAR_IMPORT_OF_REV_PROTEIN	32	0.432829	1.53163	0.0277186	0.0619337
REACTOME_ONCOGENIC_MAPK_SIGNALING	79	0.360346	1.53049	0.00936768	0.0621917
REACTOME_REGULATION_OF_HSF1_MEDIATED_HEAT_SHOCK_RESPONSE	78	0.361909	1.52979	0.00700935	0.0622839
REACTOME_SIGNAL_REGULATORY_PROTEIN_FAMILY_INTERACTIONS	15	0.52871	1.52958	0.0540541	0.0620953
REACTOME_CARGO_RECOGNITION_FOR_CLATHRIN_MEDIATED_ENDOCYTOSIS	103	0.340156	1.52867	0.00451467	0.0621773
REACTOME_EPHA_MEDIATED_GROWTH_CONE_COLLAPSE	29	0.441645	1.52745	0.0268456	0.0625569
REACTOME_SIGNALING_BY_NTRK1_TRKA	78	0.354466	1.52518	0.0121359	0.0634055
REACTOME_MITOTIC_SPINDLE_CHECKPOINT	102	0.341687	1.52517	0.00656455	0.0631491
REACTOME_OTHER_SEMAPHORIN_INTERACTIONS	19	0.488562	1.52466	0.0375	0.0631316
REACTOME_OTHER_INTERLEUKIN_SIGNALING	283	0.294897	1.52322	0	0.0636433
REACTOME_ENDOSOMAL_SORTING_COMPLEX_REQUIRED_FOR_TRANSPORT_ESCRT	28	0.449992	1.52127	0.0389344	0.0642311
REACTOME_RIP_MEDIATED_NFKB_ACTIVATION_VIA_ZBP1	17	0.517925	1.52039	0.0458333	0.0643289
REACTOME_TCF_DEPENDENT_SIGNALING_IN_RESPONSE_TO_WNT	225	0.304935	1.51959	0	0.0643788
REACTOME_HIV_ELONGATION_ARREST_AND_RECOVERY	25	0.453027	1.517	0.0275424	0.0654923
REACTOME_EUKARYOTIC_TRANSLATION_INITIATION	119	0.327138	1.51556	0.00240964	0.0657728
REACTOME_INTRA_GOLGI_TRAFFIC	42	0.409388	1.51391	0.0198238	0.0663246
REACTOME_EPH_EPHRIN_SIGNALING	91	0.34326	1.51215	0.00684931	0.0669428
REACTOME_MITOCHONDRIAL_TRANSLATION	92	0.337645	1.5112	0.0184332	0.0671159
REACTOME_RUNX1_REGULATES_TRANSCRIPTION_OF_GENES_INVOLVED_IN_DIFFERENTIATION_OF_HSCS	122	0.334458	1.50699	0	0.0691266
REACTOME_INFLUENZA_INFECTION	153	0.320483	1.5069	0	0.0689045
REACTOME_INTERLEUKIN_10_SIGNALING	45	0.39955	1.50582	0.0273973	0.0691206
REACTOME_ESTROGEN_DEPENDENT_GENE_EXPRESSION	140	0.319203	1.50465	0	0.0694481
REACTOME_BETA_CATENIN_PHOSPHORYLATION_CASCADE	16	0.509535	1.50272	0.0477178	0.0700298
REACTOME_INTRACELLULAR_SIGNALING_BY_SECOND_MESSENGERS	290	0.291584	1.50256	0	0.0698684
REACTOME_SIGNALING_BY_ROBO_RECEPTORS	212	0.298862	1.50103	0	0.070333
REACTOME_GLUCOSE_METABOLISM	89	0.346094	1.4983	0.011655	0.0714756
REACTOME_SUMOYLATION_OF_SUMOYLATION_PROTEINS	33	0.422446	1.49796	0.0356347	0.0714095
REACTOME_SEMAPHORIN_INTERACTIONS	63	0.367475	1.49577	0.0196078	0.0721805
REACTOME_RETROGRADE_TRANSPORT_AT_THE_TRANS_GOLGI_NETWORK	47	0.384731	1.49276	0.0339367	0.0734623
REACTOME_MRNA_CAPPING	29	0.442142	1.49096	0.0305677	0.0742408
REACTOME_CYTOSOLIC_SENSORS_OF_PATHOGEN_ASSOCIATED_DNA	61	0.365892	1.49083	0.0188285	0.0739899
REACTOME_CD28_DEPENDENT_PI3K_AKT_SIGNALING	22	0.467898	1.49017	0.05	0.0740301
REACTOME_PINK_PARKIN_MEDIATED_MITOPHAGY	19	0.485294	1.48983	0.0433839	0.0740008
REACTOME_HDMS_DEMETHYLATE_HISTONES	44	0.390964	1.48754	0.027027	0.0749517
REACTOME_ATTENUATION_PHASE	28	0.431772	1.47928	0.044586	0.0790372
REACTOME_PURINE_CATABOLISM	16	0.515956	1.47891	0.0452675	0.0789179
REACTOME_SIGNALING_BY_RECEPTOR_TYROSINE_KINASES	461	0.27218	1.47473	0	0.081049
REACTOME_TRANSCRIPTION_COUPLED_NUCLEOTIDE_EXCISION_REPAIR_TC_NER	77	0.345368	1.47353	0.0238095	0.0813913
REACTOME_REGULATION_OF_PLK1_ACTIVITY_AT_G2_M_TRANSITION	79	0.345208	1.473	0.0138889	0.0813583
REACTOME_BETA_CATENIN_INDEPENDENT_WNT_SIGNALING	138	0.31146	1.47299	0.00472813	0.0810829
REACTOME_NOTCH_HLH_TRANSCRIPTION_PATHWAY	28	0.439087	1.4708	0.0294737	0.0820527
REACTOME_EXPORT_OF_VIRAL_RIBONUCLEOPROTEINS_FROM_NUCLEUS	31	0.422905	1.47004	0.0381356	0.082173
REACTOME_NUCLEAR_PORE_COMPLEX_NPC_DISASSEMBLY	34	0.411978	1.46856	0.043956	0.0827529
REACTOME_AURKA_ACTIVATION_BY_TPX2	66	0.352708	1.46448	0.0182648	0.0846093
REACTOME_SIGNALING_BY_NOTCH1_IN_CANCER	57	0.367405	1.46234	0.0316027	0.0854872
REACTOME_TRANSPORT_OF_THE_SLBP_DEPENDANT_MATURE_MRNA	33	0.414349	1.46214	0.0313901	0.0853249
REACTOME_NEGATIVE_REGULATION_OF_MET_ACTIVITY	21	0.454284	1.46118	0.0485651	0.085616
REACTOME_IRE1ALPHA_ACTIVATES_CHAPERONES	47	0.378097	1.45843	0.0255864	0.0866862
REACTOME_EPHB_MEDIATED_FORWARD_SIGNALING	41	0.392952	1.4573	0.0269663	0.0871134
REACTOME_INTERACTIONS_OF_VPR_WITH_HOST_CELLULAR_PROTEINS	35	0.407177	1.45613	0.02407	0.0875049
REACTOME_REGULATION_OF_TP53_ACTIVITY_THROUGH_METHYLATION	16	0.496378	1.45549	0.0609756	0.0875472
REACTOME_TRANSLATION	289	0.284035	1.45356	0	0.0882622
REACTOME_DEADENYLATION_DEPENDENT_MRNA_DECAY	50	0.366472	1.44956	0.0363636	0.0903873
REACTOME_DNA_REPAIR	303	0.277101	1.44622	0	0.092184
REACTOME_DDX58_IFIH1_MEDIATED_INDUCTION_OF_INTERFERON_ALPHA_BETA	77	0.338245	1.44578	0.0267261	0.0921201
REACTOME_DISEASES_OF_IMMUNE_SYSTEM	24	0.447163	1.4455	0.0775862	0.0919671
REACTOME_INTERLEUKIN_17_SIGNALING	71	0.342315	1.4451	0.0114155	0.0919284
REACTOME_RRNA_PROCESSING_IN_THE_NUCLEUS_AND_CYTOSOL	183	0.296402	1.4429	0.00777202	0.0929338
REACTOME_POSITIVE_EPIGENETIC_REGULATION_OF_RRNA_EXPRESSION	100	0.323029	1.44123	0.0144231	0.0935677
REACTOME_RRNA_PROCESSING	189	0.292854	1.43984	0.00483092	0.0940614
REACTOME_METABOLISM_OF_NON_CODING_RNA	51	0.366902	1.43975	0.0330189	0.0938014
REACTOME_REGULATION_OF_TP53_EXPRESSION_AND_DEGRADATION	37	0.401295	1.43741	0.0371991	0.0948911
REACTOME_RHO_GTPASES_ACTIVATE_PAKS	21	0.45439	1.43283	0.0719101	0.0978645
REACTOME_EXTRA_NUCLEAR_ESTROGEN_SIGNALING	74	0.339327	1.4319	0.0159453	0.0981245
REACTOME_SIGNALING_BY_WNT	313	0.273348	1.43185	0.00257732	0.097811
REACTOME_RNA_POLYMERASE_I_TRANSCRIPTION_INITIATION	47	0.367504	1.43081	0.0391705	0.0981814
REACTOME_GLYCOLYSIS	69	0.343667	1.43056	0.0251716	0.097988
REACTOME_NONSENSE_MEDIATED_DECAY_NMD	113	0.311875	1.43055	0.0117647	0.0976624
REACTOME_MITOPHAGY	26	0.431229	1.43015	0.0770975	0.0975729
REACTOME_NEURODEGENERATIVE_DISEASES	22	0.445875	1.42476	0.0653595	0.100803
REACTOME_RESOLUTION_OF_D_LOOP_STRUCTURES_THROUGH_SYNTHESIS_DEPENDENT_STRAND_ANNEALING_SDSA	22	0.452459	1.42355	0.0636364	0.101174
REACTOME_RUNX1_INTERACTS_WITH_CO_FACTORS_WHOSE_PRECISE_EFFECT_ON_RUNX1_TARGETS_IS_NOT_KNOWN	37	0.393058	1.42062	0.0484211	0.102675
REACTOME_TRANSCRIPTIONAL_ACTIVITY_OF_SMAD2_SMAD3:SMAD4_HETEROTRIMER	44	0.373941	1.42017	0.0381166	0.1026
REACTOME_TRISTETRAPROLIN_TTP_ZFP36_BINDS_AND_DESTABILIZES_MRNA	17	0.480355	1.41841	0.0723684	0.103414
REACTOME_HSF1_DEPENDENT_TRANSACTIVATION	38	0.384472	1.41756	0.0589569	0.103652
REACTOME_SIGNALING_BY_BRAF_AND_RAF_FUSIONS	63	0.34366	1.41692	0.0344037	0.103779
REACTOME_CLASS_I_PEROXISOMAL_MEMBRANE_PROTEIN_IMPORT	20	0.449292	1.41252	0.0764045	0.106687
REACTOME_SIGNALING_BY_NTRKS	98	0.316675	1.40651	0.0234742	0.110723
REACTOME_ACTIVATION_OF_THE_PRE_REPLICATIVE_COMPLEX	27	0.421138	1.40439	0.0636943	0.1118
REACTOME_VIRAL_MESSENGER_RNA_SYNTHESIS	42	0.380123	1.40151	0.0533333	0.113587
REACTOME_REGULATION_OF_CHOLESTEROL_BIOSYNTHESIS_BY_SREBP_SREBF	53	0.357426	1.40134	0.0389908	0.113383
REACTOME_MITOCHONDRIAL_PROTEIN_IMPORT	53	0.35359	1.39866	0.0453564	0.114981
REACTOME_ABC_TRANSPORTER_DISORDERS	76	0.325222	1.38996	0.0399113	0.12108
REACTOME_HSF1_ACTIVATION	31	0.401121	1.3833	0.0779816	0.125921
REACTOME_ANTIGEN_PROCESSING:_UBIQUITINATION_PROTEASOME_DEGRADATION	291	0.265566	1.38299	0	0.125741
REACTOME_HEDGEHOG_LIGAND_BIOGENESIS	64	0.334523	1.38056	0.0380952	0.127295
REACTOME_CELL_CELL_COMMUNICATION	122	0.299828	1.37975	0.0172414	0.127615
REACTOME_REGULATION_OF_TP53_ACTIVITY_THROUGH_ACETYLATION	28	0.405689	1.37783	0.0775681	0.128714
REACTOME_RNA_POLYMERASE_II_TRANSCRIPTION_PRE_INITIATION_AND_PROMOTER_OPENING	47	0.357978	1.37748	0.045929	0.128596
REACTOME_RMTS_METHYLATE_HISTONE_ARGININES	72	0.323618	1.37625	0.0408654	0.129195
REACTOME_MAPK_FAMILY_SIGNALING_CASCADES	286	0.268464	1.37572	0.0025641	0.129208
REACTOME_LISTERIA_MONOCYTOGENES_ENTRY_INTO_HOST_CELLS	20	0.443257	1.37256	0.0916844	0.131492
REACTOME_CALNEXIN_CALRETICULIN_CYCLE	25	0.411874	1.37128	0.0835267	0.13227
REACTOME_DUAL_INCISION_IN_TC_NER	64	0.332259	1.37119	0.0497738	0.131954
REACTOME_SIGNALING_BY_RAS_MUTANTS	58	0.338189	1.36937	0.0449438	0.132999
REACTOME_DISASSEMBLY_OF_THE_DESTRUCTION_COMPLEX_AND_RECRUITMENT_OF_AXIN_TO_THE_MEMBRANE	30	0.383091	1.36913	0.0538302	0.132784
REACTOME_CASPASE_ACTIVATION_VIA_DEATH_RECEPTORS_IN_THE_PRESENCE_OF_LIGAND	16	0.464673	1.36867	0.10177	0.132796
REACTOME_NUCLEOBASE_CATABOLISM	33	0.381887	1.36558	0.102679	0.134928
REACTOME_SMAD2_SMAD3:SMAD4_HETEROTRIMER_REGULATES_TRANSCRIPTION	32	0.38983	1.3621	0.0869565	0.13722
REACTOME_SIGNALING_BY_NUCLEAR_RECEPTORS	253	0.266022	1.36141	0.00584795	0.137433
REACTOME_INTERLEUKIN_4_AND_INTERLEUKIN_13_SIGNALING	107	0.298062	1.35847	0.0364078	0.139558
REACTOME_PROCESSING_OF_INTRONLESS_PRE_MRNAS	19	0.449459	1.35785	0.0969163	0.139559
REACTOME_LYSOSOME_VESICLE_BIOGENESIS	35	0.37729	1.35605	0.0767494	0.140812
REACTOME_PLATELET_ACTIVATION_SIGNALING_AND_AGGREGATION	253	0.26688	1.35581	0.00763359	0.140581
REACTOME_AUTOPHAGY	94	0.311915	1.35482	0.0367816	0.141114
REACTOME_PI_METABOLISM	83	0.309113	1.35374	0.0539906	0.141701
REACTOME_NUCLEAR_EVENTS_KINASE_AND_TRANSCRIPTION_FACTOR_ACTIVATION	25	0.401907	1.34969	0.103376	0.144728
REACTOME_RESPIRATORY_ELECTRON_TRANSPORT	83	0.319536	1.34685	0.0515021	0.146952
REACTOME_MITOTIC_PROMETAPHASE	181	0.27316	1.34533	0.0206718	0.147854
REACTOME_ACTIVATION_OF_GENE_EXPRESSION_BY_SREBF_SREBP	40	0.362371	1.3453	0.0795699	0.147432
REACTOME_FOXO_MEDIATED_TRANSCRIPTION_OF_CELL_DEATH_GENES	16	0.454249	1.34488	0.111814	0.147329
REACTOME_SIGNALING_BY_FGFR2	72	0.318831	1.34342	0.0559284	0.14819
REACTOME_DOWNREGULATION_OF_TGF_BETA_RECEPTOR_SIGNALING	26	0.404872	1.34199	0.0983607	0.14894
REACTOME_THE_ROLE_OF_GTSE1_IN_G2_M_PROGRESSION_AFTER_G2_CHECKPOINT	75	0.311418	1.34085	0.0525114	0.149637
REACTOME_SUMOYLATION_OF_TRANSCRIPTION_COFACTORS	42	0.358189	1.33868	0.0864486	0.151194
REACTOME_TNFR1_INDUCED_NFKAPPAB_SIGNALING_PATHWAY	29	0.388643	1.33786	0.0850202	0.151599
REACTOME_FORMATION_OF_THE_EARLY_ELONGATION_COMPLEX	29	0.38871	1.33335	0.103524	0.155264
REACTOME_FCERI_MEDIATED_CAPLUS2_MOBILIZATION	31	0.378516	1.33034	0.109375	0.157621
REACTOME_DEADENYLATION_OF_MRNA	20	0.422084	1.32872	0.118257	0.158841
REACTOME_EPH_EPHRIN_MEDIATED_REPULSION_OF_CELLS	51	0.332921	1.3274	0.062212	0.159573
REACTOME_CHEMOKINE_RECEPTORS_BIND_CHEMOKINES	45	0.348199	1.32715	0.0868545	0.159353
REACTOME_ABC_FAMILY_PROTEINS_MEDIATED_TRANSPORT	102	0.29298	1.32663	0.0383747	0.159347
REACTOME_FORMATION_OF_THE_BETA_CATENIN:TCF_TRANSACTIVATING_COMPLEX	85	0.306337	1.32307	0.0669746	0.162109
REACTOME_SIGNALING_BY_HIPPO	18	0.439396	1.32242	0.139186	0.162228
REACTOME_TRANSCRIPTIONAL_REGULATION_OF_GRANULOPOIESIS	83	0.309466	1.32099	0.0562061	0.163085
REACTOME_MACROAUTOPHAGY	77	0.310183	1.32081	0.0627803	0.162791
REACTOME_CELL_JUNCTION_ORGANIZATION	86	0.304865	1.31972	0.0379147	0.163342
REACTOME_NUCLEOTIDE_SALVAGE	22	0.407079	1.31599	0.121739	0.1668
REACTOME_MRNA_DECAY_BY_5_TO_3_EXORIBONUCLEASE	15	0.455071	1.31445	0.116228	0.167906
REACTOME_NRAGE_SIGNALS_DEATH_THROUGH_JNK	56	0.326972	1.31268	0.0695652	0.169228
REACTOME_CELL_DEATH_SIGNALLING_VIA_NRAGE_NRIF_AND_NADE	72	0.3143	1.30973	0.0574713	0.171757
REACTOME_ONCOGENE_INDUCED_SENESCENCE	30	0.373291	1.30847	0.1222	0.172575
REACTOME_INLB_MEDIATED_ENTRY_OF_LISTERIA_MONOCYTOGENES_INTO_HOST_CELL	15	0.451898	1.30686	0.150602	0.173773
REACTOME_METABOLISM_OF_NUCLEOTIDES	90	0.297289	1.3027	0.0501089	0.177599
REACTOME_REGULATION_OF_PTEN_GENE_TRANSCRIPTION	55	0.324293	1.29863	0.0925926	0.181409
REACTOME_DAP12_SIGNALING	29	0.381577	1.29641	0.121901	0.183075
REACTOME_REGULATION_OF_GENE_EXPRESSION_IN_LATE_STAGE_BRANCHING_MORPHOGENESIS_PANCREATIC_BUD_PRECURSOR_CELLS	16	0.443798	1.2927	0.165669	0.186622
REACTOME_ACTIVATED_NOTCH1_TRANSMITS_SIGNAL_TO_THE_NUCLEUS	30	0.378578	1.29246	0.125813	0.186435
REACTOME_WNT5A_DEPENDENT_INTERNALIZATION_OF_FZD4	15	0.449005	1.29082	0.133758	0.187651
REACTOME_PI3K_AKT_SIGNALING_IN_CANCER	101	0.290739	1.29055	0.0564706	0.187416
REACTOME_CELL_EXTRACELLULAR_MATRIX_INTERACTIONS	18	0.431222	1.28833	0.139875	0.189238
REACTOME_MEIOSIS	110	0.285027	1.28803	0.0298165	0.189033
REACTOME_PHOSPHORYLATION_OF_THE_APC_C	18	0.423385	1.28302	0.156989	0.193873
REACTOME_SIGNALLING_TO_ERKS	32	0.370129	1.2825	0.130802	0.193988
REACTOME_IMMUNOREGULATORY_INTERACTIONS_BETWEEN_A_LYMPHOID_AND_A_NON_LYMPHOID_CELL	123	0.273574	1.27997	0.0608272	0.196263
REACTOME_ESTROGEN_DEPENDENT_NUCLEAR_EVENTS_DOWNSTREAM_OF_ESR_MEMBRANE_SIGNALING	24	0.3879	1.27644	0.128571	0.199766
REACTOME_GASTRIN_CREB_SIGNALLING_PATHWAY_VIA_PKC_AND_MAPK	18	0.418918	1.27573	0.147752	0.200049
REACTOME_NUCLEOBASE_BIOSYNTHESIS	15	0.446009	1.27452	0.169492	0.200933
REACTOME_PROTEIN_LOCALIZATION	149	0.267327	1.27353	0.0598504	0.201547
REACTOME_MAPK_TARGETS_NUCLEAR_EVENTS_MEDIATED_BY_MAP_KINASES	31	0.36139	1.27106	0.136461	0.203993
REACTOME_SENESCENCE_ASSOCIATED_SECRETORY_PHENOTYPE_SASP	102	0.284728	1.27003	0.0613208	0.204555
REACTOME_OXIDATIVE_STRESS_INDUCED_SENESCENCE	115	0.273843	1.26911	0.0490654	0.205158
REACTOME_TRANSCRIPTIONAL_REGULATION_BY_SMALL_RNAS	97	0.286135	1.26836	0.0767494	0.205575
REACTOME_ABORTIVE_ELONGATION_OF_HIV_1_TRANSCRIPT_IN_THE_ABSENCE_OF_TAT	19	0.412877	1.2677	0.154506	0.205803
REACTOME_GLOBAL_GENOME_NUCLEOTIDE_EXCISION_REPAIR_GG_NER	84	0.290282	1.26388	0.076555	0.209717
REACTOME_THE_CITRIC_ACID_TCA_CYCLE_AND_RESPIRATORY_ELECTRON_TRANSPORT	137	0.265001	1.25845	0.0764045	0.215708
REACTOME_DAP12_INTERACTIONS	40	0.344008	1.2575	0.134615	0.216367
REACTOME_APC_CDC20_MEDIATED_DEGRADATION_OF_NEK2A	24	0.387622	1.25624	0.16269	0.217417
REACTOME_DEFECTIVE_TPR_MAY_CONFER_SUSCEPTIBILITY_TOWARDS_THYROID_PAPILLARY_CARCINOMA_TPC	30	0.360151	1.2561	0.154567	0.217011
REACTOME_NEGATIVE_EPIGENETIC_REGULATION_OF_RRNA_EXPRESSION	103	0.281153	1.25551	0.0703884	0.217164
REACTOME_SIGNALING_BY_FGFR_IN_DISEASE	62	0.30433	1.25163	0.101322	0.221357
REACTOME_RNA_POLYMERASE_I_TRANSCRIPTION_TERMINATION	30	0.362391	1.2513	0.151111	0.221198
REACTOME_RHO_GTPASES_ACTIVATE_PKNS	88	0.285344	1.24932	0.0928726	0.223229
REACTOME_SIGNALING_BY_TGF_BETA_FAMILY_MEMBERS	102	0.282779	1.24856	0.0772727	0.223651
REACTOME_PHOSPHOLIPID_METABOLISM	198	0.251428	1.24795	0.0473684	0.223885
REACTOME_PLASMA_LIPOPROTEIN_CLEARANCE	32	0.350113	1.24776	0.148148	0.223566
REACTOME_FOXO_MEDIATED_TRANSCRIPTION	65	0.297339	1.24746	0.111369	0.22344
REACTOME_E2F_MEDIATED_REGULATION_OF_DNA_REPLICATION	16	0.433385	1.24562	0.191446	0.225187
REACTOME_RESPIRATORY_ELECTRON_TRANSPORT_ATP_SYNTHESIS_BY_CHEMIOSMOTIC_COUPLING_AND_HEAT_PRODUCTION_BY_UNCOUPLING_PROTEINS	88	0.287385	1.24534	0.113689	0.22502
REACTOME_RESOLUTION_OF_D_LOOP_STRUCTURES	26	0.373254	1.24492	0.162281	0.225045
REACTOME_DNA_DAMAGE_TELOMERE_STRESS_INDUCED_SENESCENCE	75	0.290254	1.24422	0.112644	0.225346
REACTOME_SIGNALING_BY_MODERATE_KINASE_ACTIVITY_BRAF_MUTANTS	45	0.328645	1.24217	0.131635	0.227276
REACTOME_DOWNREGULATION_OF_SMAD2_3:SMAD4_TRANSCRIPTIONAL_ACTIVITY	23	0.380934	1.23826	0.156317	0.231684
REACTOME_INHIBITION_OF_THE_PROTEOLYTIC_ACTIVITY_OF_APC_C_REQUIRED_FOR_THE_ONSET_OF_ANAPHASE_BY_MITOTIC_SPINDLE_CHECKPOINT_COMPONENTS	19	0.411593	1.23694	0.19403	0.232665
REACTOME_RNA_POLYMERASE_I_TRANSCRIPTION	104	0.275293	1.23669	0.0848624	0.23238
REACTOME_BUDDING_AND_MATURATION_OF_HIV_VIRION	25	0.369362	1.23592	0.169323	0.23288
REACTOME_ER_QUALITY_CONTROL_COMPARTMENT_ERQC	20	0.399858	1.23384	0.190669	0.234993
REACTOME_ERCC6_CSB_AND_EHMT2_G9A_POSITIVELY_REGULATE_RRNA_EXPRESSION	70	0.290172	1.23234	0.123043	0.236339
REACTOME_TRNA_MODIFICATION_IN_THE_NUCLEUS_AND_CYTOSOL	36	0.339677	1.22987	0.169643	0.239128
REACTOME_NONSENSE_MEDIATED_DECAY_NMD_INDEPENDENT_OF_THE_EXON_JUNCTION_COMPLEX_EJC	95	0.280425	1.22925	0.102439	0.23925
REACTOME_REGULATION_OF_TP53_ACTIVITY_THROUGH_PHOSPHORYLATION	89	0.286488	1.22785	0.108932	0.24047
REACTOME_HEDGEHOG_OFF_STATE	110	0.268153	1.22771	0.0879397	0.240072
REACTOME_JNK_C_JUN_KINASES_PHOSPHORYLATION_AND_ACTIVATION_MEDIATED_BY_ACTIVATED_HUMAN_TAK1	22	0.390034	1.22727	0.179372	0.240062
REACTOME_COMPLEX_I_BIOGENESIS	45	0.324036	1.22677	0.149888	0.240137
REACTOME_FGFR1_MUTANT_RECEPTOR_ACTIVATION	30	0.354118	1.22648	0.167006	0.23998
REACTOME_VEGFR2_MEDIATED_VASCULAR_PERMEABILITY	27	0.366735	1.22593	0.16805	0.24014
REACTOME_RHO_GTPASES_ACTIVATE_FORMINS	129	0.266563	1.22347	0.0981308	0.242862
REACTOME_PLATELET_SENSITIZATION_BY_LDL	17	0.412098	1.22039	0.197002	0.24663
REACTOME_LDL_CLEARANCE	19	0.398899	1.21676	0.192053	0.250983
REACTOME_CONVERSION_FROM_APC_C:CDC20_TO_APC_C:CDH1_IN_LATE_ANAPHASE	18	0.405758	1.21522	0.199115	0.252487
REACTOME_FORMATION_OF_THE_CORNIFIED_ENVELOPE	127	0.263877	1.21372	0.10199	0.254067
REACTOME_SIGNALING_BY_EGFR_IN_CANCER	24	0.372963	1.21295	0.197452	0.254452
REACTOME_PRE_NOTCH_EXPRESSION_AND_PROCESSING	97	0.271131	1.21257	0.110048	0.254378
REACTOME_SIGNALING_BY_FGFR	85	0.2787	1.20695	0.147971	0.261599
REACTOME_TGF_BETA_RECEPTOR_SIGNALING_IN_EMT_EPITHELIAL_TO_MESENCHYMAL_TRANSITION	16	0.414961	1.20564	0.202198	0.262909
REACTOME_VEGFR2_MEDIATED_CELL_PROLIFERATION	19	0.388544	1.20211	0.202083	0.267228
REACTOME_ASSOCIATION_OF_TRIC_CCT_WITH_TARGET_PROTEINS_DURING_BIOSYNTHESIS	39	0.326542	1.20164	0.196078	0.267355
REACTOME_TRANSCRIPTIONAL_ACTIVATION_OF_MITOCHONDRIAL_BIOGENESIS	50	0.307909	1.19839	0.178899	0.271159
REACTOME_REGULATION_OF_LIPID_METABOLISM_BY_PEROXISOME_PROLIFERATOR_ACTIVATED_RECEPTOR_ALPHA_PPARALPHA	118	0.262821	1.19769	0.109726	0.271463
REACTOME_HDR_THROUGH_SINGLE_STRAND_ANNEALING_SSA	34	0.333797	1.19552	0.192719	0.273787
REACTOME_SIGNALING_BY_NOTCH2	32	0.335178	1.19547	0.186957	0.27323
REACTOME_HOMOLOGY_DIRECTED_REPAIR	122	0.25949	1.1951	0.121429	0.273119
REACTOME_REGULATION_OF_INNATE_IMMUNE_RESPONSES_TO_CYTOSOLIC_DNA	15	0.41974	1.19156	0.219089	0.277652
REACTOME_MEIOTIC_SYNAPSIS	74	0.283892	1.19015	0.158019	0.279133
REACTOME_MICRORNA_MIRNA_BIOGENESIS	19	0.389046	1.18687	0.218814	0.283381
REACTOME_RHO_GTPASE_CYCLE	132	0.251543	1.18226	0.12766	0.289559
REACTOME_EFFECTS_OF_PIP2_HYDROLYSIS	27	0.345486	1.17919	0.227171	0.293297
REACTOME_GLUCONEOGENESIS	34	0.3249	1.17511	0.206667	0.298711
REACTOME_DNA_DOUBLE_STRAND_BREAK_REPAIR	150	0.250231	1.17379	0.130982	0.300214
REACTOME_TIGHT_JUNCTION_INTERACTIONS	29	0.336804	1.17275	0.242081	0.301113
REACTOME_TRANSCRIPTIONAL_REGULATION_OF_WHITE_ADIPOCYTE_DIFFERENTIATION	82	0.267151	1.17265	0.189498	0.300539
REACTOME_APC_C:CDC20_MEDIATED_DEGRADATION_OF_CYCLIN_B	22	0.363309	1.1675	0.221445	0.308173
REACTOME_PROCESSING_OF_DNA_DOUBLE_STRAND_BREAK_ENDS	88	0.267509	1.16252	0.162584	0.315432
REACTOME_CELL_SURFACE_INTERACTIONS_AT_THE_VASCULAR_WALL	135	0.243789	1.1624	0.147971	0.314991
REACTOME_SIGNALING_BY_MET	79	0.272212	1.15689	0.199566	0.323195
REACTOME_G_ALPHA_12_13_SIGNALLING_EVENTS	76	0.270681	1.15641	0.193182	0.323286
REACTOME_NETRIN_1_SIGNALING	49	0.297895	1.15131	0.229399	0.330986
REACTOME_NOTCH3_INTRACELLULAR_DOMAIN_REGULATES_TRANSCRIPTION	25	0.348156	1.15085	0.260304	0.331015
REACTOME_APOPTOTIC_FACTOR_MEDIATED_RESPONSE	15	0.398422	1.14667	0.265136	0.337148
REACTOME_BUTYRATE_RESPONSE_FACTOR_1_BRF1_BINDS_AND_DESTABILIZES_MRNA	17	0.37745	1.14557	0.281837	0.338237
REACTOME_ROLE_OF_LAT2_NTAL_LAB_ON_CALCIUM_MOBILIZATION	16	0.392014	1.14475	0.295011	0.338839
REACTOME_NEDDYLATION	226	0.226808	1.14391	0.117788	0.339446
REACTOME_COPII_MEDIATED_VESICLE_TRANSPORT	65	0.275853	1.14247	0.231788	0.341316
REACTOME_PRC2_METHYLATES_HISTONES_AND_DNA	67	0.278451	1.14088	0.239535	0.343045
REACTOME_PLATELET_AGGREGATION_PLUG_FORMATION	38	0.314739	1.13995	0.264019	0.344061
REACTOME_DNA_DAMAGE_BYPASS	45	0.295484	1.13993	0.214737	0.343378
REACTOME_ACTIVATION_OF_BAD_AND_TRANSLOCATION_TO_MITOCHONDRIA	15	0.39367	1.13963	0.288939	0.34316
REACTOME_CITRIC_ACID_CYCLE_TCA_CYCLE	22	0.352139	1.13773	0.281818	0.345683
REACTOME_SIGNALING_BY_NOTCH3	48	0.294736	1.1372	0.240741	0.345801
REACTOME_HATS_ACETYLATE_HISTONES	118	0.245443	1.13598	0.202273	0.347176
REACTOME_SYNTHESIS_OF_PIPS_AT_THE_EARLY_ENDOSOME_MEMBRANE	16	0.383355	1.13412	0.293139	0.349704
REACTOME_RAB_GERANYLGERANYLATION	60	0.279261	1.13278	0.235431	0.351305
REACTOME_FOXO_MEDIATED_TRANSCRIPTION_OF_CELL_CYCLE_GENES	17	0.385248	1.13261	0.272912	0.350841
REACTOME_ANCHORING_OF_THE_BASAL_BODY_TO_THE_PLASMA_MEMBRANE	87	0.257397	1.13034	0.229858	0.354222
REACTOME_BLOOD_GROUP_SYSTEMS_BIOSYNTHESIS	21	0.355461	1.12844	0.277405	0.356878
REACTOME_SYNTHESIS_OF_PC	28	0.32524	1.12572	0.269231	0.361053
REACTOME_HDACS_DEACETYLATE_HISTONES	88	0.262557	1.12213	0.237981	0.366603
REACTOME_DNA_DOUBLE_STRAND_BREAK_RESPONSE	70	0.269208	1.12092	0.236674	0.368028
REACTOME_METABOLISM_OF_AMINE_DERIVED_HORMONES	18	0.372936	1.11557	0.303097	0.377057
REACTOME_TRNA_AMINOACYLATION	42	0.295457	1.11531	0.244444	0.376749
REACTOME_FGFR2_LIGAND_BINDING_AND_ACTIVATION	20	0.350847	1.11145	0.295154	0.383115
REACTOME_NEGATIVE_REGULATION_OF_THE_PI3K_AKT_NETWORK	110	0.243335	1.1105	0.223881	0.38407
REACTOME_METABOLISM_OF_AMINO_ACIDS_AND_DERIVATIVES	359	0.209928	1.10703	0.146739	0.389829
REACTOME_ACTIVATION_OF_IRF3_IRF7_MEDIATED_BY_TBK1_IKK_EPSILON	17	0.369273	1.10638	0.329596	0.390298
REACTOME_SURFACTANT_METABOLISM	28	0.327508	1.10539	0.316116	0.391375
REACTOME_SYNTHESIS_OF_IP3_AND_IP4_IN_THE_CYTOSOL	26	0.327617	1.10239	0.314607	0.396137
REACTOME_SPRY_REGULATION_OF_FGF_SIGNALING	16	0.374059	1.09943	0.318777	0.400912
REACTOME_RECRUITMENT_OF_NUMA_TO_MITOTIC_CENTROSOMES	85	0.248186	1.09148	0.269521	0.415445
REACTOME_MAP2K_AND_MAPK_ACTIVATION	38	0.298884	1.09142	0.292237	0.414703
REACTOME_G2_M_DNA_DAMAGE_CHECKPOINT	86	0.249908	1.09029	0.272289	0.416036
REACTOME_METABOLISM_OF_STEROIDS	143	0.232822	1.09014	0.255708	0.415469
REACTOME_REGULATION_OF_IFNA_SIGNALING	26	0.321361	1.08986	0.293987	0.415204
REACTOME_MITOCHONDRIAL_BIOGENESIS	70	0.259865	1.08593	0.298475	0.421994
REACTOME_SIGNALING_BY_WNT_IN_CANCER	33	0.301597	1.08102	0.327059	0.430758
REACTOME_CONSTITUTIVE_SIGNALING_BY_ABERRANT_PI3K_IN_CANCER	75	0.253625	1.06808	0.320366	0.456292
REACTOME_IKK_COMPLEX_RECRUITMENT_MEDIATED_BY_RIP1	23	0.332741	1.06763	0.342437	0.456254
REACTOME_HOMOLOGOUS_DNA_PAIRING_AND_STRAND_EXCHANGE	37	0.286788	1.06591	0.352273	0.458753
REACTOME_GLYCEROPHOSPHOLIPID_BIOSYNTHESIS	116	0.230958	1.06492	0.287805	0.459887
REACTOME_NICOTINATE_METABOLISM	25	0.329089	1.06445	0.32321	0.459981
REACTOME_SIGNALING_BY_ERBB2	48	0.277924	1.05958	0.360731	0.469621
REACTOME_BASIGIN_INTERACTIONS	25	0.319322	1.04742	0.365741	0.495533
REACTOME_RNA_POLYMERASE_I_PROMOTER_ESCAPE	85	0.23758	1.04561	0.351967	0.498377
REACTOME_GLUTAMATE_BINDING_ACTIVATION_OF_AMPA_RECEPTORS_AND_SYNAPTIC_PLASTICITY	31	0.29454	1.04354	0.410901	0.501985
REACTOME_TGF_BETA_RECEPTOR_SIGNALING_ACTIVATES_SMADS	32	0.299359	1.04264	0.385681	0.503015
REACTOME_HSP90_CHAPERONE_CYCLE_FOR_STEROID_HORMONE_RECEPTORS_SHR	54	0.258455	1.04151	0.373576	0.504481
REACTOME_HDR_THROUGH_HOMOLOGOUS_RECOMBINATION_HRR	58	0.254632	1.03826	0.404018	0.510676
REACTOME_G_BETA:GAMMA_SIGNALLING_THROUGH_PI3KGAMMA	24	0.320998	1.03821	0.398721	0.509795
REACTOME_SIGNALING_BY_HEDGEHOG	146	0.217816	1.038	0.358173	0.509249
REACTOME_METAL_ION_SLC_TRANSPORTERS	26	0.308612	1.03767	0.381156	0.50902
REACTOME_INTERLEUKIN_6_FAMILY_SIGNALING	24	0.321991	1.03491	0.39693	0.514021
REACTOME_MITOCHONDRIAL_TRNA_AMINOACYLATION	21	0.328131	1.03446	0.400447	0.514018
REACTOME_CD209_DC_SIGN_SIGNALING	21	0.334439	1.0303	0.400853	0.522542
REACTOME_PYRUVATE_METABOLISM_AND_CITRIC_ACID_TCA_CYCLE	53	0.258447	1.02909	0.399103	0.524389
REACTOME_SIGNALING_BY_FGFR1_IN_DISEASE	37	0.280287	1.02838	0.412731	0.524921
REACTOME_HYALURONAN_METABOLISM	15	0.355738	1.02508	0.435417	0.531423
REACTOME_ABC_TRANSPORTERS_IN_LIPID_HOMEOSTASIS	18	0.343458	1.02414	0.41886	0.532514
REACTOME_EPHRIN_SIGNALING	19	0.330236	1.02319	0.409586	0.53359
REACTOME_TRANSPORT_OF_INORGANIC_CATIONS_ANIONS_AND_AMINO_ACIDS_OLIGOPEPTIDES	105	0.228098	1.0224	0.404018	0.534379
REACTOME_KSRP_KHSRP_BINDS_AND_DESTABILIZES_MRNA	17	0.35057	1.01859	0.411043	0.541925
REACTOME_CONDENSATION_OF_PROPHASE_CHROMOSOMES	67	0.243625	1.0185	0.412587	0.541145
REACTOME_RESOLUTION_OF_SISTER_CHROMATID_COHESION	115	0.223766	1.01313	0.402439	0.55239
REACTOME_GENE_SILENCING_BY_RNA	122	0.219862	1.01175	0.385749	0.55463
REACTOME_NUCLEOSOME_ASSEMBLY	63	0.247366	1.01044	0.440909	0.556647
REACTOME_SRP_DEPENDENT_COTRANSLATIONAL_PROTEIN_TARGETING_TO_MEMBRANE	111	0.223985	1.00779	0.410377	0.561815
REACTOME_TERMINATION_OF_TRANSLESION_DNA_SYNTHESIS	31	0.291464	1.00716	0.416667	0.562152
REACTOME_SIGNALING_BY_NON_RECEPTOR_TYROSINE_KINASES	53	0.251905	1.00412	0.442029	0.568311
REACTOME_POLO_LIKE_KINASE_MEDIATED_EVENTS	16	0.340081	0.994695	0.462168	0.589879
REACTOME_ASPARAGINE_N_LINKED_GLYCOSYLATION	295	0.192487	0.987752	0.477157	0.605571
REACTOME_DNA_METHYLATION	59	0.242996	0.986325	0.494279	0.607793
REACTOME_CYTOSOLIC_TRNA_AMINOACYLATION	24	0.301303	0.985953	0.487854	0.607605
REACTOME_DISORDERS_OF_TRANSMEMBRANE_TRANSPORTERS	174	0.201393	0.981739	0.515587	0.617038
REACTOME_TP53_REGULATES_METABOLIC_GENES	69	0.233169	0.97975	0.490909	0.620763
REACTOME_EXTENSION_OF_TELOMERES	30	0.282903	0.978842	0.498929	0.621919
REACTOME_RORA_ACTIVATES_GENE_EXPRESSION	17	0.33571	0.978351	0.465957	0.62195
REACTOME_MTOR_SIGNALLING	34	0.272569	0.97787	0.507187	0.6221
REACTOME_G_PROTEIN_BETA:GAMMA_SIGNALLING	31	0.278905	0.977534	0.488095	0.62176
REACTOME_NONHOMOLOGOUS_END_JOINING_NHEJ	62	0.241564	0.976951	0.535088	0.621945
REACTOME_BRANCHED_CHAIN_AMINO_ACID_CATABOLISM	19	0.323813	0.976075	0.486141	0.622946
REACTOME_INTERLEUKIN_7_SIGNALING	33	0.27112	0.973214	0.497768	0.628902
REACTOME_MITOCHONDRIAL_FATTY_ACID_BETA_OXIDATION	34	0.272834	0.971478	0.505543	0.631947
REACTOME_RNA_POLYMERASE_III_TRANSCRIPTION_INITIATION_FROM_TYPE_1_PROMOTER	28	0.285456	0.969786	0.470348	0.634882
REACTOME_PEROXISOMAL_LIPID_METABOLISM	27	0.290328	0.965838	0.490868	0.643394
REACTOME_DUAL_INCISION_IN_GG_NER	41	0.259269	0.960654	0.525974	0.655232
REACTOME_RUNX1_REGULATES_GENES_INVOLVED_IN_MEGAKARYOCYTE_DIFFERENTIATION_AND_PLATELET_FUNCTION	83	0.220994	0.957501	0.555024	0.662139
REACTOME_METABOLISM_OF_CARBOHYDRATES	284	0.18423	0.956171	0.603878	0.664162
REACTOME_REPRODUCTION	132	0.202862	0.954016	0.585132	0.668179
REACTOME_ADRENALINE_NORADRENALINE_INHIBITS_INSULIN_SECRETION	27	0.281932	0.952219	0.54321	0.671507
REACTOME_SIGNAL_AMPLIFICATION	31	0.273908	0.951468	0.540598	0.67228
REACTOME_MICROAUTOPHAGY	25	0.281939	0.950515	0.528761	0.673423
REACTOME_METABOLISM_OF_PORPHYRINS	16	0.326101	0.950288	0.530067	0.672752
REACTOME_SIRT1_NEGATIVELY_REGULATES_RRNA_EXPRESSION	62	0.228201	0.950203	0.568765	0.67171
REACTOME_UNFOLDED_PROTEIN_RESPONSE_UPR	85	0.219507	0.950073	0.571429	0.670795
REACTOME_MEIOTIC_RECOMBINATION	80	0.224699	0.949371	0.546318	0.671209
REACTOME_INTRA_GOLGI_AND_RETROGRADE_GOLGI_TO_ER_TRAFFIC	195	0.191806	0.944843	0.628641	0.681166
REACTOME_GABA_SYNTHESIS_RELEASE_REUPTAKE_AND_DEGRADATION	19	0.301436	0.944791	0.542798	0.680068
REACTOME_G_ALPHA_Z_SIGNALLING_EVENTS	47	0.24582	0.941482	0.556306	0.686916
REACTOME_O_LINKED_GLYCOSYLATION_OF_MUCINS	56	0.234108	0.938647	0.582969	0.692626
REACTOME_PEROXISOMAL_PROTEIN_IMPORT	61	0.225872	0.937945	0.58548	0.693076
REACTOME_MRNA_DECAY_BY_3_TO_5_EXORIBONUCLEASE	15	0.329341	0.937945	0.534836	0.691821
REACTOME_WNT_LIGAND_BIOGENESIS_AND_TRAFFICKING	26	0.278431	0.937737	0.535642	0.69108
REACTOME_METALLOPROTEASE_DUBS	31	0.262992	0.935029	0.558499	0.696522
REACTOME_FGFR2_MUTANT_RECEPTOR_ACTIVATION	33	0.263441	0.931426	0.566667	0.704048
REACTOME_COOPERATION_OF_PDCL_PHLP1_AND_TRIC_CCT_IN_G_PROTEIN_BETA_FOLDING	41	0.243796	0.931043	0.55794	0.703707
REACTOME_NEUROTRANSMITTER_RELEASE_CYCLE	50	0.239777	0.930476	0.608137	0.703849
REACTOME_SIGNALING_BY_FGFR3	40	0.249688	0.928001	0.581933	0.708832
REACTOME_ACTIVATION_OF_HOX_GENES_DURING_DIFFERENTIATION	111	0.204861	0.926788	0.634568	0.710539
REACTOME_NOTCH3_ACTIVATION_AND_TRANSMISSION_OF_SIGNAL_TO_THE_NUCLEUS	24	0.284366	0.92535	0.549234	0.712892
REACTOME_SIALIC_ACID_METABOLISM	33	0.256659	0.917464	0.607219	0.730865
REACTOME_LAMININ_INTERACTIONS	30	0.261847	0.914833	0.596112	0.735942
REACTOME_RECOGNITION_OF_DNA_DAMAGE_BY_PCNA_CONTAINING_REPLICATION_COMPLEX	30	0.262551	0.912307	0.575964	0.740859
REACTOME_METABOLIC_DISORDERS_OF_BIOLOGICAL_OXIDATION_ENZYMES	35	0.251204	0.909086	0.604911	0.747241
REACTOME_SYNTHESIS_OF_SUBSTRATES_IN_N_GLYCAN_BIOSYTHESIS	61	0.223774	0.907017	0.651869	0.750873
REACTOME_SMOOTH_MUSCLE_CONTRACTION	36	0.248933	0.905995	0.61573	0.75204
REACTOME_ACYL_CHAIN_REMODELLING_OF_PE	23	0.280825	0.896206	0.595133	0.774028
REACTOME_SIGNALING_BY_LIGAND_RESPONSIVE_EGFR_VARIANTS_IN_CANCER	18	0.297955	0.892724	0.606695	0.780844
REACTOME_TRANSLOCATION_OF_SLC2A4_GLUT4_TO_THE_PLASMA_MEMBRANE	68	0.215917	0.890555	0.669663	0.784496
REACTOME_SIGNALING_BY_FGFR2_IIIA_TM	19	0.285334	0.886465	0.640177	0.792877
REACTOME_THE_CANONICAL_RETINOID_CYCLE_IN_RODS_TWILIGHT_VISION	23	0.270671	0.883525	0.640974	0.798481
REACTOME_AMYLOID_FIBER_FORMATION	102	0.196417	0.879922	0.739857	0.805566
REACTOME_MTORC1_MEDIATED_SIGNALLING	17	0.300781	0.879878	0.615222	0.804286
REACTOME_ACTIVATION_OF_ATR_IN_RESPONSE_TO_REPLICATION_STRESS	31	0.250038	0.875757	0.67191	0.812113
REACTOME_SHC_MEDIATED_CASCADE:FGFR3	18	0.289202	0.873407	0.645094	0.815869
REACTOME_GRB2:SOS_PROVIDES_LINKAGE_TO_MAPK_SIGNALING_FOR_INTEGRINS	15	0.298719	0.871739	0.657205	0.818178
REACTOME_DNA_STRAND_ELONGATION	32	0.246594	0.867875	0.668831	0.825453
REACTOME_RUNX2_REGULATES_OSTEOBLAST_DIFFERENTIATION	23	0.264594	0.867835	0.650443	0.824085
REACTOME_CHROMOSOME_MAINTENANCE	98	0.194782	0.866599	0.793187	0.825345
REACTOME_BMAL1:CLOCK_NPAS2_ACTIVATES_CIRCADIAN_GENE_EXPRESSION	25	0.262954	0.862554	0.685841	0.832917
REACTOME_NUCLEAR_RECEPTOR_TRANSCRIPTION_PATHWAY	53	0.221442	0.862421	0.712695	0.831749
REACTOME_UPTAKE_AND_ACTIONS_OF_BACTERIAL_TOXINS	29	0.252455	0.861429	0.692144	0.832294
REACTOME_SYNTHESIS_OF_LEUKOTRIENES_LT_AND_EOXINS_EX	21	0.267257	0.861212	0.681223	0.83135
REACTOME_PRE_NOTCH_PROCESSING_IN_GOLGI	18	0.281616	0.858803	0.652079	0.835096
REACTOME_THROMBIN_SIGNALLING_THROUGH_PROTEINASE_ACTIVATED_RECEPTORS_PARS	31	0.246307	0.858688	0.695842	0.833921
REACTOME_NEGATIVE_REGULATION_OF_FGFR3_SIGNALING	29	0.242959	0.85395	0.726293	0.842594
REACTOME_MHC_CLASS_II_ANTIGEN_PRESENTATION	117	0.187188	0.853688	0.829787	0.841655
REACTOME_TICAM1_RIP1_MEDIATED_IKK_COMPLEX_RECRUITMENT	19	0.279173	0.850447	0.691667	0.847074
REACTOME_INOSITOL_PHOSPHATE_METABOLISM	48	0.217123	0.849053	0.751082	0.848641
REACTOME_PROLACTIN_RECEPTOR_SIGNALING	15	0.296049	0.847827	0.678497	0.849698
REACTOME_SIGNALING_BY_FGFR2_IN_DISEASE	43	0.22494	0.847599	0.710021	0.848714
REACTOME_ACTIVATION_OF_KAINATE_RECEPTORS_UPON_GLUTAMATE_BINDING	29	0.243751	0.843495	0.725446	0.855616
REACTOME_IRS_MEDIATED_SIGNALLING	48	0.216441	0.840673	0.735426	0.859896
REACTOME_TNFS_BIND_THEIR_PHYSIOLOGICAL_RECEPTORS	28	0.247669	0.837932	0.737527	0.86394
REACTOME_NRIF_SIGNALS_CELL_DEATH_FROM_THE_NUCLEUS	16	0.279901	0.837294	0.702174	0.863779
REACTOME_ACTIVATED_PKN1_STIMULATES_TRANSCRIPTION_OF_AR_ANDROGEN_RECEPTOR_REGULATED_GENES_KLK2_AND_KLK3	61	0.204971	0.834792	0.79386	0.867062
REACTOME_TRANSLESION_SYNTHESIS_BY_Y_FAMILY_DNA_POLYMERASES_BYPASSES_LESIONS_ON_DNA_TEMPLATE	36	0.225034	0.831399	0.739229	0.872221
REACTOME_PLASMA_LIPOPROTEIN_ASSEMBLY_REMODELING_AND_CLEARANCE	69	0.19671	0.829398	0.828125	0.874523
REACTOME_CLASS_B_2_SECRETIN_FAMILY_RECEPTORS	89	0.187719	0.826155	0.860294	0.879362
REACTOME_PROCESSIVE_SYNTHESIS_ON_THE_LAGGING_STRAND	15	0.283859	0.822497	0.730603	0.884817
REACTOME_RNA_POLYMERASE_III_TRANSCRIPTION	41	0.216551	0.817606	0.771167	0.892379
REACTOME_METABOLISM_OF_NITRIC_OXIDE:_ENOS_ACTIVATION_AND_REGULATION	15	0.283736	0.815751	0.735608	0.894147
REACTOME_SELENOAMINO_ACID_METABOLISM	117	0.177738	0.811284	0.894207	0.900539
REACTOME_MISMATCH_REPAIR	15	0.285017	0.807085	0.72327	0.906427
REACTOME_SIGNALING_BY_INSULIN_RECEPTOR	78	0.188923	0.802663	0.886199	0.912336
REACTOME_TRANSPORT_TO_THE_GOLGI_AND_SUBSEQUENT_MODIFICATION	179	0.16178	0.800846	0.950521	0.914014
REACTOME_N_GLYCAN_ANTENNAE_ELONGATION_IN_THE_MEDIAL_TRANS_GOLGI	26	0.239589	0.789812	0.785398	0.930358
REACTOME_CYCLIN_A_B1_B2_ASSOCIATED_EVENTS_DURING_G2_M_TRANSITION	25	0.235496	0.788311	0.811404	0.931096
REACTOME_ER_TO_GOLGI_ANTEROGRADE_TRANSPORT	148	0.164964	0.786986	0.969121	0.931797
REACTOME_ACTIVATED_TAK1_MEDIATES_P38_MAPK_ACTIVATION	23	0.245457	0.784098	0.792208	0.934584
REACTOME_ADP_SIGNALLING_THROUGH_P2Y_PURINOCEPTOR_1	24	0.240771	0.783545	0.818182	0.933866
REACTOME_SIGNALING_BY_FGFR4	41	0.205	0.78222	0.853007	0.934223
REACTOME_CARGO_CONCENTRATION_IN_THE_ER	32	0.2202	0.77994	0.806452	0.935963
REACTOME_INSULIN_RECEPTOR_RECYCLING	26	0.232236	0.779692	0.839248	0.934841
REACTOME_CIRCADIAN_CLOCK	67	0.187699	0.777904	0.893013	0.935927
REACTOME_CREB1_PHOSPHORYLATION_THROUGH_NMDA_RECEPTOR_MEDIATED_ACTIVATION_OF_RAS_SIGNALING	28	0.228392	0.775107	0.82516	0.938333
REACTOME_CYTOSOLIC_SULFONATION_OF_SMALL_MOLECULES	23	0.240307	0.773579	0.818565	0.93887
REACTOME_PLATELET_HOMEOSTASIS	83	0.177797	0.773502	0.904651	0.937465
REACTOME_NEGATIVE_REGULATION_OF_FGFR4_SIGNALING	31	0.21962	0.772925	0.837054	0.936805
REACTOME_PHOSPHOLIPASE_C_MEDIATED_CASCADE_FGFR4	15	0.26992	0.772285	0.795309	0.93622
REACTOME_ORGANELLE_BIOGENESIS_AND_MAINTENANCE	257	0.151438	0.767631	0.991667	0.940995
REACTOME_SIGNALING_BY_NTRK3_TRKC	16	0.262107	0.766417	0.813387	0.941141
REACTOME_INSULIN_RECEPTOR_SIGNALLING_CASCADE	54	0.1943	0.763443	0.896396	0.943727
REACTOME_FATTY_ACIDS	15	0.263785	0.762837	0.796976	0.942995
REACTOME_NOTCH2_ACTIVATION_AND_TRANSMISSION_OF_SIGNAL_TO_THE_NUCLEUS	21	0.239383	0.762131	0.814655	0.942362
REACTOME_REGULATION_OF_MECP2_EXPRESSION_AND_ACTIVITY	27	0.225135	0.761594	0.848214	0.941513
REACTOME_BIOSYNTHESIS_OF_THE_N_GLYCAN_PRECURSOR_DOLICHOL_LIPID_LINKED_OLIGOSACCHARIDE_LLO_AND_TRANSFER_TO_A_NASCENT_PROTEIN	76	0.179303	0.76063	0.947991	0.941195
REACTOME_SHC_MEDIATED_CASCADE:FGFR4	20	0.242094	0.753114	0.826923	0.948775
REACTOME_TELOMERE_MAINTENANCE	78	0.175694	0.752242	0.942094	0.948234
REACTOME_RNA_POLYMERASE_III_TRANSCRIPTION_INITIATION_FROM_TYPE_3_PROMOTER	28	0.219509	0.748239	0.860465	0.951305
REACTOME_G_PROTEIN_MEDIATED_EVENTS	52	0.19168	0.747476	0.912162	0.950623
REACTOME_PLATELET_CALCIUM_HOMEOSTASIS	28	0.216175	0.74462	0.865385	0.95243
REACTOME_GLUTATHIONE_CONJUGATION	35	0.209693	0.743568	0.875278	0.952107
REACTOME_ACYL_CHAIN_REMODELLING_OF_PC	25	0.223764	0.738542	0.861344	0.956227
REACTOME_SIGNALING_BY_NODAL	19	0.24535	0.737641	0.82906	0.955732
REACTOME_INSERTION_OF_TAIL_ANCHORED_PROTEINS_INTO_THE_ENDOPLASMIC_RETICULUM_MEMBRANE	21	0.232071	0.734146	0.862832	0.95781
REACTOME_CELL_CELL_JUNCTION_ORGANIZATION	59	0.181927	0.733918	0.938215	0.956551
REACTOME_ADP_SIGNALLING_THROUGH_P2Y_PURINOCEPTOR_12	21	0.228428	0.731267	0.873418	0.957925
REACTOME_SYNAPTIC_ADHESION_LIKE_MOLECULES	21	0.227652	0.724912	0.865263	0.962675
REACTOME_DOWNREGULATION_OF_ERBB2_SIGNALING	27	0.213826	0.720158	0.883475	0.965752
REACTOME_RET_SIGNALING	41	0.190709	0.717202	0.915929	0.966796
REACTOME_SUMOYLATION_OF_INTRACELLULAR_RECEPTORS	30	0.207094	0.715264	0.908	0.967037
REACTOME_ATF4_ACTIVATES_GENES_IN_RESPONSE_TO_ENDOPLASMIC_RETICULUM_STRESS	25	0.209395	0.701038	0.896484	0.977401
REACTOME_GLYOXYLATE_METABOLISM_AND_GLYCINE_DEGRADATION	30	0.204324	0.695402	0.926991	0.980285
REACTOME_ELEVATION_OF_CYTOSOLIC_CA2PLUS_LEVELS	16	0.238937	0.694657	0.883227	0.979266
REACTOME_VITAMIN_B5_PANTOTHENATE_METABOLISM	17	0.236383	0.693817	0.901288	0.978386
REACTOME_THE_PHOTOTRANSDUCTION_CASCADE	32	0.196861	0.689056	0.955102	0.980325
REACTOME_METABOLISM_OF_COFACTORS	19	0.223628	0.685764	0.893478	0.981101
REACTOME_BBSOME_MEDIATED_CARGO_TARGETING_TO_CILIUM	22	0.211207	0.672878	0.921909	0.987664
REACTOME_RESOLUTION_OF_ABASIC_SITES_AP_SITES	38	0.181583	0.667182	0.967742	0.989563
REACTOME_ZINC_TRANSPORTERS	17	0.223852	0.665835	0.907563	0.988797
REACTOME_COPI_MEDIATED_ANTEROGRADE_TRANSPORT	98	0.150141	0.663457	0.995465	0.988472
REACTOME_RESOLUTION_OF_AP_SITES_VIA_THE_MULTIPLE_NUCLEOTIDE_PATCH_REPLACEMENT_PATHWAY	25	0.201146	0.660546	0.933628	0.988612
REACTOME_PREFOLDIN_MEDIATED_TRANSFER_OF_SUBSTRATE_TO_CCT_TRIC	26	0.191956	0.644696	0.930886	0.994731
REACTOME_SYNTHESIS_OF_PIPS_AT_THE_GOLGI_MEMBRANE	18	0.210051	0.626982	0.94165	1
REACTOME_TRANSFERRIN_ENDOCYTOSIS_AND_RECYCLING	31	0.176924	0.62094	0.981211	1
REACTOME_ENERGY_DEPENDENT_REGULATION_OF_MTOR_BY_LKB1_AMPK	23	0.190981	0.619836	0.976546	0.999926
REACTOME_RNA_POLYMERASE_III_CHAIN_ELONGATION	18	0.203887	0.615126	0.952586	0.999884
REACTOME_ACYL_CHAIN_REMODELLING_OF_PS	20	0.194989	0.603502	0.96281	1
REACTOME_DISEASES_OF_CARBOHYDRATE_METABOLISM	34	0.163205	0.586585	0.995423	1
REACTOME_CGMP_EFFECTS	16	0.194903	0.576109	0.97234	1
REACTOME_BASE_EXCISION_REPAIR	87	0.129675	0.57215	1	1
REACTOME_PERK_REGULATES_GENE_EXPRESSION	30	0.165774	0.562817	0.990338	1
REACTOME_INSULIN_PROCESSING	24	0.167381	0.56202	0.989562	1
REACTOME_PIWI_INTERACTING_RNA_PIRNA_BIOGENESIS	27	0.166718	0.554225	0.991453	1
REACTOME_DISEASES_ASSOCIATED_WITH_N_GLYCOSYLATION_OF_PROTEINS	17	0.172514	0.519546	0.993684	1
REACTOME_BASE_EXCISION_REPAIR_AP_SITE_FORMATION	59	0.125598	0.500014	1	1
REACTOME_DAG_AND_IP3_SIGNALING	39	0.133792	0.499049	1	1
REACTOME_TRAF6_MEDIATED_INDUCTION_OF_TAK1_COMPLEX_WITHIN_TLR4_COMPLEX	16	0.163559	0.484794	0.997899	1
REACTOME_DEPURINATION	52	0.116382	0.460378	1	1
REACTOME_DARPP_32_EVENTS	23	0.125272	0.4017	1	0.999923

## Sheet: 5.Go
NAME	SIZE	ES	NES	NOM p-val	FDR q-val
GO_INTERFERON_GAMMA_MEDIATED_SIGNALING_PATHWAY	87	0.564585	2.46075	0	0
GO_RECYCLING_ENDOSOME_MEMBRANE	72	0.564743	2.38377	0	0.000771
GO_RESPIRATORY_BURST	31	0.672436	2.3331	0	0.000514
GO_EARLY_ENDOSOME_MEMBRANE	130	0.500595	2.30682	0	0.0011267
GO_FC_RECEPTOR_MEDIATED_STIMULATORY_SIGNALING_PATHWAY	81	0.537599	2.29655	0	0.00120504
GO_FC_RECEPTOR_SIGNALING_PATHWAY	177	0.466912	2.27948	0	0.00151897
GO_SPLICEOSOMAL_COMPLEX	157	0.468693	2.2693	0	0.0015225
GO_OXIDOREDUCTASE_ACTIVITY_ACTING_ON_NAD_P_H_OXYGEN_AS_ACCEPTOR	17	0.764929	2.26434	0	0.00170797
GO_RESPONSE_TO_INTERFERON_GAMMA	192	0.459463	2.26259	0	0.00168141
GO_RESPONSE_TO_INTERLEUKIN_12	48	0.572853	2.25178	0	0.00196549
GO_RESPONSE_TO_TYPE_I_INTERFERON	93	0.510307	2.24961	0	0.00178681
GO_ANTIGEN_PROCESSING_AND_PRESENTATION_OF_PEPTIDE_ANTIGEN_VIA_MHC_CLASS_I	95	0.497106	2.24409	0	0.00163791
GO_POSITIVE_REGULATION_OF_ALPHA_BETA_T_CELL_PROLIFERATION	19	0.729738	2.24284	0	0.00162614
GO_P38MAPK_CASCADE	42	0.600401	2.23426	0	0.00183652
GO_ALPHA_BETA_T_CELL_PROLIFERATION	31	0.634658	2.23021	0	0.00181473
GO_ANTIGEN_PROCESSING_AND_PRESENTATION_OF_EXOGENOUS_PEPTIDE_ANTIGEN_VIA_MHC_CLASS_I	79	0.522458	2.22709	0	0.00179651
GO_T_CELL_PROLIFERATION	173	0.454739	2.22121	0	0.00178014
GO_POSITIVE_REGULATION_OF_P38MAPK_CASCADE	25	0.672962	2.21784	0	0.0017653
GO_CADHERIN_BINDING	309	0.424694	2.21106	0	0.00175259
GO_MITOCHONDRIAL_MEMBRANE_ORGANIZATION	99	0.497073	2.19117	0	0.00226866
GO_REGULATION_OF_T_CELL_RECEPTOR_SIGNALING_PATHWAY	35	0.615452	2.18862	0	0.0023045
GO_CATALYTIC_STEP_2_SPLICEOSOME	80	0.500187	2.17578	0	0.00275202
GO_LEUKOCYTE_CELL_CELL_ADHESION	315	0.416124	2.17449	0	0.0026961
GO_REGULATION_OF_ANTIGEN_RECEPTOR_MEDIATED_SIGNALING_PATHWAY	56	0.539525	2.17138	0	0.00271016
GO_PROTEIN_COMPLEX_INVOLVED_IN_CELL_ADHESION	35	0.602964	2.15852	0	0.00333194
GO_LEUKOCYTE_APOPTOTIC_PROCESS	102	0.478596	2.15022	0	0.00343641
GO_NON_MEMBRANE_SPANNING_PROTEIN_TYROSINE_KINASE_ACTIVITY	45	0.566988	2.14902	0	0.00347668
GO_REGULATION_OF_RESPONSE_TO_CYTOKINE_STIMULUS	157	0.442411	2.14687	0	0.00356912
GO_CADHERIN_BINDING_INVOLVED_IN_CELL_CELL_ADHESION	19	0.694172	2.13004	0	0.00444083
GO_14_3_3_PROTEIN_BINDING	27	0.630146	2.12482	0	0.00469741
GO_PROTEIN_LOCALIZATION_TO_MITOCHONDRION	127	0.454037	2.12419	0	0.00464288
GO_POSITIVE_REGULATION_OF_ANTIGEN_RECEPTOR_MEDIATED_SIGNALING_PATHWAY	19	0.695276	2.12051	0	0.00478238
GO_REGULATION_OF_VIRAL_GENOME_REPLICATION	86	0.493041	2.11829	0	0.00468639
GO_T_CELL_RECEPTOR_SIGNALING_PATHWAY	184	0.430487	2.1175	0	0.00468514
GO_VIRAL_GENOME_REPLICATION	110	0.466396	2.11622	0	0.0047236
GO_LUMENAL_SIDE_OF_MEMBRANE	30	0.619258	2.11538	0.00209644	0.00463489
GO_POSITIVE_REGULATION_OF_ESTABLISHMENT_OF_PROTEIN_LOCALIZATION_TO_MITOCHONDRION	56	0.540179	2.1102	0	0.00496299
GO_REGULATION_OF_ESTABLISHMENT_OF_PROTEIN_LOCALIZATION_TO_MITOCHONDRION	68	0.503238	2.0969	0	0.0059141
GO_INTERLEUKIN_1_MEDIATED_SIGNALING_PATHWAY	99	0.472787	2.09258	0	0.00587948
GO_POSITIVE_REGULATION_OF_LEUKOCYTE_CELL_CELL_ADHESION	209	0.415688	2.07968	0	0.00705476
GO_RNA_SPLICING_VIA_TRANSESTERIFICATION_REACTIONS	301	0.399496	2.06767	0	0.00829018
GO_NEGATIVE_REGULATION_OF_TYPE_I_INTERFERON_PRODUCTION	41	0.5623	2.06401	0	0.00845361
GO_POSITIVE_REGULATION_OF_CELL_CELL_ADHESION	241	0.411127	2.06063	0	0.00860978
GO_ENDOCYTIC_RECYCLING	39	0.55474	2.05897	0	0.0086918
GO_B_CELL_APOPTOTIC_PROCESS	24	0.637467	2.05617	0	0.00876991
GO_PEPTIDE_ANTIGEN_BINDING	23	0.644524	2.05588	0	0.00857926
GO_REGULATION_OF_CELL_CELL_ADHESION	367	0.384072	2.05347	0	0.00878331
GO_REGULATION_OF_TRANSCRIPTION_BY_RNA_POLYMERASE_III	20	0.638009	2.05074	0.00209644	0.00866387
GO_ANTIGEN_RECEPTOR_MEDIATED_SIGNALING_PATHWAY	224	0.411057	2.04909	0	0.00864272
GO_CLATHRIN_ADAPTOR_COMPLEX	27	0.610144	2.04814	0	0.00859283
GO_REGULATION_OF_DEFENSE_RESPONSE_TO_VIRUS_BY_VIRUS	29	0.591839	2.04532	0	0.00884029
GO_REGULATION_OF_T_CELL_ACTIVATION	299	0.392413	2.04374	0	0.00887183
GO_SPLICEOSOMAL_TRI_SNRNP_COMPLEX	29	0.579365	2.04302	0	0.00876136
GO_MITOCHONDRIAL_TRANSPORT	203	0.406306	2.03962	0	0.00904619
GO_REGULATION_OF_MRNA_CATABOLIC_PROCESS	190	0.410704	2.03458	0	0.00957241
GO_MULTIVESICULAR_BODY_SORTING_PATHWAY	30	0.579286	2.03379	0	0.00951028
GO_REGULATION_OF_TRANSCRIPTION_ELONGATION_FROM_RNA_POLYMERASE_II_PROMOTER	25	0.617611	2.03008	0	0.00998303
GO_THYMIC_T_CELL_SELECTION	21	0.635145	2.02598	0	0.0103839
GO_NIK_NF_KAPPAB_SIGNALING	154	0.423654	2.02543	0	0.0102593
GO_RESPONSE_TO_VIRUS	302	0.39399	2.01992	0	0.0108499
GO_RAB_GTPASE_BINDING	158	0.420342	2.01964	0	0.0107471
GO_REGULATION_OF_NATURAL_KILLER_CELL_MEDIATED_IMMUNITY	45	0.524186	2.0176	0	0.010894
GO_RNA_CATABOLIC_PROCESS	362	0.380094	2.0162	0	0.0109151
GO_POSITIVE_REGULATION_OF_LEUKOCYTE_APOPTOTIC_PROCESS	26	0.606059	2.01526	0	0.0108638
GO_POSITIVE_REGULATION_OF_INTRACELLULAR_PROTEIN_TRANSPORT	132	0.428342	2.01377	0	0.0109068
GO_REGULATION_OF_TRANSCRIPTION_INVOLVED_IN_G1_S_TRANSITION_OF_MITOTIC_CELL_CYCLE	26	0.601163	2.01059	0	0.0109955
GO_PROTEIN_INSERTION_INTO_MEMBRANE	58	0.492383	2.01044	0	0.0108545
GO_RNA_SPLICING	374	0.373388	2.00058	0	0.012079
GO_POSITIVE_REGULATION_OF_TRANSCRIPTION_ELONGATION_FROM_RNA_POLYMERASE_II_PROMOTER	17	0.66205	1.9968	0	0.0125214
GO_FC_EPSILON_RECEPTOR_SIGNALING_PATHWAY	111	0.43871	1.99453	0	0.0128438
GO_POSITIVE_REGULATION_OF_PROTEIN_TARGETING_TO_MITOCHONDRION	30	0.56977	1.99406	0	0.0127065
GO_DNA_TEMPLATED_TRANSCRIPTION_ELONGATION	97	0.443901	1.99283	0	0.012677
GO_POSITIVE_REGULATION_OF_T_CELL_PROLIFERATION	92	0.450075	1.992	0	0.0126286
GO_POSITIVE_REGULATION_OF_RESPONSE_TO_CYTOKINE_STIMULUS	53	0.503241	1.98935	0	0.0129318
GO_T_CELL_RECEPTOR_COMPLEX	17	0.670615	1.98661	0	0.0131024
GO_RESPONSE_TO_PROTOZOAN	19	0.65736	1.98605	0	0.0130097
GO_LYMPHOCYTE_APOPTOTIC_PROCESS	70	0.472605	1.98372	0	0.0131779
GO_90S_PRERIBOSOME	26	0.59122	1.97981	0	0.0136363
GO_POSITIVE_REGULATION_OF_ALPHA_BETA_T_CELL_ACTIVATION	61	0.488595	1.97935	0	0.01356
GO_PHOSPHATIDYLINOSITOL_3_4_BISPHOSPHATE_BINDING	28	0.57948	1.97856	0	0.0136176
GO_T_CELL_MEDIATED_IMMUNITY	102	0.439823	1.97742	0	0.0136365
GO_PROTEIN_TARGETING_TO_VACUOLE	35	0.544363	1.97706	0	0.0135073
GO_POSITIVE_REGULATION_OF_CHROMOSOME_SEGREGATION	26	0.579199	1.97701	0	0.0133445
GO_INFLAMMATORY_CELL_APOPTOTIC_PROCESS	18	0.655347	1.97498	0	0.013492
GO_EARLY_ENDOSOME	312	0.377503	1.9747	0	0.0133333
GO_MITOCHONDRIAL_OUTER_MEMBRANE_PERMEABILIZATION	51	0.492084	1.97403	0	0.0134247
GO_NEGATIVE_REGULATION_OF_VIRAL_GENOME_REPLICATION	52	0.506071	1.97306	0	0.0134082
GO_UBIQUITIN_LIKE_PROTEIN_LIGASE_BINDING	294	0.378995	1.97069	0	0.0136022
GO_U2_TYPE_SPLICEOSOMAL_COMPLEX	78	0.460512	1.96947	0	0.0137379
GO_RECYCLING_ENDOSOME	146	0.415258	1.96911	0	0.0136513
GO_PROTEIN_K48_LINKED_UBIQUITINATION	52	0.497958	1.96898	0	0.0135176
GO_ANTIGEN_PROCESSING_AND_PRESENTATION_OF_PEPTIDE_ANTIGEN	182	0.401439	1.96838	0	0.0134524
GO_DEFENSE_RESPONSE_TO_VIRUS	222	0.390435	1.96531	0	0.0136974
GO_PROTEIN_INSERTION_INTO_MITOCHONDRIAL_MEMBRANE	44	0.52058	1.9643	0	0.013697
GO_REGULATION_OF_TYPE_I_INTERFERON_MEDIATED_SIGNALING_PATHWAY	29	0.566484	1.964	0	0.0136485
GO_POSITIVE_REGULATION_OF_CELLULAR_PROTEIN_LOCALIZATION	289	0.376529	1.96109	0	0.0139964
GO_POSITIVE_REGULATION_OF_APOPTOTIC_SIGNALING_PATHWAY	164	0.406843	1.96003	0	0.0140706
GO_REGULATION_OF_PROTEIN_TARGETING_TO_MITOCHONDRION	40	0.530699	1.959	0	0.0139887
GO_IMMUNE_RESPONSE_REGULATING_CELL_SURFACE_RECEPTOR_SIGNALING_PATHWAY	367	0.368205	1.95813	0	0.0139845
GO_T_CELL_DIFFERENTIATION	227	0.389083	1.95755	0	0.0139212
GO_PHAGOCYTIC_VESICLE	125	0.426296	1.95754	0	0.0137834
GO_POSITIVE_REGULATION_OF_NATURAL_KILLER_CELL_MEDIATED_IMMUNITY	32	0.551351	1.95751	0	0.0136482
GO_ER_TO_GOLGI_TRANSPORT_VESICLE_MEMBRANE	58	0.484803	1.95746	0	0.0135157
GO_AP_TYPE_MEMBRANE_COAT_ADAPTOR_COMPLEX	39	0.526284	1.956	0	0.013574
GO_CLATHRIN_VESICLE_COAT	27	0.583908	1.95454	0	0.0136611
GO_REGULATION_OF_DNA_TEMPLATED_TRANSCRIPTION_ELONGATION	40	0.532041	1.95388	0	0.0135901
GO_TRANSCRIPTION_ELONGATION_FROM_RNA_POLYMERASE_II_PROMOTER	74	0.462537	1.95365	0	0.0135054
GO_PROTEASOME_ACCESSORY_COMPLEX	24	0.606638	1.95304	0	0.0134655
GO_SM_LIKE_PROTEIN_FAMILY_COMPLEX	72	0.474993	1.95281	0	0.0133694
GO_POSITIVE_REGULATION_OF_INTRACELLULAR_TRANSPORT	187	0.400462	1.94723	0	0.0141036
GO_POSITIVE_REGULATION_OF_TUMOR_NECROSIS_FACTOR_SUPERFAMILY_CYTOKINE_PRODUCTION	79	0.453404	1.94665	0	0.0140576
GO_REGULATION_OF_ALPHA_BETA_T_CELL_ACTIVATION	90	0.443919	1.94409	0	0.0143261
GO_MRNA_CIS_SPLICING_VIA_SPLICEOSOME	24	0.591027	1.94316	0	0.014334
GO_SEX_CHROMOSOME	27	0.57816	1.94229	0	0.0144345
GO_HISTONE_H2A_UBIQUITINATION	25	0.590085	1.94171	0	0.0144019
GO_ENDOSOME_TRANSPORT_VIA_MULTIVESICULAR_BODY_SORTING_PATHWAY	23	0.613508	1.94167	0	0.0142778
GO_REGULATION_OF_MITOCHONDRIAL_OUTER_MEMBRANE_PERMEABILIZATION_INVOLVED_IN_APOPTOTIC_SIGNALING_PATHWAY	42	0.524236	1.94132	0	0.0142079
GO_ESTABLISHMENT_OR_MAINTENANCE_OF_CELL_POLARITY	193	0.389597	1.93995	0	0.0142035
GO_REGULATION_OF_T_CELL_DIFFERENTIATION	130	0.412961	1.93873	0	0.0142242
GO_T_CELL_MEDIATED_CYTOTOXICITY	48	0.498507	1.93746	0	0.0142584
GO_REGULATION_OF_NUCLEASE_ACTIVITY	21	0.607335	1.93689	0.00214592	0.0142159
GO_REGULATION_OF_MRNA_PROCESSING	116	0.42282	1.93537	0	0.0142861
GO_INTRINSIC_APOPTOTIC_SIGNALING_PATHWAY_BY_P53_CLASS_MEDIATOR	72	0.45901	1.93101	0	0.0149512
GO_REGULATION_OF_INNATE_IMMUNE_RESPONSE	414	0.357537	1.93074	0	0.0149417
GO_SPLICEOSOMAL_COMPLEX_ASSEMBLY	46	0.503035	1.92654	0	0.0155254
GO_POSITIVE_REGULATION_OF_LYMPHOCYTE_ACTIVATION	256	0.375302	1.92484	0	0.0157395
GO_GTPASE_BINDING	492	0.351848	1.92178	0	0.0162379
GO_LEUKOCYTE_MEDIATED_CYTOTOXICITY	104	0.431458	1.92142	0	0.0161825
GO_NADPH_OXIDASE_COMPLEX	15	0.68365	1.92064	0.00207039	0.016199
GO_POSITIVE_REGULATION_OF_LYMPHOCYTE_DIFFERENTIATION	90	0.436128	1.91969	0	0.0162039
GO_LYMPHOCYTE_COSTIMULATION	55	0.475119	1.91821	0	0.0164724
GO_POSITIVE_REGULATION_OF_VIRAL_LIFE_CYCLE	57	0.477339	1.91713	0	0.0165549
GO_POSITIVE_REGULATION_OF_MITOCHONDRION_ORGANIZATION	106	0.425571	1.91544	0	0.016671
GO_PROTEIN_AUTOPHOSPHORYLATION	227	0.379835	1.91489	0	0.0166381
GO_REGULATION_OF_T_CELL_MEDIATED_IMMUNITY	67	0.457525	1.91476	0	0.0165712
GO_ESTABLISHMENT_OF_CELL_POLARITY	122	0.415955	1.91462	0	0.0164714
GO_3_UTR_MEDIATED_MRNA_DESTABILIZATION	16	0.666075	1.91388	0.0021322	0.0164731
GO_HISTONE_UBIQUITINATION	45	0.494841	1.91281	0	0.0165298
GO_PML_BODY	92	0.434722	1.91016	0	0.0168788
GO_RNA_LOCALIZATION	208	0.385988	1.91012	0	0.0167582
GO_MITOGEN_ACTIVATED_PROTEIN_KINASE_BINDING	26	0.573218	1.9091	0	0.0168437
GO_REGULATION_OF_LEUKOCYTE_APOPTOTIC_PROCESS	83	0.434151	1.90893	0	0.0167573
GO_PLACENTA_BLOOD_VESSEL_DEVELOPMENT	29	0.557077	1.90845	0.00220751	0.0167256
GO_EPIDERMAL_GROWTH_FACTOR_RECEPTOR_SIGNALING_PATHWAY	107	0.418206	1.90843	0	0.0166095
GO_REGULATION_OF_INTRACELLULAR_PROTEIN_TRANSPORT	213	0.377719	1.907	0	0.0166518
GO_ALPHA_BETA_T_CELL_ACTIVATION	133	0.41179	1.90666	0	0.0165799
GO_INTRINSIC_APOPTOTIC_SIGNALING_PATHWAY	264	0.372706	1.90501	0	0.016848
GO_PROTEIN_TARGETING_TO_MITOCHONDRION	87	0.43649	1.90467	0	0.0168062
GO_T_CELL_ACTIVATION	442	0.35356	1.90373	0	0.0169569
GO_MRNA_TRANSPORT	131	0.408357	1.90337	0	0.016904
GO_STRESS_ACTIVATED_PROTEIN_KINASE_SIGNALING_CASCADE	285	0.365602	1.9026	0	0.016923
GO_REGULATION_OF_TRANSCRIPTION_FROM_RNA_POLYMERASE_II_PROMOTER_IN_RESPONSE_TO_HYPOXIA	74	0.45043	1.90103	0	0.017092
GO_ANTIGEN_PROCESSING_AND_PRESENTATION	216	0.381686	1.90083	0	0.0170099
GO_ACTIVATION_OF_GTPASE_ACTIVITY	87	0.43205	1.89924	0	0.0171759
GO_REGULATION_OF_SPINDLE_ORGANIZATION	39	0.507823	1.89321	0	0.0181502
GO_ANAPHASE_PROMOTING_COMPLEX_DEPENDENT_CATABOLIC_PROCESS	80	0.442971	1.89321	0	0.0180338
GO_HISTONE_MONOUBIQUITINATION	29	0.550927	1.89255	0	0.0180535
GO_POSITIVE_REGULATION_OF_MITOCHONDRIAL_OUTER_MEMBRANE_PERMEABILIZATION_INVOLVED_IN_APOPTOTIC_SIGNALING_PATHWAY	34	0.538216	1.89141	0	0.0181399
GO_MRNA_METABOLIC_PROCESS	467	0.34997	1.89121	0	0.0180443
GO_SPLICEOSOMAL_SNRNP_ASSEMBLY	36	0.522296	1.88962	0	0.0181395
GO_NECROTIC_CELL_DEATH	45	0.498629	1.88886	0	0.0181302
GO_REGULATION_OF_ERBB_SIGNALING_PATHWAY	81	0.434135	1.88691	0	0.0184579
GO_MHC_PROTEIN_COMPLEX	23	0.584708	1.88502	0	0.0188191
GO_ESTABLISHMENT_OF_EPITHELIAL_CELL_POLARITY	27	0.558581	1.88324	0.0022779	0.0190384
GO_ENDOPEPTIDASE_COMPLEX	64	0.46418	1.88312	0	0.0189508
GO_REGULATION_OF_LEUKOCYTE_MEDIATED_IMMUNITY	194	0.379113	1.88231	0	0.0190286
GO_PURINE_NUCLEOSIDE_METABOLIC_PROCESS	32	0.525013	1.87997	0.00225225	0.019407
GO_POSITIVE_REGULATION_OF_INTERLEUKIN_12_PRODUCTION	32	0.540059	1.87991	0	0.0193001
GO_REGULATION_OF_CD4_POSITIVE_ALPHA_BETA_T_CELL_DIFFERENTIATION	46	0.491908	1.87981	0	0.019222
GO_TAU_PROTEIN_KINASE_ACTIVITY	22	0.592452	1.87889	0.00232019	0.0193674
GO_REGULATION_OF_ADAPTIVE_IMMUNE_RESPONSE	155	0.386436	1.87553	0	0.0199318
GO_SIGNAL_TRANSDUCTION_IN_ABSENCE_OF_LIGAND	71	0.437867	1.87245	0	0.0204791
GO_ENDOSOMAL_PART	468	0.343829	1.87175	0	0.0204828
GO_TYPE_I_INTERFERON_PRODUCTION	120	0.405265	1.87036	0	0.0207305
GO_NATURAL_KILLER_CELL_MEDIATED_IMMUNITY	61	0.45961	1.86959	0	0.0207418
GO_PRE_MRNA_BINDING	35	0.512489	1.86865	0.00210084	0.0208057
GO_RNA_DESTABILIZATION	29	0.554647	1.86862	0	0.020722
GO_MRNA_3_END_PROCESSING	81	0.431513	1.86485	0	0.0214843
GO_RAC_GTPASE_BINDING	63	0.453173	1.86246	0	0.0218404
GO_REGULATION_OF_LYMPHOCYTE_ACTIVATION	397	0.346141	1.86175	0	0.021837
GO_SMALL_GTPASE_BINDING	407	0.347086	1.8616	0	0.0217498
GO_RIBONUCLEOSIDE_CATABOLIC_PROCESS	20	0.589107	1.86033	0	0.0219215
GO_REGULATION_OF_PROTEIN_COMPLEX_ASSEMBLY	387	0.348035	1.85936	0	0.0220823
GO_BASAL_TRANSCRIPTION_MACHINERY_BINDING	48	0.483514	1.85862	0	0.0221603
GO_REGULATION_OF_MITOCHONDRION_ORGANIZATION	162	0.38571	1.85805	0	0.0221397
GO_NUCLEAR_UBIQUITIN_LIGASE_COMPLEX	41	0.491458	1.85796	0	0.0220287
GO_PRESPLICEOSOME	15	0.647756	1.85732	0.00618557	0.0220416
GO_APOPTOTIC_MITOCHONDRIAL_CHANGES	107	0.413531	1.85597	0	0.0222711
GO_LIPOPOLYSACCHARIDE_MEDIATED_SIGNALING_PATHWAY	55	0.464319	1.85596	0.00222222	0.0221532
GO_U1_SNRNP	18	0.60426	1.85557	0.00206612	0.0221322
GO_ENDOSOMAL_TRANSPORT	188	0.375942	1.85545	0	0.0220405
GO_PROGRAMMED_NECROTIC_CELL_DEATH	38	0.509792	1.85474	0.00220751	0.0220836
GO_CLATHRIN_COAT_OF_COATED_PIT	19	0.606255	1.85442	0.00217865	0.0220239
GO_POSITIVE_REGULATION_OF_T_CELL_MEDIATED_IMMUNITY	45	0.484144	1.85269	0.00231482	0.0222229
GO_REGULATION_OF_HEMATOPOIETIC_PROGENITOR_CELL_DIFFERENTIATION	81	0.427424	1.85245	0	0.0221629
GO_NEGATIVE_REGULATION_OF_OXIDATIVE_STRESS_INDUCED_INTRINSIC_APOPTOTIC_SIGNALING_PATHWAY	17	0.625178	1.85242	0.00856531	0.0220577
GO_SUPEROXIDE_METABOLIC_PROCESS	66	0.451414	1.8518	0	0.0220452
GO_REGULATION_OF_SPINDLE_ASSEMBLY	26	0.556056	1.85066	0.00223214	0.0222337
GO_POSITIVE_REGULATION_OF_STRESS_ACTIVATED_PROTEIN_KINASE_SIGNALING_CASCADE	153	0.387344	1.85054	0	0.0221523
GO_MUSCLE_CELL_APOPTOTIC_PROCESS	62	0.457467	1.84983	0	0.0221934
GO_INTRINSIC_APOPTOTIC_SIGNALING_PATHWAY_IN_RESPONSE_TO_DNA_DAMAGE_BY_P53_CLASS_MEDIATOR	41	0.497497	1.84957	0.00223214	0.0221282
GO_REGULATION_OF_LEUKOCYTE_PROLIFERATION	210	0.36993	1.84848	0	0.0222738
GO_NUCLEOSIDE_METABOLIC_PROCESS	46	0.494467	1.84502	0	0.0229143
GO_APOPTOTIC_DNA_FRAGMENTATION	23	0.553011	1.84429	0.0021978	0.0229592
GO_FICOLIN_1_RICH_GRANULE	123	0.400098	1.84403	0.00252525	0.0229064
GO_CLATHRIN_COAT_OF_ENDOCYTIC_VESICLE	15	0.646972	1.84383	0.00449438	0.0228318
GO_RIBONUCLEOPROTEIN_COMPLEX_BIOGENESIS	391	0.347047	1.84383	0	0.0227215
GO_REGULATORY_T_CELL_DIFFERENTIATION	28	0.534309	1.84326	0.00429185	0.0227366
GO_POSITIVE_REGULATION_OF_NOTCH_SIGNALING_PATHWAY	45	0.484888	1.84152	0	0.0229911
GO_MITOCHONDRIAL_PROTEIN_COMPLEX	209	0.372151	1.84053	0	0.0231266
GO_REGULATION_OF_VIRAL_LIFE_CYCLE	133	0.39202	1.83795	0	0.0236655
GO_HETEROCHROMATIN	72	0.440853	1.83728	0	0.0237827
GO_NUCLEAR_EXPORT	177	0.379536	1.83663	0	0.0238284
GO_RNA_POLYMERASE_CORE_ENZYME_BINDING	37	0.506839	1.83361	0	0.0245048
GO_POSITIVE_REGULATION_OF_CELL_ACTIVATION	307	0.351189	1.83334	0	0.0244399
GO_NEGATIVE_REGULATION_OF_I_KAPPAB_KINASE_NF_KAPPAB_SIGNALING	40	0.485055	1.83184	0.00655022	0.0246071
GO_IMMUNOLOGICAL_SYNAPSE	32	0.522374	1.83152	0.00422833	0.0246201
GO_ESTABLISHMENT_OF_RNA_LOCALIZATION	175	0.377618	1.82988	0	0.0248965
GO_CELLULAR_RESPONSE_TO_REACTIVE_OXYGEN_SPECIES	149	0.380267	1.82727	0	0.0254888
GO_BHLH_TRANSCRIPTION_FACTOR_BINDING	27	0.534587	1.82724	0.00444444	0.0253729
GO_GENERAL_TRANSCRIPTION_INITIATION_FACTOR_BINDING	42	0.491589	1.82638	0.00218818	0.0255469
GO_REGULATION_OF_NOTCH_SIGNALING_PATHWAY	88	0.418001	1.82601	0	0.0254932
GO_REGULATION_OF_CELLULAR_AMIDE_METABOLIC_PROCESS	349	0.342493	1.82589	0	0.0254124
GO_PHOSPHOPROTEIN_BINDING	80	0.426092	1.82555	0	0.0253874
GO_NEGATIVE_REGULATION_OF_RNA_CATABOLIC_PROCESS	51	0.462582	1.82553	0.00219298	0.0252746
GO_NUCLEAR_ENVELOPE_ORGANIZATION	49	0.463544	1.82549	0	0.0251762
GO_REGULATION_OF_CELL_KILLING	89	0.425659	1.82412	0	0.0254536
GO_MICROTUBULE_NUCLEATION	25	0.544221	1.82363	0.00208768	0.0254617
GO_G0_TO_G1_TRANSITION	43	0.488549	1.8227	0.00210084	0.0255765
GO_RESPONSE_TO_MOLECULE_OF_BACTERIAL_ORIGIN	317	0.348659	1.82268	0	0.0254851
GO_NEGATIVE_REGULATION_OF_T_CELL_RECEPTOR_SIGNALING_PATHWAY	20	0.574608	1.82257	0.00209205	0.0253943
GO_REACTIVE_OXYGEN_SPECIES_METABOLIC_PROCESS	152	0.380548	1.8197	0	0.0260975
GO_I_KAPPAB_KINASE_NF_KAPPAB_SIGNALING	244	0.36292	1.81935	0	0.0260639
GO_T_CELL_SELECTION	48	0.474841	1.81823	0	0.0262379
GO_ERBB_SIGNALING_PATHWAY	129	0.386713	1.818	0	0.0261841
GO_REGULATION_OF_MITOCHONDRIAL_MEMBRANE_PERMEABILITY_INVOLVED_IN_APOPTOTIC_PROCESS	55	0.45354	1.81787	0	0.0260926
GO_GLYCOSYL_COMPOUND_METABOLIC_PROCESS	57	0.453779	1.8169	0	0.0261934
GO_REGULATION_OF_LYMPHOCYTE_DIFFERENTIATION	160	0.375918	1.81458	0	0.026625
GO_PEPTIDASE_COMPLEX	84	0.422984	1.81434	0	0.0266217
GO_MITOTIC_SPINDLE_ORGANIZATION	93	0.413689	1.81399	0	0.0266443
GO_REGULATION_OF_T_HELPER_CELL_DIFFERENTIATION	34	0.504745	1.81334	0	0.0266795
GO_CLATHRIN_COAT_ASSEMBLY	17	0.619396	1.81309	0.00656455	0.0266388
GO_PEPTIDYL_TYROSINE_AUTOPHOSPHORYLATION	37	0.493798	1.8124	0.00668151	0.0267413
GO_PHAGOCYTIC_VESICLE_MEMBRANE	72	0.431813	1.81224	0	0.0266692
GO_POSITIVE_REGULATION_OF_CYSTEINE_TYPE_ENDOPEPTIDASE_ACTIVITY	134	0.388446	1.81147	0	0.0268196
GO_REGULATION_OF_LYMPHOCYTE_MEDIATED_IMMUNITY	145	0.381109	1.81033	0	0.0270241
GO_REGULATION_OF_CELLULAR_AMINO_ACID_METABOLIC_PROCESS	60	0.441404	1.80978	0.0022779	0.0270505
GO_ENDOCYTIC_VESICLE	288	0.348475	1.80971	0	0.0269659
GO_ANDROGEN_RECEPTOR_BINDING	44	0.474234	1.80952	0.00453515	0.0268877
GO_TRANSCRIPTION_ELONGATION_FACTOR_COMPLEX	39	0.487967	1.80867	0.00235849	0.0270234
GO_POSITIVE_REGULATION_OF_CELLULAR_AMIDE_METABOLIC_PROCESS	129	0.384281	1.80769	0	0.027199
GO_ENDOPLASMIC_RETICULUM_CALCIUM_ION_HOMEOSTASIS	21	0.572776	1.80608	0	0.0275659
GO_POSITIVE_REGULATION_OF_RESPONSE_TO_ENDOPLASMIC_RETICULUM_STRESS	35	0.508531	1.80588	0.00207039	0.0274691
GO_INTERLEUKIN_2_PRODUCTION	63	0.439931	1.80509	0	0.027576
GO_INTEGRIN_MEDIATED_SIGNALING_PATHWAY	92	0.41072	1.80423	0	0.0277123
GO_POSITIVE_REGULATION_OF_CELL_KILLING	64	0.43854	1.80381	0	0.0277101
GO_MAINTENANCE_OF_PROTEIN_LOCATION_IN_NUCLEUS	22	0.563393	1.80307	0.00625	0.0278445
GO_POSITIVE_REGULATION_OF_PROTEIN_COMPLEX_ASSEMBLY	221	0.361078	1.80205	0	0.0280298
GO_REGULATION_OF_PROTEIN_TARGETING	67	0.426822	1.80197	0	0.0279625
GO_POSITIVE_T_CELL_SELECTION	35	0.496018	1.80043	0.0022173	0.028247
GO_T_CELL_DIFFERENTIATION_IN_THYMUS	67	0.434053	1.80004	0.00234192	0.0282552
GO_REGULATION_OF_PHOSPHOLIPID_METABOLIC_PROCESS	62	0.434335	1.79976	0.00224719	0.0282515
GO_POSITIVE_REGULATION_OF_MYELOID_LEUKOCYTE_CYTOKINE_PRODUCTION_INVOLVED_IN_IMMUNE_RESPONSE	19	0.586305	1.79944	0.00211864	0.0283052
GO_REGULATION_OF_T_CELL_MEDIATED_CYTOTOXICITY	32	0.514822	1.79932	0.00635593	0.0282326
GO_NUCLEAR_SPECK	348	0.339004	1.79925	0	0.0281317
GO_CELLULAR_RESPONSE_TO_BIOTIC_STIMULUS	211	0.357377	1.79748	0	0.0285102
GO_RNA_POLYMERASE_BINDING	52	0.458454	1.79692	0	0.0285909
GO_REGULATION_OF_RNA_METABOLIC_PROCESS	192	0.36835	1.7957	0	0.0287899
GO_PHOSPHATIDYLINOSITOL_KINASE_ACTIVITY	16	0.612559	1.79451	0.00849257	0.0289922
GO_LEUKOCYTE_HOMEOSTASIS	85	0.411967	1.79425	0	0.0289577
GO_POSITIVE_REGULATION_OF_VIRAL_PROCESS	96	0.405212	1.79421	0	0.028879
GO_OXIDOREDUCTASE_COMPLEX	100	0.404876	1.79226	0.00244499	0.0294529
GO_PROTEIN_MONOUBIQUITINATION	63	0.446217	1.79047	0.00232019	0.0298387
GO_DENDRITIC_CELL_MIGRATION	27	0.536743	1.79004	0.0106383	0.0298518
GO_KINETOCHORE_ORGANIZATION	17	0.595233	1.78953	0.00784314	0.0298982
GO_RRNA_TRANSCRIPTION	27	0.537517	1.7894	0.00221239	0.0298338
GO_POSITIVE_REGULATION_OF_LEUKOCYTE_PROLIFERATION	132	0.387963	1.78926	0	0.0297751
GO_REGULATION_OF_CELLULAR_PROTEIN_LOCALIZATION	481	0.326927	1.78848	0	0.0298534
GO_PROTEIN_INSERTION_INTO_MITOCHONDRIAL_MEMBRANE_INVOLVED_IN_APOPTOTIC_SIGNALING_PATHWAY	30	0.513268	1.78817	0	0.0298005
GO_POSITIVE_REGULATION_OF_CELL_ADHESION	380	0.332856	1.78788	0	0.0297749
GO_PHOSPHATIDYLINOSITOL_3_4_5_TRISPHOSPHATE_BINDING	38	0.485806	1.78701	0.00222222	0.0299016
GO_POSITIVE_REGULATION_OF_PROTEIN_LOCALIZATION_TO_MEMBRANE	107	0.396602	1.78645	0	0.0299569
GO_POSITIVE_REGULATION_OF_CD4_POSITIVE_ALPHA_BETA_T_CELL_ACTIVATION	34	0.504301	1.78542	0.00209205	0.0301689
GO_NEUTROPHIL_MIGRATION	103	0.395473	1.78539	0	0.0300784
GO_REGULATION_OF_PROTEIN_HOMOOLIGOMERIZATION	18	0.585474	1.78475	0.00656455	0.0301012
GO_CLATHRIN_DEPENDENT_ENDOCYTOSIS	39	0.48264	1.78449	0	0.0300599
GO_METAL_CLUSTER_BINDING	59	0.442378	1.78411	0	0.0300558
GO_CELLULAR_MODIFIED_AMINO_ACID_BIOSYNTHETIC_PROCESS	40	0.479605	1.78295	0.00668151	0.0302783
GO_CELL_CYCLE_G2_M_PHASE_TRANSITION	245	0.348542	1.78289	0	0.0301995
GO_ENDOCYTIC_VESICLE_MEMBRANE	161	0.369653	1.78268	0	0.0301632
GO_REGULATION_OF_NIK_NF_KAPPAB_SIGNALING	95	0.403216	1.78232	0	0.0301327
GO_REGULATION_OF_MEMBRANE_PERMEABILITY	74	0.42179	1.78184	0	0.0301643
GO_T_CELL_APOPTOTIC_PROCESS	48	0.457696	1.78175	0	0.0300873
GO_PRECATALYTIC_SPLICEOSOME	42	0.47989	1.78156	0.00221239	0.030037
GO_PROTEIN_SERINE_THREONINE_KINASE_ACTIVITY	419	0.334007	1.7797	0	0.0304914
GO_MYELOID_DENDRITIC_CELL_ACTIVATION	27	0.522771	1.77854	0.00431035	0.030733
GO_VASCULAR_ENDOTHELIAL_GROWTH_FACTOR_RECEPTOR_SIGNALING_PATHWAY	88	0.409245	1.77781	0	0.0307732
GO_REGULATION_OF_T_CELL_CHEMOTAXIS	16	0.602702	1.7778	0.00838574	0.0306699
GO_REGULATION_OF_STRESS_ACTIVATED_PROTEIN_KINASE_SIGNALING_CASCADE	213	0.354433	1.77686	0	0.030928
GO_REGULATION_OF_GENE_EXPRESSION_EPIGENETIC	310	0.341936	1.77686	0	0.0308249
GO_NUCLEOBASE_CONTAINING_COMPOUND_TRANSPORT	216	0.352417	1.77486	0	0.0314018
GO_INTRINSIC_APOPTOTIC_SIGNALING_PATHWAY_IN_RESPONSE_TO_OXIDATIVE_STRESS	40	0.479328	1.7745	0.0021692	0.0313777
GO_3_5_RNA_HELICASE_ACTIVITY	19	0.574289	1.77278	0.00649351	0.0317914
GO_RESPONSE_TO_INTERLEUKIN_7	38	0.488129	1.77274	0.00220751	0.0317071
GO_T_CELL_DIFFERENTIATION_INVOLVED_IN_IMMUNE_RESPONSE	64	0.442421	1.77258	0	0.0316429
GO_NUCLEAR_TRANSCRIBED_MRNA_CATABOLIC_PROCESS_NONSENSE_MEDIATED_DECAY	114	0.39308	1.77252	0	0.0315545
GO_PROTEIN_MODIFICATION_BY_SMALL_PROTEIN_REMOVAL	262	0.346609	1.77238	0	0.0315152
GO_NUCLEAR_TRANSCRIBED_MRNA_CATABOLIC_PROCESS	184	0.362107	1.77119	0	0.0317332
GO_ESTABLISHMENT_OF_PROTEIN_LOCALIZATION_TO_MEMBRANE	298	0.343632	1.77022	0	0.0318515
GO_LIPID_PHOSPHORYLATION	64	0.422085	1.7701	0	0.0317636
GO_RESPIRATORY_ELECTRON_TRANSPORT_CHAIN	97	0.398047	1.76985	0	0.0317449
GO_NUCLEOSIDE_CATABOLIC_PROCESS	30	0.510565	1.76874	0	0.0320231
GO_REGULATION_OF_AUTOPHAGY_OF_MITOCHONDRION	36	0.488342	1.76568	0.00656455	0.0328748
GO_POSITIVE_REGULATION_OF_I_KAPPAB_KINASE_NF_KAPPAB_SIGNALING	171	0.364398	1.76479	0	0.0330257
GO_NCRNA_TRANSCRIPTION	93	0.404546	1.76436	0	0.0330271
GO_POSITIVE_REGULATION_OF_ADAPTIVE_IMMUNE_RESPONSE	99	0.39032	1.76392	0	0.0330381
GO_NEGATIVE_REGULATION_OF_VIRAL_PROCESS	89	0.397978	1.76391	0.00230415	0.0329387
GO_POSITIVE_REGULATION_OF_IMMUNE_EFFECTOR_PROCESS	204	0.357175	1.76355	0	0.0329356
GO_NUCLEOLAR_PART	171	0.365552	1.76317	0	0.0329516
GO_ALTERNATIVE_MRNA_SPLICING_VIA_SPLICEOSOME	59	0.432201	1.7631	0.00218341	0.0328627
GO_NUCLEOBASE_CONTAINING_SMALL_MOLECULE_CATABOLIC_PROCESS	46	0.461915	1.76274	0	0.0328357
GO_POSITIVE_REGULATION_OF_CYTOKINE_PRODUCTION_INVOLVED_IN_IMMUNE_RESPONSE	53	0.440858	1.7623	0	0.0328275
GO_REGULATION_OF_PHOSPHATASE_ACTIVITY	153	0.368103	1.76083	0	0.0332646
GO_LABYRINTHINE_LAYER_DEVELOPMENT	46	0.462035	1.76047	0	0.0332602
GO_REGULATION_OF_IMMUNE_EFFECTOR_PROCESS	374	0.329031	1.76	0	0.0333207
GO_MITOCHONDRION_ORGANIZATION	421	0.327134	1.75948	0	0.0333617
GO_RIBONUCLEOPROTEIN_COMPLEX_SUBUNIT_ORGANIZATION	218	0.348278	1.75877	0	0.0335276
GO_POSITIVE_REGULATION_OF_LYMPHOCYTE_APOPTOTIC_PROCESS	17	0.592771	1.75866	0.00205339	0.0334717
GO_CELL_SUBSTRATE_JUNCTION	389	0.328052	1.7583	0	0.0334714
GO_REGULATION_OF_RESPONSE_TO_INTERFERON_GAMMA	25	0.5347	1.75807	0.00642398	0.0334573
GO_RESPONSE_TO_UV	126	0.37534	1.758	0	0.0333839
GO_PHOSPHATIDYLINOSITOL_3_KINASE_COMPLEX	25	0.530318	1.75758	0.00831601	0.033416
GO_LEUKOCYTE_PROLIFERATION	280	0.343153	1.75713	0	0.0334123
GO_EXTRINSIC_APOPTOTIC_SIGNALING_PATHWAY	214	0.351646	1.75623	0	0.0335848
GO_REGULATION_OF_SYMBIOSIS_ENCOMPASSING_MUTUALISM_THROUGH_PARASITISM	210	0.353064	1.75533	0	0.0337382
GO_RNA_POLYMERASE_II_GENERAL_TRANSCRIPTION_INITIATION_FACTOR_BINDING	20	0.566461	1.75517	0.0109409	0.0336871
GO_RNA_EXPORT_FROM_NUCLEUS	122	0.378062	1.75508	0	0.0336096
GO_POSITIVE_REGULATION_OF_MEMBRANE_PERMEABILITY	58	0.435525	1.75381	0	0.0339227
GO_REGULATION_OF_CYSTEINE_TYPE_ENDOPEPTIDASE_ACTIVITY	217	0.349706	1.75365	0	0.0338583
GO_POSITIVE_REGULATION_OF_T_CELL_MEDIATED_CYTOTOXICITY	25	0.527297	1.75267	0.00440529	0.0340629
GO_PLATELET_ACTIVATION	149	0.366347	1.75266	0	0.033963
GO_REGULATION_OF_PROGRAMMED_NECROTIC_CELL_DEATH	16	0.611273	1.75159	0.00652174	0.0341565
GO_SECRETORY_GRANULE_MEMBRANE	284	0.341159	1.7513	0	0.0341098
GO_RIBONUCLEOSIDE_MONOPHOSPHATE_BIOSYNTHETIC_PROCESS	33	0.488934	1.75014	0.00881057	0.0343588
GO_POSITIVE_REGULATION_OF_VIRAL_GENOME_REPLICATION	34	0.500876	1.75004	0.00666667	0.0342949
GO_REGULATION_OF_DEFENSE_RESPONSE_TO_VIRUS	65	0.423866	1.75001	0.00217391	0.0342046
GO_RECEPTOR_RECYCLING	29	0.509106	1.74861	0.0045045	0.0344955
GO_REGULATION_OF_CD4_POSITIVE_ALPHA_BETA_T_CELL_ACTIVATION	56	0.43784	1.74827	0	0.0344969
GO_U2_TYPE_CATALYTIC_STEP_2_SPLICEOSOME	30	0.51026	1.74742	0.00851064	0.0346417
GO_ALPHA_BETA_T_CELL_DIFFERENTIATION	100	0.390882	1.74677	0	0.0347541
GO_ENZYME_ACTIVATOR_ACTIVITY	483	0.318808	1.74672	0	0.0346595
GO_NUCLEOSIDE_MONOPHOSPHATE_BIOSYNTHETIC_PROCESS	44	0.453377	1.74632	0	0.0346777
GO_T_HELPER_1_TYPE_IMMUNE_RESPONSE	41	0.467612	1.74441	0	0.0351805
GO_REGULATION_OF_OXIDATIVE_STRESS_INDUCED_INTRINSIC_APOPTOTIC_SIGNALING_PATHWAY	25	0.522428	1.7433	0.00414079	0.0354931
GO_RESPONSE_TO_INTERLEUKIN_1	192	0.354926	1.74305	0	0.0354743
GO_PROTEIN_SELF_ASSOCIATION	55	0.435721	1.74299	0	0.0353831
GO_MULTIVESICULAR_BODY_ORGANIZATION	28	0.52324	1.74271	0.00445434	0.0353607
GO_REGULATION_OF_GTPASE_ACTIVITY	448	0.321872	1.74189	0	0.0354694
GO_REGULATION_OF_LIPID_KINASE_ACTIVITY	59	0.434469	1.74139	0	0.035569
GO_POSITIVE_REGULATION_OF_ERBB_SIGNALING_PATHWAY	28	0.52369	1.74138	0.00220264	0.0354787
GO_PHAGOCYTOSIS	242	0.345011	1.74096	0	0.0354978
GO_VIRAL_GENE_EXPRESSION	183	0.357053	1.73979	0	0.0357395
GO_REGULATION_OF_DEPHOSPHORYLATION	183	0.356002	1.73908	0	0.035888
GO_REGULATION_OF_PROTEIN_LOCALIZATION_TO_MEMBRANE	164	0.35794	1.73648	0	0.0366986
GO_REGULATION_OF_TELOMERE_CAPPING	25	0.530701	1.73525	0.00847458	0.036978
GO_POST_GOLGI_VESICLE_MEDIATED_TRANSPORT	99	0.391274	1.73516	0	0.0368937
GO_CYTOPLASMIC_SEQUESTERING_OF_TRANSCRIPTION_FACTOR	15	0.592779	1.73461	0.00398406	0.0369743
GO_POSITIVE_REGULATION_OF_KERATINOCYTE_DIFFERENTIATION	15	0.589834	1.73412	0.00838574	0.0370343
GO_NUCLEAR_RECEPTOR_BINDING	104	0.388925	1.73379	0	0.037069
GO_CAJAL_BODY	70	0.4063	1.73177	0	0.0376096
GO_CYTOKINE_PRODUCTION_INVOLVED_IN_IMMUNE_RESPONSE	99	0.391846	1.73085	0	0.0378144
GO_IRE1_MEDIATED_UNFOLDED_PROTEIN_RESPONSE	61	0.423454	1.73033	0.00436681	0.0378556
GO_POSITIVE_REGULATION_OF_MITOTIC_SISTER_CHROMATID_SEGREGATION	15	0.589281	1.72957	0.0169851	0.0380302
GO_LYMPHOCYTE_DIFFERENTIATION	337	0.331778	1.72932	0	0.0380302
GO_POSITIVE_REGULATION_OF_LYMPHOCYTE_MEDIATED_IMMUNITY	100	0.392153	1.72924	0	0.037953
GO_CARBOXY_LYASE_ACTIVITY	31	0.504097	1.7275	0.00438597	0.0384585
GO_POSITIVE_REGULATION_OF_DNA_TEMPLATED_TRANSCRIPTION_ELONGATION	27	0.518002	1.72681	0.00424628	0.0386266
GO_REGULATION_OF_MRNA_3_END_PROCESSING	25	0.524107	1.72618	0.00877193	0.0387856
GO_POSITIVE_REGULATION_OF_AUTOPHAGY_OF_MITOCHONDRION	18	0.57936	1.72565	0.00867679	0.0388561
GO_PROTEIN_PHOSPHORYLATED_AMINO_ACID_BINDING	49	0.434662	1.72504	0.00235294	0.0389694
GO_CLATHRIN_COATED_ENDOCYTIC_VESICLE_MEMBRANE	41	0.464274	1.7248	0.00217391	0.0389623
GO_NEGATIVE_REGULATION_OF_CELL_KILLING	21	0.549415	1.72463	0.0169133	0.038896
GO_REGULATION_OF_CELLULAR_RESPONSE_TO_HEAT	75	0.409626	1.72463	0	0.0387944
GO_REGULATION_OF_ALPHA_BETA_T_CELL_DIFFERENTIATION	62	0.419771	1.72452	0.00683371	0.0387368
GO_DNA_CATABOLIC_PROCESS	37	0.475475	1.72328	0.00652174	0.0390227
GO_REGULATION_OF_NECROTIC_CELL_DEATH	23	0.530814	1.7231	0.01002	0.0389884
GO_POSITIVE_REGULATION_OF_MUSCLE_CELL_APOPTOTIC_PROCESS	25	0.525534	1.72088	0.00646552	0.0396086
GO_REGULATION_OF_MITOTIC_SPINDLE_ASSEMBLY	19	0.561463	1.7207	0.00890869	0.0395495
GO_HISTONE_H2A_MONOUBIQUITINATION	17	0.566848	1.72054	0.00628931	0.0395183
GO_NEGATIVE_REGULATION_OF_INNATE_IMMUNE_RESPONSE	50	0.446431	1.72051	0.00230415	0.0394286
GO_GTPASE_REGULATOR_ACTIVITY	283	0.330922	1.72018	0	0.0394563
GO_PROTEASOMAL_PROTEIN_CATABOLIC_PROCESS	441	0.31866	1.72011	0	0.0394022
GO_MHC_PROTEIN_BINDING	27	0.51067	1.71936	0	0.0396183
GO_B_CELL_RECEPTOR_SIGNALING_PATHWAY	53	0.439635	1.71874	0	0.0397326
GO_CLATHRIN_COATED_PIT	64	0.414599	1.71745	0.00223714	0.0401204
GO_REGULATION_OF_KERATINOCYTE_DIFFERENTIATION	36	0.465313	1.71744	0	0.0400267
GO_CLATHRIN_COAT	45	0.439053	1.71725	0.00211864	0.0400135
GO_REGULATION_OF_PROTEIN_CATABOLIC_PROCESS	351	0.324641	1.71637	0	0.0402494
GO_MRNA_EXPORT_FROM_NUCLEUS	96	0.387003	1.71622	0	0.0401863
GO_POSITIVE_REGULATION_OF_GTPASE_ACTIVITY	379	0.320617	1.71614	0	0.0401009
GO_POSITIVE_REGULATION_OF_ALPHA_BETA_T_CELL_DIFFERENTIATION	46	0.44619	1.71515	0	0.0403746
GO_MITOTIC_NUCLEAR_DIVISION	259	0.329619	1.71494	0	0.0403538
GO_POSITIVE_REGULATION_OF_ESTABLISHMENT_OF_PROTEIN_LOCALIZATION	406	0.320473	1.71454	0	0.0404049
GO_POSITIVE_REGULATION_OF_PROTEOLYSIS	324	0.325943	1.71449	0	0.0403426
GO_LATE_ENDOSOME_MEMBRANE	105	0.37847	1.71355	0.00228833	0.04052
GO_REGULATION_OF_NUCLEOCYTOPLASMIC_TRANSPORT	102	0.379311	1.71343	0.00222717	0.0404794
GO_SIGNAL_TRANSDUCTION_BY_P53_CLASS_MEDIATOR	246	0.336013	1.71318	0	0.040492
GO_POSITIVE_REGULATION_OF_INTERLEUKIN_4_PRODUCTION	23	0.52247	1.71317	0.00225225	0.0403965
GO_NUCLEAR_CHROMATIN	343	0.324244	1.71272	0	0.0404607
GO_POSITIVE_REGULATION_OF_INTRINSIC_APOPTOTIC_SIGNALING_PATHWAY	52	0.432896	1.71197	0.00466201	0.0405875
GO_PRERIBOSOME	67	0.418044	1.71068	0	0.0409546
GO_U2_SNRNP	19	0.556443	1.71066	0.00877193	0.0408661
GO_LYMPHOCYTE_HOMEOSTASIS	62	0.421399	1.7106	0.00226244	0.0407856
GO_HELICASE_ACTIVITY	138	0.363796	1.71048	0	0.0407237
GO_COPII_COATED_ER_TO_GOLGI_TRANSPORT_VESICLE	88	0.394938	1.70995	0.00217865	0.0407931
GO_GDP_BINDING	57	0.429918	1.70904	0	0.0410493
GO_POSITIVE_REGULATION_OF_RELEASE_OF_CYTOCHROME_C_FROM_MITOCHONDRIA	28	0.493361	1.70845	0.00875273	0.0411655
GO_REGULATION_OF_EPIDERMAL_CELL_DIFFERENTIATION	54	0.431524	1.70835	0	0.0411174
GO_HEMATOPOIETIC_STEM_CELL_DIFFERENTIATION	77	0.404114	1.7082	0.00236407	0.0410918
GO_VIRAL_RNA_GENOME_REPLICATION	28	0.508095	1.70709	0.00639659	0.0413619
GO_RIBONUCLEOPROTEIN_COMPLEX_BINDING	117	0.369118	1.70635	0	0.0415558
GO_NEGATIVE_REGULATION_OF_CELLULAR_AMIDE_METABOLIC_PROCESS	133	0.364273	1.70623	0	0.0415078
GO_3_UTR_MEDIATED_MRNA_STABILIZATION	19	0.55173	1.70552	0.018595	0.0417145
GO_POSITIVE_REGULATION_OF_PROTEIN_POLYMERIZATION	123	0.371374	1.70412	0.00241546	0.0421417
GO_BETA_CATENIN_BINDING	78	0.399398	1.70361	0	0.0422386
GO_ACTIVATION_OF_CYSTEINE_TYPE_ENDOPEPTIDASE_ACTIVITY_INVOLVED_IN_APOPTOTIC_PROCESS	80	0.395092	1.70326	0	0.0422499
GO_ATP_SYNTHESIS_COUPLED_ELECTRON_TRANSPORT	79	0.399149	1.70269	0.00226757	0.0423605
GO_PODOSOME	29	0.491177	1.70263	0.0107527	0.0422755
GO_TUMOR_NECROSIS_FACTOR_MEDIATED_SIGNALING_PATHWAY	155	0.356464	1.70121	0	0.0427254
GO_PYRIMIDINE_NUCLEOSIDE_MONOPHOSPHATE_BIOSYNTHETIC_PROCESS	16	0.589051	1.70074	0.0140845	0.0427742
GO_PROTEIN_TYROSINE_KINASE_ACTIVITY	129	0.363513	1.69988	0	0.0429637
GO_ATTACHMENT_OF_SPINDLE_MICROTUBULES_TO_KINETOCHORE	26	0.506714	1.69949	0.0103093	0.0430084
GO_CELLULAR_RESPONSE_TO_UV	73	0.406978	1.69923	0.00249377	0.043007
GO_POSITIVE_REGULATION_OF_CATABOLIC_PROCESS	398	0.318688	1.69823	0	0.0432574
GO_REGULATION_OF_PROTEIN_EXPORT_FROM_NUCLEUS	40	0.453142	1.69768	0.0022173	0.0433432
GO_INTERLEUKIN_4_PRODUCTION	34	0.476765	1.69699	0.00873363	0.0435122
GO_LYMPHOCYTE_MEDIATED_IMMUNITY	237	0.334818	1.69688	0	0.0434611
GO_RESPONSE_TO_INTERFERON_BETA	28	0.501642	1.69634	0.00217391	0.0435763
GO_ARP2_3_COMPLEX_MEDIATED_ACTIN_NUCLEATION	32	0.483365	1.69597	0.00938967	0.0436119
GO_PHOSPHATIDYLINOSITOL_BINDING	233	0.335067	1.6954	0	0.043734
GO_MITOTIC_SPINDLE_ASSEMBLY	47	0.4373	1.69496	0.00451467	0.0438038
GO_STEROID_HORMONE_RECEPTOR_BINDING	86	0.394262	1.69408	0	0.0439828
GO_POSITIVE_REGULATION_OF_CYTOKINE_PRODUCTION	422	0.313424	1.69319	0	0.0442234
GO_T_CELL_HOMEOSTASIS	37	0.46511	1.69273	0.00230415	0.0443022
GO_POSITIVE_REGULATION_OF_LEUKOCYTE_DIFFERENTIATION	137	0.35874	1.69166	0	0.0445914
GO_GUANOSINE_CONTAINING_COMPOUND_METABOLIC_PROCESS	23	0.516118	1.69066	0.00847458	0.0448487
GO_TRANSCRIPTIONALLY_ACTIVE_CHROMATIN	20	0.531746	1.69007	0.0107066	0.0450065
GO_PRERIBOSOME_LARGE_SUBUNIT_PRECURSOR	22	0.535205	1.68931	0.00681818	0.045194
GO_PHOSPHATIDYLINOSITOL_PHOSPHORYLATION	50	0.43547	1.68897	0.00230415	0.0452357
GO_PRC1_COMPLEX	15	0.588188	1.68771	0.00431965	0.0456082
GO_MICROTUBULE_ORGANIZING_CENTER_LOCALIZATION	25	0.515383	1.68759	0.0170213	0.0455477
GO_SPINDLE_ORGANIZATION	148	0.355486	1.68688	0	0.0457189
GO_SH3_SH2_ADAPTOR_ACTIVITY	53	0.428666	1.68661	0.00234742	0.0457155
GO_RNA_STABILIZATION	43	0.445924	1.68586	0.00656455	0.0458825
GO_POSITIVE_REGULATION_OF_PROTEIN_LOCALIZATION_TO_NUCLEUS	71	0.399303	1.68557	0.00453515	0.0458951
GO_TRANSLATIONAL_ELONGATION	123	0.362427	1.68526	0.00228833	0.0459009
GO_NUCLEOBASE_BIOSYNTHETIC_PROCESS	18	0.555537	1.68484	0.0133333	0.0459628
GO_SMOOTH_MUSCLE_CELL_APOPTOTIC_PROCESS	22	0.526167	1.68483	0.00401606	0.0458724
GO_DNA_DEALKYLATION	31	0.491242	1.68466	0.00860215	0.045832
GO_POSITIVE_REGULATION_OF_IMMUNOGLOBULIN_PRODUCTION	39	0.446698	1.68397	0.00838574	0.046026
GO_DNA_POLYMERASE_ACTIVITY	30	0.482592	1.68331	0.00666667	0.0462029
GO_GOLGI_TO_ENDOSOME_TRANSPORT	15	0.580382	1.683	0.0102459	0.0462445
GO_MAINTENANCE_OF_PROTEIN_LOCALIZATION_IN_ORGANELLE	39	0.452396	1.68244	0.00430107	0.0463674
GO_RELEASE_OF_CYTOCHROME_C_FROM_MITOCHONDRIA	54	0.426095	1.682	0.0091954	0.0464536
GO_P_BODY	75	0.394871	1.68182	0.00236407	0.0464351
GO_CD4_POSITIVE_ALPHA_BETA_T_CELL_ACTIVATION	85	0.392154	1.68145	0.00247525	0.0464786
GO_PROTEIN_K11_LINKED_UBIQUITINATION	28	0.49516	1.68083	0.0106157	0.0466068
GO_POSITIVE_REGULATION_OF_DEFENSE_RESPONSE_TO_VIRUS_BY_HOST	24	0.515664	1.67978	0.00429185	0.0470384
GO_MRNA_BINDING	224	0.332458	1.67971	0	0.0469543
GO_NUCLEOTIDE_EXCISION_REPAIR_DNA_DAMAGE_RECOGNITION	23	0.516859	1.67823	0.012931	0.0473968
GO_NEGATIVE_REGULATION_OF_GENE_EXPRESSION_EPIGENETIC	122	0.366101	1.67819	0.00242131	0.0473156
GO_NAD_METABOLIC_PROCESS	20	0.54063	1.678	0.0149573	0.0473018
GO_REGULATION_OF_GENE_SILENCING	141	0.355816	1.6774	0	0.0474358
GO_MHC_CLASS_I_PROTEIN_BINDING	16	0.57592	1.67671	0.0149254	0.0476524
GO_NEGATIVE_REGULATION_OF_PHOSPHORUS_METABOLIC_PROCESS	485	0.306561	1.67583	0	0.0479136
GO_POSITIVE_REGULATION_OF_NUCLEOBASE_CONTAINING_COMPOUND_METABOLIC_PROCESS	205	0.335906	1.67526	0	0.0480294
GO_POSITIVE_REGULATION_OF_TELOMERE_CAPPING	16	0.567417	1.67489	0.0189076	0.0480554
GO_SPECIFIC_GRANULE_MEMBRANE	85	0.383241	1.67459	0	0.0480626
GO_CHROMATIN_REMODELING	161	0.347127	1.67443	0	0.0480288
GO_NEGATIVE_REGULATION_OF_DEPHOSPHORYLATION	93	0.380809	1.6744	0	0.0479381
GO_CELL_ADHESION_MOLECULE_BINDING	457	0.308565	1.67384	0	0.0480692
GO_SCF_DEPENDENT_PROTEASOMAL_UBIQUITIN_DEPENDENT_PROTEIN_CATABOLIC_PROCESS	88	0.377483	1.67318	0.0049505	0.0482431
GO_ELECTRON_TRANSPORT_CHAIN	163	0.350832	1.67302	0	0.0482056
GO_REGULATION_OF_NUCLEOBASE_CONTAINING_COMPOUND_METABOLIC_PROCESS	443	0.306807	1.67272	0	0.0482345
GO_PROTEIN_POLYUBIQUITINATION	292	0.323456	1.67253	0	0.0482004
GO_REGULATION_OF_CELL_PROJECTION_ASSEMBLY	150	0.348112	1.67072	0	0.0487324
GO_POSITIVE_REGULATION_OF_CELLULAR_RESPONSE_TO_INSULIN_STIMULUS	22	0.522296	1.67055	0.0212314	0.0486884
GO_POSITIVE_REGULATION_OF_LEUKOCYTE_MEDIATED_IMMUNITY	127	0.357169	1.67011	0	0.0487816
GO_POSITIVE_REGULATION_OF_PEPTIDASE_ACTIVITY	174	0.345145	1.66999	0	0.048735
GO_RESPONSE_TO_TUMOR_NECROSIS_FACTOR	283	0.321425	1.66884	0	0.0490814
GO_ENDONUCLEASE_ACTIVITY_ACTIVE_WITH_EITHER_RIBO_OR_DEOXYRIBONUCLEIC_ACIDS_AND_PRODUCING_5_PHOSPHOMONOESTERS	33	0.469843	1.66869	0.00691244	0.0490403
GO_POSITIVE_REGULATION_OF_T_CELL_MIGRATION	29	0.478337	1.66794	0.010917	0.0493052
GO_SWI_SNF_SUPERFAMILY_TYPE_COMPLEX	73	0.395167	1.66776	0.00234192	0.0492611
GO_POSITIVE_REGULATION_OF_SMOOTH_MUSCLE_CELL_PROLIFERATION	84	0.391758	1.66759	0	0.0492416
GO_REGULATION_OF_PROTEIN_OLIGOMERIZATION	38	0.460112	1.66701	0.00692841	0.0493841
GO_T_CELL_CYTOKINE_PRODUCTION	39	0.453129	1.66666	0.00442478	0.0494586
GO_LABYRINTHINE_LAYER_MORPHOGENESIS	20	0.542015	1.66632	0.0128755	0.0495022
GO_NEGATIVE_REGULATION_OF_NATURAL_KILLER_CELL_MEDIATED_IMMUNITY	15	0.567012	1.66508	0.0149254	0.0499915
GO_RRNA_METABOLIC_PROCESS	183	0.341969	1.66396	0	0.0503417
GO_TUMOR_NECROSIS_FACTOR_SUPERFAMILY_CYTOKINE_PRODUCTION	136	0.355843	1.66355	0	0.0504046
GO_VESICLE_COAT	54	0.417959	1.6628	0.0045977	0.0506577
GO_CELLULAR_RESPONSE_TO_STARVATION	137	0.357055	1.66174	0	0.0510467
GO_POSITIVE_REGULATION_OF_CELL_CYCLE_PROCESS	263	0.322352	1.66164	0	0.0509754
GO_REGULATION_OF_TUMOR_NECROSIS_FACTOR_MEDIATED_SIGNALING_PATHWAY	53	0.415642	1.66162	0.00662252	0.0508864
GO_MIDBODY	153	0.349538	1.66155	0.00246305	0.050825
GO_GLIAL_CELL_PROLIFERATION	42	0.445855	1.66121	0.00900901	0.0508445
GO_INTERLEUKIN_12_PRODUCTION	53	0.425898	1.65898	0.00457666	0.0516189
GO_POSITIVE_REGULATION_OF_T_HELPER_CELL_DIFFERENTIATION	21	0.522016	1.65861	0.012474	0.0516518
GO_PATTERN_RECOGNITION_RECEPTOR_SIGNALING_PATHWAY	179	0.337445	1.65857	0	0.0515773
GO_BETA_CATENIN_TCF_COMPLEX_ASSEMBLY	29	0.476352	1.65789	0.0183486	0.0517557
GO_ANTIGEN_BINDING	53	0.422866	1.6577	0.00220264	0.0517283
GO_RESPONSE_TO_STARVATION	174	0.34065	1.65753	0	0.0516983
GO_CELLULAR_SENESCENCE	64	0.39866	1.65714	0.00223714	0.0517576
GO_DNA_DEMETHYLATION	25	0.500259	1.65711	0.0101833	0.0516747
GO_4_IRON_4_SULFUR_CLUSTER_BINDING	39	0.450401	1.65665	0.00884956	0.0517595
GO_U12_TYPE_SPLICEOSOMAL_COMPLEX	25	0.49481	1.65621	0.0178971	0.051836
GO_ESTABLISHMENT_OF_PROTEIN_LOCALIZATION_TO_MITOCHONDRIAL_MEMBRANE	16	0.561796	1.65615	0.0154525	0.0517591
GO_CELL_DIFFERENTIATION_INVOLVED_IN_EMBRYONIC_PLACENTA_DEVELOPMENT	25	0.50679	1.65566	0.00419287	0.0518996
GO_CHROMOSOME_SEGREGATION	265	0.317391	1.65453	0	0.0523435
GO_REGULATION_OF_MYOBLAST_FUSION	19	0.53321	1.65425	0.0195228	0.0523275
GO_TRANSLATION_INITIATION_FACTOR_ACTIVITY	48	0.423766	1.6541	0.00473934	0.0522912
GO_VIRAL_LIFE_CYCLE	300	0.316722	1.65407	0.0027248	0.0521997
GO_INNATE_IMMUNE_RESPONSE_ACTIVATING_CELL_SURFACE_RECEPTOR_SIGNALING_PATHWAY	111	0.363534	1.65366	0	0.0522825
GO_MITOCHONDRIAL_CALCIUM_ION_TRANSMEMBRANE_TRANSPORT	16	0.569271	1.65281	0.0191898	0.0526084
GO_REGULATION_OF_APOPTOTIC_SIGNALING_PATHWAY	368	0.312403	1.65233	0	0.0527078
GO_REGULATION_OF_STEM_CELL_DIFFERENTIATION	109	0.365207	1.65226	0.00238095	0.0526597
GO_ADAPTIVE_IMMUNE_RESPONSE_BASED_ON_SOMATIC_RECOMBINATION_OF_IMMUNE_RECEPTORS_BUILT_FROM_IMMUNOGLOBULIN_SUPERFAMILY_DOMAINS	246	0.326504	1.65206	0	0.0526637
GO_ADAPTIVE_IMMUNE_RESPONSE	380	0.308552	1.65187	0	0.052653
GO_ESCRT_COMPLEX	23	0.500395	1.65134	0.0140281	0.0527653
GO_REGULATION_OF_MYELOID_LEUKOCYTE_MEDIATED_IMMUNITY	52	0.418283	1.65122	0.00652174	0.0527316
GO_CARBOHYDRATE_KINASE_ACTIVITY	20	0.529974	1.65017	0.0146138	0.0530386
GO_REGULATION_OF_CHROMATIN_SILENCING	33	0.456763	1.65013	0.00835073	0.052956
GO_POSITIVE_REGULATION_OF_T_HELPER_1_TYPE_IMMUNE_RESPONSE	20	0.519025	1.6501	0.0168776	0.0528653
GO_RNA_POLYADENYLATION	40	0.440472	1.64973	0.00936768	0.0529281
GO_NEGATIVE_REGULATION_OF_CELL_CYCLE_PHASE_TRANSITION	219	0.331042	1.64944	0	0.0529429
GO_REGULATION_OF_PROTEASOMAL_PROTEIN_CATABOLIC_PROCESS	170	0.343263	1.64919	0	0.0529345
GO_REGULATION_OF_CHROMATIN_ORGANIZATION	169	0.342836	1.64889	0	0.0529685
GO_PURINE_NUCLEOSIDE_MONOPHOSPHATE_METABOLIC_PROCESS	20	0.534837	1.64886	0.0182556	0.0528785
GO_REGULATION_OF_INTRINSIC_APOPTOTIC_SIGNALING_PATHWAY	144	0.346497	1.64863	0	0.052879
GO_ESTABLISHMENT_OF_PROTEIN_LOCALIZATION_TO_CHROMOSOME	24	0.500989	1.64823	0.00646552	0.0529783
GO_DNA_REPLICATION_INITIATION	28	0.481496	1.64769	0.0142566	0.0531411
GO_REGULATION_OF_MICROTUBULE_POLYMERIZATION	40	0.436855	1.64654	0.00909091	0.0535285
GO_CELLULAR_COMPONENT_DISASSEMBLY_INVOLVED_IN_EXECUTION_PHASE_OF_APOPTOSIS	33	0.464701	1.64651	0.00686499	0.0534468
GO_DNA_GEOMETRIC_CHANGE	89	0.37423	1.64637	0.00236967	0.0534098
GO_NEGATIVE_REGULATION_OF_CELL_CYCLE_G2_M_PHASE_TRANSITION	93	0.373567	1.64563	0	0.0536128
GO_VESICLE_MEDIATED_TRANSPORT_BETWEEN_ENDOSOMAL_COMPARTMENTS	40	0.444459	1.64554	0.0111857	0.0535589
GO_REGULATION_OF_PROTEIN_LOCALIZATION_TO_PLASMA_MEMBRANE	89	0.382137	1.64548	0.00226244	0.0534974
GO_ORGANELLE_INNER_MEMBRANE	430	0.302817	1.64521	0	0.0534827
GO_REGULATION_OF_LYMPHOCYTE_APOPTOTIC_PROCESS	55	0.414331	1.64508	0.00689655	0.0534461
GO_PHOSPHATIDYLINOSITOL_3_KINASE_BINDING	31	0.464821	1.64435	0.0181406	0.0536887
GO_MODULATION_BY_SYMBIONT_OF_HOST_CELLULAR_PROCESS	27	0.480861	1.64309	0.00684931	0.0541307
GO_DEFENSE_RESPONSE_TO_OTHER_ORGANISM	453	0.303595	1.64194	0	0.0545101
GO_RESPONSE_TO_REACTIVE_OXYGEN_SPECIES	210	0.327866	1.6413	0	0.0546529
GO_OXIDOREDUCTASE_ACTIVITY_ACTING_ON_NAD_P_H	98	0.36913	1.6407	0	0.0548171
GO_REGULATION_OF_CHROMOSOME_ORGANIZATION	305	0.312403	1.6404	0	0.0548574
GO_P53_BINDING	63	0.400461	1.63981	0.00227273	0.0549817
GO_CHROMATIN_ORGANIZATION_INVOLVED_IN_REGULATION_OF_TRANSCRIPTION	113	0.357769	1.63844	0	0.0555362
GO_POSITIVE_REGULATION_OF_TYPE_I_INTERFERON_PRODUCTION	75	0.384336	1.6379	0.00472813	0.055641
GO_ELECTRON_TRANSFER_ACTIVITY	105	0.365989	1.63767	0	0.055639
GO_PROTEIN_C_TERMINUS_BINDING	181	0.333123	1.63764	0	0.0555532
GO_ACTIVATION_OF_INNATE_IMMUNE_RESPONSE	294	0.311143	1.63745	0	0.055552
GO_NUCLEAR_HORMONE_RECEPTOR_BINDING	146	0.344644	1.63738	0	0.0554719
GO_PHOSPHATIDYLINOSITOL_PHOSPHATE_BINDING	147	0.340475	1.6369	0	0.055583
GO_REGULATION_OF_ERYTHROCYTE_DIFFERENTIATION	42	0.438243	1.63681	0.0127119	0.0555192
GO_EXTRINSIC_COMPONENT_OF_MEMBRANE	270	0.317956	1.63654	0	0.0555499
GO_NEGATIVE_REGULATION_OF_LEUKOCYTE_CELL_CELL_ADHESION	111	0.365424	1.63629	0	0.0555539
GO_NF_KAPPAB_BINDING	29	0.478365	1.63601	0.0150862	0.0555978
GO_PRODUCTION_OF_MOLECULAR_MEDIATOR_INVOLVED_IN_INFLAMMATORY_RESPONSE	62	0.401302	1.63582	0.00677201	0.0555746
GO_SPECIFIC_GRANULE	152	0.336954	1.63478	0	0.0559779
GO_POLYSOME	65	0.395868	1.63436	0.00469484	0.0560494
GO_LABYRINTHINE_LAYER_BLOOD_VESSEL_DEVELOPMENT	19	0.530019	1.63435	0.0148936	0.0559619
GO_ENDOSOME_ORGANIZATION	70	0.395643	1.63423	0	0.0559174
GO_TRANSLATIONAL_INITIATION	185	0.334948	1.63416	0	0.055841
GO_ANTIGEN_PROCESSING_AND_PRESENTATION_OF_ENDOGENOUS_ANTIGEN	21	0.527832	1.63397	0.0250569	0.0558505
GO_MITOTIC_SPINDLE_POLE	25	0.494688	1.63386	0.0145833	0.0558037
GO_CHROMOSOMAL_REGION	301	0.312472	1.63374	0	0.0557463
GO_RHO_GTPASE_BINDING	160	0.341481	1.63334	0	0.0558335
GO_VACUOLAR_TRANSPORT	129	0.35012	1.6327	0	0.0560129
GO_PROTEIN_LOCALIZATION_TO_CHROMOSOME	69	0.389179	1.63195	0.00448431	0.0562338
GO_GRANULOCYTE_MIGRATION	124	0.353817	1.63158	0	0.056283
GO_PEPTIDYL_THREONINE_MODIFICATION	111	0.360478	1.63149	0	0.056228
GO_MRNA_3_UTR_BINDING	78	0.381571	1.63106	0	0.0563348
GO_TRANSFERASE_COMPLEX_TRANSFERRING_PHOSPHORUS_CONTAINING_GROUPS	245	0.320867	1.63043	0	0.0565388
GO_TRANSCRIPTION_BY_RNA_POLYMERASE_I	61	0.399214	1.6304	0.00446429	0.0564678
GO_SIGNAL_TRANSDUCTION_IN_RESPONSE_TO_DNA_DAMAGE	120	0.348921	1.63012	0.00233645	0.0564933
GO_PEPTIDYL_TYROSINE_MODIFICATION	347	0.313096	1.62904	0	0.0568506
GO_INNER_MITOCHONDRIAL_MEMBRANE_PROTEIN_COMPLEX	88	0.367648	1.6287	0.0023753	0.056901
GO_OUTER_MITOCHONDRIAL_MEMBRANE_PROTEIN_COMPLEX	16	0.560719	1.62843	0.0168421	0.0569334
GO_POSITIVE_REGULATION_OF_NEURON_APOPTOTIC_PROCESS	52	0.406679	1.62724	0.00431035	0.057398
GO_GLYCOSYL_COMPOUND_CATABOLIC_PROCESS	39	0.445322	1.62723	0.00660793	0.0573059
GO_VESICLE_ORGANIZATION	295	0.313125	1.62687	0	0.0574073
GO_COATED_VESICLE_MEMBRANE	169	0.332144	1.62604	0	0.0577132
GO_REGULATION_OF_HEMOPOIESIS	436	0.302551	1.62592	0	0.0576671
GO_CELLULAR_PROTEIN_CONTAINING_COMPLEX_LOCALIZATION	20	0.529414	1.62551	0.0219298	0.0577672
GO_RECEPTOR_CATABOLIC_PROCESS	33	0.466029	1.62542	0.0165975	0.0577135
GO_PYRIMIDINE_NUCLEOSIDE_CATABOLIC_PROCESS	22	0.512236	1.62528	0.0179372	0.0577028
GO_APOPTOTIC_PROCESS_INVOLVED_IN_MORPHOGENESIS	23	0.500312	1.62471	0.0193548	0.0578881
GO_NEGATIVE_REGULATION_OF_CELL_CYCLE_PROCESS	308	0.312142	1.62426	0	0.0579918
GO_POSITIVE_REGULATION_OF_PLASMA_MEMBRANE_BOUNDED_CELL_PROJECTION_ASSEMBLY	84	0.373903	1.62315	0.00243902	0.05839
GO_REGULATION_OF_B_CELL_ACTIVATION	113	0.349347	1.62216	0	0.0587754
GO_NUCLEOSIDE_TRIPHOSPHATASE_REGULATOR_ACTIVITY	321	0.309234	1.62216	0	0.0586776
GO_NEGATIVE_REGULATION_OF_CYTOKINE_BIOSYNTHETIC_PROCESS	30	0.464158	1.6209	0.0130719	0.0591521
GO_POSITIVE_REGULATION_OF_SUPRAMOLECULAR_FIBER_ORGANIZATION	189	0.32713	1.61948	0.00273224	0.0597441
GO_MICROTUBULE_CYTOSKELETON_ORGANIZATION_INVOLVED_IN_MITOSIS	112	0.353974	1.61945	0	0.0596629
GO_TOLL_LIKE_RECEPTOR_4_SIGNALING_PATHWAY	31	0.461177	1.61944	0.0194384	0.0595694
GO_REGULATION_OF_CELL_CYCLE_PHASE_TRANSITION	405	0.301346	1.61831	0	0.0600296
GO_GLOBAL_GENOME_NUCLEOTIDE_EXCISION_REPAIR	26	0.478958	1.6178	0.0133929	0.0602053
GO_CYTOSOLIC_TRANSPORT	137	0.349459	1.61698	0	0.0604983
GO_PHOSPHATIDYLINOSITOL_BISPHOSPHATE_BINDING	97	0.36802	1.61686	0.00238095	0.0604364
GO_LATE_ENDOSOME	215	0.323645	1.6162	0	0.0605885
GO_SCAFFOLD_PROTEIN_BINDING	57	0.402139	1.61571	0	0.0607576
GO_NAD_DEPENDENT_PROTEIN_DEACETYLASE_ACTIVITY	15	0.560206	1.61362	0.0197368	0.0617585
GO_TRANSCRIPTION_COACTIVATOR_ACTIVITY	302	0.30856	1.61362	0	0.0616578
GO_NEGATIVE_REGULATION_OF_CD4_POSITIVE_ALPHA_BETA_T_CELL_DIFFERENTIATION	20	0.516325	1.61271	0.0153173	0.0620169
GO_REGULATION_OF_ENDOPLASMIC_RETICULUM_UNFOLDED_PROTEIN_RESPONSE	24	0.490806	1.61234	0.0210084	0.0621163
GO_REGULATION_OF_PROTEIN_LOCALIZATION_TO_NUCLEUS	107	0.354638	1.61229	0	0.0620351
GO_POSITIVE_REGULATION_OF_PRODUCTION_OF_MOLECULAR_MEDIATOR_OF_IMMUNE_RESPONSE	91	0.370931	1.61157	0.00733496	0.0622811
GO_INTRINSIC_APOPTOTIC_SIGNALING_PATHWAY_IN_RESPONSE_TO_DNA_DAMAGE	96	0.366579	1.61095	0.00247525	0.0624674
GO_PROCESS_UTILIZING_AUTOPHAGIC_MECHANISM	443	0.29641	1.61045	0	0.0625771
GO_TRANSCYTOSIS	18	0.537599	1.61007	0.0258621	0.0627034
GO_RESPONSE_TO_MITOCHONDRIAL_DEPOLARISATION	16	0.548009	1.60864	0.034188	0.063275
GO_PROTEIN_LOCALIZATION_TO_PLASMA_MEMBRANE	241	0.316534	1.60857	0	0.0632098
GO_POSITIVE_REGULATION_OF_HEMOPOIESIS	172	0.331384	1.60797	0	0.0633906
GO_PROTEIN_DESTABILIZATION	41	0.424024	1.60786	0.0175055	0.0633205
GO_COATED_VESICLE	273	0.312719	1.60776	0	0.0632627
GO_SMOOTH_MUSCLE_CELL_PROLIFERATION	130	0.345204	1.60768	0	0.0631956
GO_MITOTIC_CYTOKINETIC_PROCESS	22	0.507184	1.60733	0.0307692	0.0632691
GO_MRNA_SPLICE_SITE_SELECTION	24	0.493972	1.60713	0.0154185	0.063272
GO_REGULATION_OF_RELEASE_OF_CYTOCHROME_C_FROM_MITOCHONDRIA	43	0.42094	1.60639	0.02	0.0635068
GO_DNA_CATABOLIC_PROCESS_ENDONUCLEOLYTIC	30	0.458992	1.60631	0.0128755	0.0634468
GO_HETEROTYPIC_CELL_CELL_ADHESION	60	0.389778	1.60545	0.00456621	0.0637741
GO_RIBOSOME_BIOGENESIS	250	0.311738	1.60504	0	0.0638797
GO_SINGLE_STRANDED_DNA_BINDING	92	0.366881	1.60366	0.00230415	0.0644304
GO_INTERFERON_BETA_PRODUCTION	49	0.404251	1.60354	0.00215517	0.0643723
GO_POSITIVE_REGULATION_OF_PROTEIN_TYROSINE_KINASE_ACTIVITY	52	0.404446	1.60306	0.00884956	0.0644763
GO_COVALENT_CHROMATIN_MODIFICATION	416	0.29902	1.60299	0	0.0644204
GO_LYMPH_VESSEL_MORPHOGENESIS	19	0.520724	1.6022	0.0211864	0.0646578
GO_CYTOKINE_PRODUCTION_INVOLVED_IN_INFLAMMATORY_RESPONSE	39	0.437515	1.60179	0.0183486	0.0647397
GO_SISTER_CHROMATID_SEGREGATION	167	0.329856	1.60171	0	0.0646742
GO_GUANYL_NUCLEOTIDE_EXCHANGE_FACTOR_ACTIVITY	193	0.325251	1.60157	0	0.064642
GO_REGULATION_OF_MULTI_ORGANISM_PROCESS	370	0.300821	1.60153	0	0.0645551
GO_NEGATIVE_REGULATION_OF_CELL_CELL_ADHESION	156	0.332242	1.60133	0	0.0645634
GO_DNA_DAMAGE_RESPONSE_SIGNAL_TRANSDUCTION_BY_P53_CLASS_MEDIATOR	98	0.359269	1.60083	0	0.0647411
GO_POSITIVE_REGULATION_OF_CYTOSKELETON_ORGANIZATION	209	0.323523	1.60061	0	0.064742
GO_TAU_PROTEIN_BINDING	45	0.419168	1.60056	0.00439561	0.0646745
GO_LATERAL_PLASMA_MEMBRANE	53	0.405291	1.59997	0.00479616	0.064861
GO_REGULATION_OF_CELLULAR_PROTEIN_CATABOLIC_PROCESS	228	0.315169	1.59989	0	0.0647913
GO_NEGATIVE_REGULATION_OF_ERBB_SIGNALING_PATHWAY	49	0.410392	1.59952	0.0155556	0.0648576
GO_CELLULAR_RESPONSE_TO_VIRUS	46	0.418832	1.59926	0.0101626	0.0648795
GO_EXON_EXON_JUNCTION_COMPLEX	16	0.545584	1.59868	0.0309917	0.0651207
GO_VIRION_ASSEMBLY	35	0.449304	1.59811	0.0206897	0.0653216
GO_METANEPHRIC_MESENCHYME_DEVELOPMENT	15	0.553171	1.59801	0.0335306	0.0652705
GO_CELLULAR_RESPONSE_TO_OXYGEN_RADICAL	24	0.480194	1.59778	0.0191083	0.0652683
GO_REGULATION_OF_PHOSPHOPROTEIN_PHOSPHATASE_ACTIVITY	102	0.351942	1.59721	0.00240964	0.0654591
GO_PHAGOCYTIC_CUP	22	0.510924	1.59706	0.0240175	0.0654636
GO_MONOSACCHARIDE_METABOLIC_PROCESS	141	0.341203	1.59695	0	0.0654261
GO_CELLULAR_RESPONSE_TO_FLUID_SHEAR_STRESS	18	0.527713	1.59666	0.0357853	0.0654855
GO_POSITIVE_REGULATION_OF_NUCLEOCYTOPLASMIC_TRANSPORT	60	0.397725	1.59637	0.00659341	0.0655086
GO_PERICENTRIOLAR_MATERIAL	20	0.497194	1.59598	0.0262582	0.0655997
GO_NEGATIVE_REGULATION_OF_ANTIGEN_RECEPTOR_MEDIATED_SIGNALING_PATHWAY	27	0.465309	1.59503	0.0283224	0.0659571
GO_NUCLEOSOME_BINDING	79	0.368429	1.59461	0.00441501	0.06608
GO_POSITIVE_REGULATION_OF_DEFENSE_RESPONSE	473	0.29311	1.59456	0	0.0660008
GO_NUCLEOSIDE_MONOPHOSPHATE_METABOLIC_PROCESS	28	0.467142	1.59443	0.0300231	0.065956
GO_TERTIARY_GRANULE	156	0.334707	1.59401	0	0.0660397
GO_POSITIVE_REGULATION_OF_NF_KAPPAB_TRANSCRIPTION_FACTOR_ACTIVITY	148	0.33491	1.59349	0	0.0661867
GO_PROTEIN_ACETYLTRANSFERASE_COMPLEX	75	0.374503	1.59293	0.00235294	0.0663903
GO_SPINDLE_POLE	138	0.341294	1.59287	0	0.0663317
GO_LRR_DOMAIN_BINDING	16	0.541733	1.59228	0.0243363	0.0665461
GO_DNA_REPAIR	469	0.295298	1.59217	0	0.0665033
GO_POSITIVE_REGULATION_OF_CHROMOSOME_ORGANIZATION	152	0.334995	1.59162	0	0.0667152
GO_INOSITOL_LIPID_MEDIATED_SIGNALING	171	0.328833	1.59051	0.00247525	0.0671409
GO_REGULATION_OF_MRNA_SPLICING_VIA_SPLICEOSOME	80	0.375212	1.58992	0.00241546	0.0673776
GO_CHROMOSOME_TELOMERIC_REGION	138	0.341674	1.58984	0	0.0673111
GO_PROTEIN_TARGETING	391	0.297279	1.58919	0	0.0676012
GO_POSITIVE_REGULATION_OF_ACTIN_FILAMENT_POLYMERIZATION	91	0.359028	1.58788	0.0025	0.0682413
GO_NEGATIVE_REGULATION_OF_CD4_POSITIVE_ALPHA_BETA_T_CELL_ACTIVATION	26	0.479592	1.58775	0.0224719	0.0682097
GO_NUCLEOTIDE_EXCISION_REPAIR_PREINCISION_COMPLEX_ASSEMBLY	29	0.459316	1.58689	0.01875	0.0685777
GO_GLYCOLYTIC_PROCESS_THROUGH_FRUCTOSE_6_PHOSPHATE	25	0.482055	1.58653	0.0152838	0.068658
GO_CELLULAR_RESPONSE_TO_HYDROGEN_PEROXIDE	85	0.365729	1.58612	0	0.0687827
GO_MACROMOLECULE_DEACYLATION	93	0.363779	1.58592	0.00471698	0.0688044
GO_ORGANELLE_SUBCOMPARTMENT	335	0.303819	1.5857	0	0.0688257
GO_POSITIVE_REGULATION_OF_NATURAL_KILLER_CELL_ACTIVATION	21	0.506809	1.58515	0.025641	0.0690387
GO_EMBRYONIC_PLACENTA_MORPHOGENESIS	25	0.475772	1.5851	0.0196078	0.0689664
GO_PROTEIN_N_TERMINUS_BINDING	103	0.35456	1.58501	0.00469484	0.068921
GO_MODIFICATION_DEPENDENT_PROTEIN_BINDING	125	0.343362	1.58465	0.00241546	0.0690049
GO_LEUKOCYTE_CHEMOTAXIS	200	0.320246	1.58386	0.00268096	0.0692718
GO_B_CELL_ACTIVATION	229	0.314214	1.58331	0	0.0694848
GO_POSITIVE_REGULATION_OF_PROTEIN_LOCALIZATION_TO_CELL_PERIPHERY	60	0.389321	1.58313	0.0111359	0.0694723
GO_NEUTROPHIL_HOMEOSTASIS	15	0.558102	1.58312	0.0235546	0.0693848
GO_REGULATION_OF_PROTEIN_LOCALIZATION_TO_CELL_PERIPHERY	106	0.353244	1.58244	0.00915332	0.0695883
GO_MICROTUBULE_POLYMERIZATION	64	0.378664	1.5821	0.010917	0.0696707
GO_T_HELPER_1_CELL_DIFFERENTIATION	18	0.526042	1.58194	0.0301075	0.0696422
GO_TERTIARY_GRANULE_MEMBRANE	68	0.383304	1.58178	0.0131291	0.0696225
GO_CELLULAR_RESPONSE_TO_OXIDATIVE_STRESS	271	0.310917	1.58148	0	0.0696905
GO_CELL_KILLING	153	0.334523	1.58148	0	0.0695946
GO_REGULATION_OF_INTERLEUKIN_4_PRODUCTION	28	0.460812	1.58131	0.0233051	0.0695753
GO_APICAL_JUNCTION_ASSEMBLY	58	0.393347	1.58131	0.00448431	0.0694777
GO_REGULATION_OF_ERAD_PATHWAY	27	0.457543	1.58035	0.0232558	0.069917
GO_EXTRACELLULAR_VESICLE_BIOGENESIS	21	0.503495	1.58035	0.0286344	0.0698192
GO_PHOSPHOTYROSINE_RESIDUE_BINDING	40	0.424209	1.57981	0.00437637	0.0700054
GO_INNER_MITOCHONDRIAL_MEMBRANE_ORGANIZATION	24	0.485582	1.57856	0.0189474	0.0705329
GO_TOLL_LIKE_RECEPTOR_SIGNALING_PATHWAY	134	0.33367	1.57828	0	0.0705708
GO_FIBRILLAR_CENTER	127	0.338185	1.57807	0.00704225	0.0705568
GO_REGULATION_OF_PROTEIN_POLYUBIQUITINATION	19	0.514029	1.57779	0.0235546	0.0706137
GO_POSITIVE_REGULATION_OF_JNK_CASCADE	128	0.34219	1.57641	0.00241546	0.0712478
GO_REGULATION_OF_DNA_TEMPLATED_TRANSCRIPTION_IN_RESPONSE_TO_STRESS	118	0.336779	1.57573	0	0.0714865
GO_RESPONSE_TO_OXYGEN_RADICAL	28	0.460275	1.57538	0.0285088	0.0715567
GO_REGULATION_OF_LEUKOCYTE_DEGRANULATION	43	0.417205	1.57439	0.010846	0.0719936
GO_CLATHRIN_COATED_VESICLE	180	0.318796	1.57362	0	0.072342
GO_REGULATION_OF_PROTEIN_DEPHOSPHORYLATION	121	0.340803	1.57344	0.00246914	0.0723533
GO_REGULATION_OF_EARLY_ENDOSOME_TO_LATE_ENDOSOME_TRANSPORT	16	0.531173	1.5729	0.0379747	0.0726001
GO_SPINDLE_ASSEMBLY	94	0.357445	1.57289	0.00471698	0.0725045
GO_REGULATION_OF_B_CELL_DIFFERENTIATION	28	0.455609	1.57241	0.012987	0.0726605
GO_NEGATIVE_REGULATION_OF_NIK_NF_KAPPAB_SIGNALING	19	0.512964	1.57217	0.018711	0.0727196
GO_TRANS_GOLGI_NETWORK	210	0.316026	1.57204	0	0.0726901
GO_PROTEIN_DEGLYCOSYLATION	27	0.465863	1.57202	0.0235043	0.0725928
GO_PLATELET_MORPHOGENESIS	20	0.48543	1.57149	0.0317125	0.0727942
GO_FIBROBLAST_GROWTH_FACTOR_BINDING	23	0.491492	1.57136	0.032967	0.0727565
GO_TRANSFERASE_ACTIVITY_TRANSFERRING_PENTOSYL_GROUPS	37	0.431615	1.57128	0.0112108	0.0727169
GO_REGULATION_OF_T_HELPER_1_TYPE_IMMUNE_RESPONSE	27	0.466358	1.57125	0.0147368	0.0726287
GO_N_TERMINAL_PROTEIN_AMINO_ACID_MODIFICATION	25	0.476975	1.56977	0.0232558	0.0733444
GO_DNA_TEMPLATED_TRANSCRIPTION_TERMINATION	70	0.372672	1.56945	0.00678733	0.0734234
GO_INOSITOL_PHOSPHATE_BIOSYNTHETIC_PROCESS	41	0.424421	1.56919	0.0236052	0.0734519
GO_REGULATION_OF_RESPONSE_TO_ENDOPLASMIC_RETICULUM_STRESS	77	0.361021	1.56843	0.00689655	0.0737862
GO_RUFFLE_MEMBRANE	87	0.359963	1.56809	0.00884956	0.0738711
GO_NEGATIVE_REGULATION_OF_PROTEIN_OLIGOMERIZATION	17	0.526719	1.56637	0.0371134	0.0747436
GO_INTRINSIC_APOPTOTIC_SIGNALING_PATHWAY_IN_RESPONSE_TO_ENDOPLASMIC_RETICULUM_STRESS	56	0.392853	1.56627	0.00904977	0.0747054
GO_POSITIVE_REGULATION_OF_PROTEIN_CATABOLIC_PROCESS	201	0.315494	1.56574	0	0.0749149
GO_CELLULAR_RESPONSE_TO_EXTRACELLULAR_STIMULUS	247	0.303778	1.56568	0.00268096	0.0748266
GO_REGULATION_OF_RESPONSE_TO_BIOTIC_STIMULUS	125	0.338833	1.56564	0	0.074753
GO_PURINE_NTP_DEPENDENT_HELICASE_ACTIVITY	69	0.380757	1.56535	0	0.0748145
GO_POSITIVE_REGULATION_OF_TRANSCRIPTION_OF_NOTCH_RECEPTOR_TARGET	18	0.52662	1.56434	0.0369565	0.0752604
GO_NEGATIVE_REGULATION_OF_FIBROBLAST_PROLIFERATION	29	0.454957	1.56389	0.0145228	0.0754089
GO_POSITIVE_REGULATION_OF_CELLULAR_COMPONENT_BIOGENESIS	463	0.286669	1.56225	0	0.0761436
GO_REGULATION_OF_PROTEIN_TYROSINE_KINASE_ACTIVITY	84	0.36027	1.56219	0.00466201	0.0760688
GO_NEGATIVE_REGULATION_OF_LEUKOCYTE_MEDIATED_IMMUNITY	49	0.403542	1.56212	0	0.0760212
GO_NUCLEOTIDE_BINDING_DOMAIN_LEUCINE_RICH_REPEAT_CONTAINING_RECEPTOR_SIGNALING_PATHWAY	33	0.446491	1.56174	0.0239651	0.0761304
GO_POSITIVE_REGULATION_OF_CYTOKINE_PRODUCTION_INVOLVED_IN_INFLAMMATORY_RESPONSE	15	0.538505	1.56165	0.0283843	0.076062
GO_PRODUCTION_OF_MOLECULAR_MEDIATOR_OF_IMMUNE_RESPONSE	184	0.317147	1.56126	0	0.0761413
GO_DNA_BINDING_TRANSCRIPTION_FACTOR_BINDING	329	0.298224	1.56087	0	0.0762746
GO_CHROMATIN_DNA_BINDING	117	0.344409	1.5603	0.00731707	0.0764833
GO_REGULATION_OF_PROTEIN_MODIFICATION_BY_SMALL_PROTEIN_CONJUGATION_OR_REMOVAL	198	0.31806	1.56025	0	0.0764067
GO_TRANSCRIPTIONAL_REPRESSOR_COMPLEX	82	0.36029	1.55986	0.0090703	0.0765347
GO_MACROAUTOPHAGY	267	0.303111	1.55977	0	0.0764765
GO_INTRAMOLECULAR_TRANSFERASE_ACTIVITY	26	0.461368	1.55879	0.0183673	0.0769388
GO_HISTONE_DEACETYLATION	71	0.37315	1.55862	0.0045977	0.0769432
GO_NEGATIVE_REGULATION_OF_PHOSPHORYLATION	397	0.290997	1.55823	0	0.0770391
GO_MAINTENANCE_OF_LOCATION_IN_CELL	89	0.353482	1.55773	0.00227273	0.0772061
GO_U5_SNRNP	16	0.531234	1.55769	0.030888	0.0771314
GO_RNA_CAPPING	30	0.450902	1.55732	0.0168067	0.0772345
GO_DENDRITIC_CELL_DIFFERENTIATION	39	0.426582	1.55668	0.0154525	0.0775499
GO_PROTEIN_ADP_RIBOSYLATION	29	0.44889	1.55641	0.0210084	0.0775998
GO_POSITIVE_REGULATION_OF_INTERLEUKIN_10_PRODUCTION	30	0.441379	1.55569	0.0282609	0.0779077
GO_HEMATOPOIETIC_PROGENITOR_CELL_DIFFERENTIATION	156	0.324491	1.55559	0.00257069	0.0778566
GO_POSITIVE_REGULATION_OF_NEURON_DEATH	87	0.354967	1.55468	0.00447427	0.0782948
GO_REGULATION_OF_DNA_BINDING_TRANSCRIPTION_FACTOR_ACTIVITY	399	0.290969	1.55282	0	0.0792528
GO_REGULATION_OF_PROTEIN_POLYMERIZATION	191	0.318203	1.55262	0	0.0792365
GO_HISTONE_BINDING	173	0.322057	1.55152	0.00252525	0.0798185
GO_COHESIN_COMPLEX	15	0.544436	1.55121	0.0382294	0.0799111
GO_SITE_OF_DOUBLE_STRAND_BREAK	50	0.400825	1.5504	0.00898876	0.0802587
GO_MATERNAL_PROCESS_INVOLVED_IN_FEMALE_PREGNANCY	61	0.377771	1.55039	0.0090703	0.0801532
GO_CELLULAR_RESPONSE_TO_OXYGEN_LEVELS	211	0.310097	1.55038	0	0.0800561
GO_HETEROCHROMATIN_ORGANIZATION	17	0.517653	1.55031	0.0340426	0.0799969
GO_IMMUNOGLOBULIN_PRODUCTION	94	0.354564	1.54998	0.00472813	0.0801203
GO_TYPE_2_IMMUNE_RESPONSE	35	0.436069	1.54971	0.0168776	0.0801938
GO_EXECUTION_PHASE_OF_APOPTOSIS	71	0.367264	1.54893	0.00902935	0.0804806
GO_REGULATION_OF_ARP2_3_COMPLEX_MEDIATED_ACTIN_NUCLEATION	15	0.53758	1.54859	0.0298507	0.0805992
GO_LEUKOCYTE_DIFFERENTIATION	488	0.284094	1.54858	0	0.0804963
GO_RIBOSOMAL_SMALL_SUBUNIT_BIOGENESIS	57	0.38241	1.54822	0.0155902	0.0806086
GO_UBIQUITIN_LIGASE_COMPLEX	260	0.303093	1.54817	0	0.0805353
GO_NEGATIVE_REGULATION_OF_MITOTIC_CELL_CYCLE	287	0.297443	1.54771	0	0.0806787
GO_DEAMINASE_ACTIVITY	30	0.435619	1.54749	0.02407	0.0807077
GO_REGULATION_OF_INTRACELLULAR_TRANSPORT	397	0.288449	1.54735	0	0.080686
GO_TERMINATION_OF_RNA_POLYMERASE_II_TRANSCRIPTION	33	0.43069	1.54725	0.0192719	0.0806407
GO_REGULATION_OF_EPIDERMIS_DEVELOPMENT	77	0.36316	1.54706	0.00904977	0.0806561
GO_REGULATION_OF_ANDROGEN_RECEPTOR_SIGNALING_PATHWAY	26	0.460973	1.54689	0.0266393	0.0806422
GO_NEGATIVE_REGULATION_OF_T_HELPER_CELL_DIFFERENTIATION	16	0.519325	1.54669	0.0425056	0.0806693
GO_PHOSPHATIDYLINOSITOL_3_KINASE_REGULATOR_ACTIVITY	17	0.529805	1.54665	0.0457516	0.0806008
GO_POSITIVE_REGULATION_OF_INTERFERON_GAMMA_PRODUCTION	62	0.378792	1.54603	0.0135747	0.0808673
GO_NUCLEAR_RECEPTOR_TRANSCRIPTION_COACTIVATOR_ACTIVITY	62	0.375037	1.54585	0.00883002	0.0808748
GO_POSITIVE_REGULATION_OF_TELOMERE_MAINTENANCE	45	0.402857	1.54559	0.0116009	0.0809152
GO_ANTIBIOTIC_BIOSYNTHETIC_PROCESS	16	0.528635	1.54556	0.0353982	0.0808253
GO_NUCLEAR_CHROMOSOME_SEGREGATION	218	0.309292	1.54512	0	0.0809599
GO_REGULATION_OF_INFLAMMATORY_RESPONSE	313	0.296735	1.54453	0	0.0812313
GO_ENDONUCLEASE_COMPLEX	24	0.47252	1.54397	0.0308642	0.0814722
GO_NEGATIVE_REGULATION_OF_HISTONE_METHYLATION	21	0.488323	1.54397	0.0349794	0.0813725
GO_POSITIVE_REGULATION_OF_MACROAUTOPHAGY	66	0.370525	1.54334	0.00456621	0.0816638
GO_MATURATION_OF_SSU_RRNA	39	0.418565	1.54316	0.0174292	0.081674
GO_FILOPODIUM_ASSEMBLY	49	0.39712	1.54285	0.0184332	0.0817073
GO_CATALYTIC_ACTIVITY_ACTING_ON_DNA	165	0.319135	1.54271	0.00263852	0.0816883
GO_2_IRON_2_SULFUR_CLUSTER_BINDING	20	0.496429	1.54266	0.0385439	0.0816079
GO_HOMOTYPIC_CELL_CELL_ADHESION	73	0.364831	1.54224	0.00856531	0.0817253
GO_POSITIVE_REGULATION_OF_NIK_NF_KAPPAB_SIGNALING	71	0.367803	1.54198	0.00458716	0.0817926
GO_TRANSCRIPTION_BY_RNA_POLYMERASE_III	51	0.396448	1.54198	0.00884956	0.0816914
GO_INTERLEUKIN_6_MEDIATED_SIGNALING_PATHWAY	19	0.503273	1.54189	0.0338983	0.0816498
GO_HYDROLASE_ACTIVITY_ACTING_ON_CARBON_NITROGEN_BUT_NOT_PEPTIDE_BONDS_IN_CYCLIC_AMIDINES	33	0.434326	1.54132	0.0309051	0.0818853
GO_RAC_PROTEIN_SIGNAL_TRANSDUCTION	30	0.44395	1.54132	0.0245536	0.0817825
GO_EXTRINSIC_COMPONENT_OF_CYTOPLASMIC_SIDE_OF_PLASMA_MEMBRANE	84	0.361017	1.54071	0.00702576	0.0820378
GO_PROTEIN_LOCALIZATION_TO_CYTOSKELETON	48	0.393526	1.54043	0.0175824	0.0820891
GO_NEGATIVE_REGULATION_OF_T_CELL_DIFFERENTIATION	38	0.419907	1.54039	0.0111359	0.0820072
GO_HOMEOSTASIS_OF_NUMBER_OF_CELLS	234	0.303317	1.53855	0	0.0829126
GO_PROTEIN_LOCALIZATION_TO_NUCLEUS	236	0.30091	1.538	0	0.0831817
GO_DNA_METHYLATION_OR_DEMETHYLATION	83	0.35467	1.53787	0.00947867	0.0831668
GO_REGULATION_OF_LAMELLIPODIUM_ASSEMBLY	30	0.440581	1.53721	0.0345572	0.0834446
GO_SIGNALING_ADAPTOR_ACTIVITY	78	0.357893	1.53707	0.0137931	0.0834333
GO_NEGATIVE_REGULATION_OF_DNA_BINDING_TRANSCRIPTION_FACTOR_ACTIVITY	146	0.320247	1.53668	0	0.083539
GO_PROTEIN_DEACETYLASE_ACTIVITY	29	0.448927	1.53638	0.0344828	0.0836326
GO_NEGATIVE_REGULATION_OF_RECEPTOR_SIGNALING_PATHWAY_VIA_STAT	20	0.490573	1.53586	0.0341365	0.0838614
GO_REGULATION_OF_CYTOKINE_PRODUCTION_INVOLVED_IN_IMMUNE_RESPONSE	83	0.350968	1.53567	0.00740741	0.0838887
GO_MYELOID_LEUKOCYTE_CYTOKINE_PRODUCTION	30	0.447115	1.53557	0.0294118	0.0838489
GO_REGULATION_OF_GLYCOGEN_METABOLIC_PROCESS	33	0.438451	1.53555	0.0218341	0.0837566
GO_IMMUNOGLOBULIN_PRODUCTION_INVOLVED_IN_IMMUNOGLOBULIN_MEDIATED_IMMUNE_RESPONSE	52	0.392995	1.53546	0.0138249	0.0836945
GO_NEGATIVE_REGULATION_OF_CELL_ADHESION	247	0.301168	1.53539	0	0.083629
GO_NEGATIVE_REGULATION_OF_PROTEIN_KINASE_B_SIGNALING	41	0.410314	1.53485	0.0193133	0.0838691
GO_CELL_ADHESION_MEDIATOR_ACTIVITY	59	0.379829	1.53428	0.00653595	0.0841328
GO_POSITIVE_REGULATION_OF_LYMPHOCYTE_MIGRATION	35	0.432197	1.53356	0.0193966	0.0844728
GO_PROTEIN_LOCALIZATION_TO_VACUOLE	57	0.378793	1.53345	0.0159453	0.0844267
GO_NEGATIVE_REGULATION_OF_CYTOKINE_PRODUCTION	245	0.301922	1.5333	0	0.084396
GO_REGULATION_OF_T_CELL_MIGRATION	40	0.408688	1.53179	0.0153846	0.085236
GO_AGGRESOME	39	0.406301	1.5311	0.0159453	0.0855912
GO_DEMETHYLATION	63	0.37335	1.53092	0.00469484	0.0856104
GO_POSITIVE_REGULATION_OF_CELL_CYCLE_ARREST	75	0.358915	1.52958	0.0113636	0.0863108
GO_SH3_DOMAIN_BINDING	124	0.326327	1.52927	0.00244499	0.0863883
GO_POSITIVE_REGULATION_OF_PROTEIN_DEACETYLATION	21	0.478762	1.52914	0.0428266	0.0863441
GO_GERMINAL_CENTER_FORMATION	15	0.533487	1.52879	0.0410367	0.0864478
GO_NUCLEOTIDE_EXCISION_REPAIR_DNA_DUPLEX_UNWINDING	22	0.485808	1.52833	0.0239521	0.0866576
GO_TRANSLATION_REGULATOR_ACTIVITY	129	0.329949	1.52741	0.00253165	0.0871144
GO_SNRNA_BINDING	36	0.417861	1.52703	0.0217865	0.0872159
GO_NEGATIVE_REGULATION_OF_STEM_CELL_DIFFERENTIATION	19	0.498545	1.52697	0.0336323	0.0871437
GO_REGULATION_OF_CELL_CYCLE_G2_M_PHASE_TRANSITION	195	0.310906	1.52687	0	0.0871063
GO_RESPIRATORY_CHAIN_COMPLEX	69	0.357974	1.52665	0.0136364	0.0871442
GO_CORTICAL_CYTOSKELETON_ORGANIZATION	43	0.400207	1.52646	0.0244444	0.0871779
GO_REGULATION_OF_RECEPTOR_RECYCLING	21	0.492504	1.52643	0.0298507	0.0870932
GO_BRANCHING_INVOLVED_IN_MAMMARY_GLAND_DUCT_MORPHOGENESIS	25	0.462162	1.52534	0.0235043	0.0876794
GO_RNA_POLYMERASE_II_CTD_HEPTAPEPTIDE_REPEAT_KINASE_ACTIVITY	17	0.510386	1.52523	0.0521542	0.0876458
GO_NEGATIVE_REGULATION_OF_NF_KAPPAB_TRANSCRIPTION_FACTOR_ACTIVITY	73	0.360371	1.5248	0.00735294	0.0877879
GO_HISTONE_MRNA_METABOLIC_PROCESS	22	0.484102	1.52465	0.0385439	0.0877882
GO_POSITIVE_REGULATION_OF_INTERLEUKIN_2_PRODUCTION	30	0.448905	1.52447	0.0280778	0.0878123
GO_GOLGI_VESICLE_BUDDING	76	0.359221	1.52393	0.0146341	0.0880408
GO_CARBON_CARBON_LYASE_ACTIVITY	46	0.399782	1.52381	0.0135747	0.0880299
GO_INTERFERON_ALPHA_PRODUCTION	30	0.435821	1.52317	0.0215983	0.0883696
GO_REGULATION_OF_GLIAL_CELL_PROLIFERATION	29	0.444996	1.52211	0.0342612	0.0888725
GO_NEGATIVE_REGULATION_OF_INTRINSIC_APOPTOTIC_SIGNALING_PATHWAY	86	0.35112	1.52211	0.00954654	0.0887671
GO_REGULATION_OF_TRANSCRIPTION_BY_RNA_POLYMERASE_I	31	0.433201	1.52203	0.0301724	0.0887051
GO_CELL_AGING	100	0.343608	1.52188	0.00453515	0.0886865
GO_PROTEIN_POLYMERIZATION	247	0.300433	1.52171	0	0.0887014
GO_UBIQUITIN_BINDING	69	0.363603	1.52107	0.0090703	0.0889899
GO_ESTABLISHMENT_OF_PROTEIN_LOCALIZATION_TO_VACUOLE	46	0.40293	1.52042	0.0225225	0.0892896
GO_MYOBLAST_FUSION	33	0.432128	1.51963	0.0236052	0.0896953
GO_TRANSLATION_FACTOR_ACTIVITY_RNA_BINDING	78	0.355692	1.51885	0.00902935	0.0901023
GO_FICOLIN_1_RICH_GRANULE_MEMBRANE	58	0.386476	1.51831	0.0135135	0.0903442
GO_MACROPHAGE_CYTOKINE_PRODUCTION	16	0.519406	1.51827	0.0400844	0.0902595
GO_PROTEIN_LOCALIZATION_TO_CHROMOSOME_CENTROMERIC_REGION	17	0.512966	1.51818	0.0553097	0.0902107
GO_PROTEIN_SUMOYLATION	75	0.355939	1.51783	0.00712589	0.0903377
GO_ACTIVATION_OF_JUN_KINASE_ACTIVITY	36	0.422671	1.51731	0.0282353	0.0905689
GO_POSITIVE_REGULATION_OF_AUTOPHAGY	112	0.331452	1.516	0.0023753	0.0913413
GO_ANDROGEN_RECEPTOR_SIGNALING_PATHWAY	57	0.376719	1.51591	0.0196078	0.0912857
GO_REGULATION_OF_CLATHRIN_DEPENDENT_ENDOCYTOSIS	16	0.520352	1.51589	0.0526316	0.0911901
GO_ORGANELLAR_RIBOSOME	82	0.349109	1.51577	0.00447427	0.0911403
GO_RIBONUCLEOPROTEIN_GRANULE	203	0.30735	1.51481	0	0.0916327
GO_RUFFLE	162	0.310821	1.51458	0	0.0916617
GO_SITE_OF_DNA_DAMAGE	61	0.373496	1.51411	0.010917	0.0918693
GO_NUCLEAR_HETEROCHROMATIN	31	0.436233	1.5134	0.0365591	0.092194
GO_NEGATIVE_REGULATION_OF_EXOCYTOSIS	31	0.435889	1.51335	0.0315126	0.0921242
GO_TRANSCRIPTION_INITIATION_FROM_RNA_POLYMERASE_II_PROMOTER	184	0.309446	1.51327	0	0.0920844
GO_CYTOPLASMIC_TRANSLATION	85	0.350099	1.51315	0.00954654	0.0920484
GO_POSITIVE_REGULATION_OF_INTERLEUKIN_1_PRODUCTION	48	0.390414	1.51171	0.0168421	0.0929094
GO_EMBRYONIC_PLACENTA_DEVELOPMENT	87	0.351778	1.51163	0.0118483	0.0928725
GO_LYMPHANGIOGENESIS	16	0.525821	1.51155	0.0440882	0.0928127
GO_STRIATED_MUSCLE_CELL_APOPTOTIC_PROCESS	34	0.426766	1.5108	0.04329	0.0932253
GO_REGULATION_OF_ISOTYPE_SWITCHING	32	0.426484	1.5105	0.023913	0.0933373
GO_REGULATION_OF_RNA_SPLICING	112	0.333283	1.51039	0	0.0933154
GO_POSITIVE_REGULATION_OF_PHAGOCYTOSIS	63	0.369353	1.51029	0.0119048	0.0932692
GO_MICROTUBULE_ORGANIZING_CENTER_ORGANIZATION	121	0.329396	1.51027	0.00987654	0.0931766
GO_CELL_CELL_ADHERENS_JUNCTION	104	0.333559	1.51012	0.0101523	0.0931776
GO_PROTEIN_LOCALIZATION_TO_CELL_PERIPHERY	297	0.293544	1.50996	0	0.0931595
GO_REGULATION_OF_DEFENSE_RESPONSE_TO_VIRUS_BY_HOST	34	0.420376	1.50983	0.0276498	0.0931223
GO_ACTIVATION_OF_JANUS_KINASE_ACTIVITY	15	0.528895	1.50952	0.034632	0.0932013
GO_CYTOPLASMIC_SIDE_OF_MEMBRANE	165	0.307444	1.50946	0.00248139	0.093142
GO_NEGATIVE_REGULATION_OF_LYMPHOCYTE_ACTIVATION	135	0.319705	1.50939	0.00257069	0.0930811
GO_NEGATIVE_REGULATION_OF_CHEMOKINE_PRODUCTION	18	0.490689	1.50919	0.0421941	0.0931085
GO_SH2_DOMAIN_BINDING	33	0.430203	1.50918	0.0136364	0.0930064
GO_H4_HISTONE_ACETYLTRANSFERASE_COMPLEX	32	0.422469	1.5086	0.0222222	0.0933426
GO_CELL_CELL_ADHESION_MEDIATOR_ACTIVITY	50	0.387266	1.50806	0.0157303	0.0936442
GO_TRANSPOSITION	25	0.457307	1.5076	0.0371179	0.0938181
GO_CELLULAR_RESPONSE_TO_OSMOTIC_STRESS	34	0.417714	1.50712	0.0196937	0.0940074
GO_TRANSCRIPTION_COFACTOR_BINDING	39	0.405614	1.50698	0.0280778	0.0939873
GO_RNA_POLYMERASE_II_SPECIFIC_DNA_BINDING_TRANSCRIPTION_FACTOR_BINDING	258	0.298116	1.50669	0.00253165	0.094071
GO_REGULATION_OF_PHAGOCYTOSIS	86	0.346754	1.50641	0.00909091	0.0941567
GO_INTERLEUKIN_13_PRODUCTION	23	0.467414	1.50633	0.0438597	0.0941088
GO_PROTEIN_K63_LINKED_UBIQUITINATION	46	0.391502	1.50604	0.016129	0.0941802
GO_LYMPH_VESSEL_DEVELOPMENT	25	0.455206	1.50587	0.0431035	0.0941891
GO_REGULATION_OF_SIGNAL_TRANSDUCTION_BY_P53_CLASS_MEDIATOR	167	0.312421	1.50566	0	0.0942091
GO_CELLULAR_RESPONSE_TO_TOPOLOGICALLY_INCORRECT_PROTEIN	145	0.317366	1.50543	0.00476191	0.0942497
GO_CYTOPLASMIC_SEQUESTERING_OF_PROTEIN	22	0.476247	1.5053	0.0512295	0.0942364
GO_POSITIVE_REGULATION_OF_MRNA_CATABOLIC_PROCESS	45	0.399839	1.50521	0.02	0.0941854
GO_VESICLE_BUDDING_FROM_MEMBRANE	97	0.341877	1.5052	0.0146699	0.0940871
GO_NOTCH_SIGNALING_PATHWAY	181	0.305504	1.5047	0	0.094303
GO_POSITIVE_REGULATION_OF_PEPTIDYL_TYROSINE_PHOSPHORYLATION	180	0.307703	1.5044	0.00484261	0.094389
GO_REGULATION_OF_EXOSOMAL_SECRETION	15	0.521581	1.5041	0.0632911	0.0944879
GO_POSITIVE_REGULATION_OF_LAMELLIPODIUM_ASSEMBLY	18	0.494453	1.50335	0.0488798	0.0948667
GO_REGULATION_OF_HISTONE_MODIFICATION	130	0.324621	1.50331	0.00726392	0.0947749
GO_RESPONSE_TO_MURAMYL_DIPEPTIDE	18	0.498004	1.50317	0.0526316	0.094764
GO_INTERLEUKIN_8_PRODUCTION	69	0.353502	1.50314	0.00737101	0.0946896
GO_COSTAMERE	19	0.505136	1.50286	0.0469083	0.0947558
GO_CENTROSOME	439	0.280294	1.50272	0	0.0947432
GO_CHROMATIN_SILENCING_AT_RDNA	38	0.41444	1.50234	0.0314465	0.0948845
GO_UBIQUITIN_LIKE_PROTEIN_BINDING	88	0.341348	1.50225	0.0118765	0.0948334
GO_ENDOPLASMIC_RETICULUM_GOLGI_INTERMEDIATE_COMPARTMENT	108	0.32975	1.50158	0.0138249	0.095177
GO_PROTEIN_DEMANNOSYLATION	19	0.482107	1.50073	0.0393375	0.0956546
GO_CYTOKINETIC_PROCESS	37	0.413427	1.50055	0.0299786	0.0956662
GO_TELOMERE_MAINTENANCE_VIA_TELOMERE_LENGTHENING	74	0.359455	1.50033	0.0115207	0.0957408
GO_JNK_CASCADE	199	0.303216	1.50021	0.00238095	0.0957255
GO_TRANS_GOLGI_NETWORK_MEMBRANE	83	0.352341	1.50007	0.0140845	0.0957224
GO_POSITIVE_REGULATION_OF_MICROTUBULE_POLYMERIZATION_OR_DEPOLYMERIZATION	30	0.438078	1.50003	0.0364465	0.0956528
GO_POSITIVE_REGULATION_OF_TUMOR_NECROSIS_FACTOR_SECRETION	15	0.530473	1.49992	0.0319149	0.095631
GO_COP9_SIGNALOSOME	32	0.421966	1.49992	0.0361991	0.0955283
GO_POSITIVE_REGULATION_OF_TYPE_2_IMMUNE_RESPONSE	15	0.522006	1.49973	0.0363636	0.0955301
GO_REGULATION_OF_LAMELLIPODIUM_ORGANIZATION	40	0.411811	1.49971	0.0331754	0.0954295
GO_DEPHOSPHORYLATION	416	0.281917	1.49962	0	0.0953805
GO_MICROTUBULE_ANCHORING	20	0.471135	1.49949	0.0353201	0.0953445
GO_RAS_GUANYL_NUCLEOTIDE_EXCHANGE_FACTOR_ACTIVITY	127	0.32221	1.49944	0.00242131	0.0952755
GO_CELLULAR_RESPONSE_TO_INSULIN_STIMULUS	200	0.300462	1.49941	0	0.0951969
GO_ESTABLISHMENT_OF_PROTEIN_LOCALIZATION_TO_PLASMA_MEMBRANE	50	0.380628	1.49926	0.021978	0.0951989
GO_CLATHRIN_COATED_ENDOCYTIC_VESICLE	59	0.375678	1.49922	0.012766	0.0951255
GO_POLYSOMAL_RIBOSOME	29	0.444565	1.4992	0.0532151	0.0950441
GO_NEGATIVE_REGULATION_OF_CELLULAR_CATABOLIC_PROCESS	218	0.2984	1.49895	0.00255102	0.0951185
GO_SOMATIC_DIVERSIFICATION_OF_IMMUNE_RECEPTORS	61	0.370752	1.49833	0.0192308	0.0954165
GO_TRANSLATION_REGULATOR_ACTIVITY_NUCLEIC_ACID_BINDING	100	0.335693	1.49815	0.0170316	0.0954284
GO_LYSOSOME_LOCALIZATION	60	0.371513	1.49804	0.0193237	0.095416
GO_REGULATION_OF_INFLAMMATORY_RESPONSE_TO_ANTIGENIC_STIMULUS	22	0.462945	1.49763	0.0344086	0.0955856
GO_NEGATIVE_REGULATION_OF_MULTI_ORGANISM_PROCESS	162	0.306554	1.4976	0.00240964	0.0955043
GO_REGULATION_OF_B_CELL_RECEPTOR_SIGNALING_PATHWAY	25	0.453623	1.4974	0.0322581	0.0955228
GO_NEGATIVE_REGULATION_OF_PROTEIN_MODIFICATION_BY_SMALL_PROTEIN_CONJUGATION_OR_REMOVAL	73	0.353584	1.4972	0.0090703	0.0955831
GO_LATE_ENDOSOME_TO_VACUOLE_TRANSPORT	15	0.524031	1.4969	0.0553191	0.0956675
GO_HORMONE_RECEPTOR_BINDING	179	0.305779	1.49669	0.00249377	0.0956932
GO_REGULATION_OF_PEPTIDYL_TYROSINE_PHOSPHORYLATION	239	0.293545	1.4964	0	0.0957985
GO_PEPTIDASE_ACTIVATOR_ACTIVITY_INVOLVED_IN_APOPTOTIC_PROCESS	17	0.507195	1.49475	0.0431035	0.09683
GO_REGULATION_OF_MEMBRANE_PROTEIN_ECTODOMAIN_PROTEOLYSIS	22	0.472771	1.49453	0.049217	0.0968839
GO_POSITIVE_REGULATION_OF_DEPHOSPHORYLATION	52	0.370675	1.49424	0.0221729	0.0969877
GO_INTERLEUKIN_2_BIOSYNTHETIC_PROCESS	22	0.469997	1.49415	0.0494624	0.0969363
GO_NEGATIVE_REGULATION_OF_REGULATED_SECRETORY_PATHWAY	23	0.464633	1.49405	0.0336842	0.0968974
GO_MODIFICATION_BY_SYMBIONT_OF_HOST_MORPHOLOGY_OR_PHYSIOLOGY	42	0.395217	1.49378	0.0238663	0.0970021
GO_DEMETHYLASE_ACTIVITY	33	0.414845	1.49376	0.036036	0.0969106
GO_NONRIBOSOMAL_PEPTIDE_BIOSYNTHETIC_PROCESS	19	0.477812	1.49316	0.0618337	0.0972017
GO_REGULATION_OF_INCLUSION_BODY_ASSEMBLY	16	0.513357	1.49288	0.0700219	0.0972901
GO_NUCLEAR_TRANSPORT	314	0.285341	1.49277	0.00278552	0.097269
GO_UBIQUITIN_LIKE_PROTEIN_CONJUGATING_ENZYME_BINDING	33	0.423064	1.49193	0.0275229	0.0977212
GO_GLUCOSE_METABOLIC_PROCESS	110	0.329136	1.49142	0.00742574	0.0979253
GO_TOLERANCE_INDUCTION	24	0.455383	1.49064	0.0409483	0.0983563
GO_PROTEIN_QUALITY_CONTROL_FOR_MISFOLDED_OR_INCOMPLETELY_SYNTHESIZED_PROTEINS	25	0.452009	1.49018	0.0465632	0.0985626
GO_NUCLEAR_REPLICATION_FORK	40	0.392379	1.49007	0.029724	0.098537
GO_INTERLEUKIN_1_BETA_PRODUCTION	77	0.351299	1.49004	0.0113636	0.0984432
GO_FIBROBLAST_APOPTOTIC_PROCESS	19	0.486315	1.48883	0.0536481	0.099142
GO_FATTY_ACID_BETA_OXIDATION	69	0.35353	1.48881	0.0070922	0.099054
GO_LYSOSOMAL_TRANSPORT	96	0.336429	1.48878	0.00484261	0.0989679
GO_DNA_MODIFICATION	105	0.334489	1.48859	0.00466201	0.0990005
GO_NEGATIVE_REGULATION_OF_HISTONE_MODIFICATION	41	0.397915	1.48825	0.0227273	0.099127
GO_POSITIVE_REGULATION_OF_POSTTRANSCRIPTIONAL_GENE_SILENCING	22	0.459198	1.48752	0.0476191	0.0995574
GO_NEGATIVE_REGULATION_OF_ALPHA_BETA_T_CELL_ACTIVATION	36	0.406727	1.48745	0.0391753	0.0995091
GO_MAGNESIUM_ION_BINDING	196	0.299757	1.48714	0.00245098	0.0996025
GO_MAP_KINASE_KINASE_KINASE_ACTIVITY	25	0.449997	1.48695	0.0366133	0.0996175
GO_RESPONSE_TO_INSULIN	253	0.2928	1.48634	0.00254453	0.0999171
GO_CHAPERONE_COFACTOR_DEPENDENT_PROTEIN_REFOLDING	29	0.432106	1.4863	0.0261438	0.0998432
GO_MAINTENANCE_OF_PROTEIN_LOCATION	101	0.330142	1.4863	0.00947867	0.0997444
GO_PEPTIDYL_LYSINE_TRIMETHYLATION	33	0.416298	1.48625	0.0269663	0.0996709
GO_RNA_HELICASE_ACTIVITY	45	0.389479	1.48408	0.0285714	0.101144
GO_NEGATIVE_REGULATION_OF_MRNA_PROCESSING	21	0.478621	1.48333	0.0560166	0.10156
GO_REGULATION_OF_TRANSLATIONAL_INITIATION	74	0.354378	1.48297	0.0159817	0.101715
GO_MEMBRANE_FUSION	133	0.313619	1.48285	0.00744417	0.101696
GO_CD8_POSITIVE_ALPHA_BETA_T_CELL_ACTIVATION	22	0.463843	1.4824	0.0448718	0.101889
GO_PHOSPHATASE_BINDING	173	0.306434	1.48214	0.00246305	0.101984
GO_CELL_JUNCTION_ORGANIZATION	271	0.28719	1.4821	0	0.101916
GO_RNA_STEM_LOOP_BINDING	16	0.495992	1.48179	0.0485232	0.102021
GO_POSITIVE_REGULATION_OF_RNA_METABOLIC_PROCESS	63	0.354744	1.48172	0.0212766	0.101952
GO_REGULATION_OF_ANTIGEN_PROCESSING_AND_PRESENTATION	18	0.488647	1.48161	0.0528541	0.101933
GO_NUCLEAR_INNER_MEMBRANE	52	0.372944	1.48146	0.0195228	0.101939
GO_REGULATION_OF_TRANSPOSITION	21	0.477369	1.4814	0.0480167	0.101879
GO_PROTEIN_LOCALIZATION_TO_CHROMATIN	23	0.447745	1.4814	0.030303	0.101775
GO_VACUOLAR_MEMBRANE	362	0.278044	1.48112	0	0.101869
GO_RESPONSE_TO_HYDROPEROXIDE	19	0.475634	1.48111	0.0369565	0.101772
GO_HISTONE_DEMETHYLASE_ACTIVITY	23	0.470924	1.48029	0.034188	0.102253
GO_REGULATION_OF_CELLULAR_RESPONSE_TO_INSULIN_STIMULUS	65	0.365238	1.47968	0.0194647	0.102596
GO_TELOMERE_ORGANIZATION	161	0.304	1.47963	0.00737101	0.102526
GO_T_CELL_CHEMOTAXIS	26	0.445088	1.47939	0.0528736	0.102588
GO_MAINTENANCE_OF_PROTEIN_LOCATION_IN_CELL	72	0.359209	1.47916	0.0177384	0.102658
GO_PROTEIN_KINASE_C_BINDING	46	0.384323	1.47905	0.0310263	0.102622
GO_TRNA_SPECIFIC_RIBONUCLEASE_ACTIVITY	17	0.497885	1.47795	0.0581897	0.103353
GO_CELL_REDOX_HOMEOSTASIS	69	0.351966	1.47777	0.0142857	0.103378
GO_REGULATION_OF_SMALL_MOLECULE_METABOLIC_PROCESS	314	0.281505	1.47716	0	0.103706
GO_TELOMERASE_RNA_LOCALIZATION	19	0.478669	1.47714	0.0648148	0.103619
GO_SERINE_THREONINE_PROTEIN_KINASE_COMPLEX	85	0.336704	1.47638	0.0164319	0.104097
GO_TRANSITION_METAL_ION_TRANSMEMBRANE_TRANSPORTER_ACTIVITY	39	0.397923	1.4763	0.0339703	0.104046
GO_REGULATION_OF_HISTONE_METHYLATION	56	0.368391	1.47623	0.025641	0.103988
GO_CELL_CYCLE_G1_S_PHASE_TRANSITION	233	0.295183	1.47617	0	0.10394
GO_INCLUSION_BODY_ASSEMBLY	22	0.459748	1.47611	0.0533049	0.103883
GO_ANAPHASE_PROMOTING_COMPLEX	20	0.466698	1.47564	0.0394737	0.104124
GO_DNA_POLYMERASE_COMPLEX	16	0.493372	1.47453	0.0600414	0.104806
GO_RAB_GUANYL_NUCLEOTIDE_EXCHANGE_FACTOR_ACTIVITY	34	0.414467	1.47436	0.0240175	0.104829
GO_CALMODULIN_DEPENDENT_PROTEIN_KINASE_ACTIVITY	28	0.439487	1.47372	0.0321199	0.105176
GO_POSITIVE_REGULATION_OF_DNA_METABOLIC_PROCESS	139	0.314351	1.47364	0.00712589	0.10513
GO_TUMOR_NECROSIS_FACTOR_SECRETION	24	0.457917	1.4733	0.0564854	0.105281
GO_MITOTIC_SISTER_CHROMATID_SEGREGATION	137	0.311984	1.47318	0.00246305	0.105267
GO_SPINDLE	294	0.283399	1.47253	0	0.105708
GO_SMALL_RIBOSOMAL_SUBUNIT	70	0.353854	1.47249	0.0262009	0.105624
GO_REGULATION_OF_B_CELL_PROLIFERATION	59	0.354165	1.47235	0.026764	0.105632
GO_NEGATIVE_REGULATION_OF_B_CELL_PROLIFERATION	16	0.509007	1.47164	0.0599572	0.106053
GO_TIGHT_JUNCTION_ORGANIZATION	53	0.368572	1.47141	0.0266667	0.106129
GO_REGULATION_OF_VIRAL_TRANSCRIPTION	60	0.365923	1.47119	0.0250569	0.106193
GO_IONOTROPIC_GLUTAMATE_RECEPTOR_BINDING	32	0.416235	1.47113	0.0496614	0.106129
GO_COATED_MEMBRANE	88	0.337555	1.47068	0.00668151	0.106343
GO_CYTOKINE_METABOLIC_PROCESS	110	0.32307	1.47032	0.00447427	0.106485
GO_LEUKOCYTE_MIGRATION	402	0.271202	1.47027	0	0.106416
GO_LAMELLIPODIUM	179	0.300166	1.47018	0	0.10637
GO_PEPTIDYL_LYSINE_MODIFICATION	337	0.279348	1.46995	0	0.106461
GO_CENTRIOLAR_SATELLITE	27	0.428033	1.4697	0.0391753	0.106498
GO_NEGATIVE_REGULATION_OF_RNA_METABOLIC_PROCESS	39	0.393103	1.46917	0.039501	0.10677
GO_MITOTIC_CELL_CYCLE_CHECKPOINT	149	0.309706	1.46849	0.0115473	0.107161
GO_PROTEIN_KINASE_C_ACTIVITY	16	0.503118	1.46842	0.0570825	0.107106
GO_EXTRINSIC_COMPONENT_OF_PLASMA_MEMBRANE	159	0.306801	1.46792	0	0.107335
GO_CELL_CYCLE_CHECKPOINT	194	0.296545	1.46783	0.0025641	0.107301
GO_G1_DNA_DAMAGE_CHECKPOINT	59	0.367885	1.46776	0.027027	0.10725
GO_ORGANELLE_FUSION	110	0.324709	1.46761	0.00228833	0.107252
GO_REGULATION_OF_MICROGLIAL_CELL_ACTIVATION	19	0.48081	1.4675	0.04329	0.107242
GO_COPII_COATED_VESICLE_BUDDING	68	0.348511	1.46658	0.0138249	0.107829
GO_PHOSPHATIDYLINOSITOL_3_KINASE_SIGNALING	136	0.314084	1.46627	0.00987654	0.107942
GO_POSITIVE_REGULATION_OF_B_CELL_ACTIVATION	71	0.35126	1.46614	0.0183486	0.107931
GO_B_CELL_HOMEOSTASIS	29	0.430128	1.46602	0.0462555	0.107934
GO_PROTEIN_LOCALIZATION_TO_MICROTUBULE_ORGANIZING_CENTER	29	0.424586	1.46602	0.0422222	0.107831
GO_POSITIVE_REGULATION_OF_LYMPHOCYTE_CHEMOTAXIS	20	0.469082	1.466	0.0623656	0.107739
GO_FIBROBLAST_MIGRATION	36	0.402029	1.46589	0.0460526	0.107715
GO_CELL_JUNCTION_ASSEMBLY	229	0.29024	1.46569	0.00533333	0.107766
GO_NEGATIVE_REGULATION_OF_DNA_DEPENDENT_DNA_REPLICATION	23	0.452379	1.46487	0.049676	0.1083
GO_CLATHRIN_COATED_VESICLE_MEMBRANE	109	0.326293	1.46414	0.016317	0.108786
GO_CELLULAR_DEFENSE_RESPONSE	52	0.37631	1.46411	0.0423529	0.108711
GO_MYELOID_CELL_APOPTOTIC_PROCESS	29	0.430042	1.46406	0.049676	0.108641
GO_TELOMERASE_HOLOENZYME_COMPLEX	21	0.458359	1.4636	0.0515021	0.108885
GO_CYSTEINE_TYPE_ENDOPEPTIDASE_ACTIVITY_INVOLVED_IN_APOPTOTIC_PROCESS	15	0.507048	1.46358	0.067086	0.108795
GO_MITOTIC_DNA_INTEGRITY_CHECKPOINT	96	0.331135	1.46308	0.0171149	0.109095
GO_NUCLEAR_TRANSCRIBED_MRNA_CATABOLIC_PROCESS_DEADENYLATION_DEPENDENT_DECAY	64	0.358493	1.46291	0.0288889	0.109108
GO_NEGATIVE_REGULATION_OF_MAPK_CASCADE	160	0.305359	1.46262	0.0046083	0.109211
GO_RAS_PROTEIN_SIGNAL_TRANSDUCTION	413	0.271625	1.4626	0	0.10912
GO_REGULATION_OF_AUTOPHAGY	294	0.281779	1.46234	0	0.109204
GO_REGULATION_OF_ENDOPLASMIC_RETICULUM_STRESS_INDUCED_INTRINSIC_APOPTOTIC_SIGNALING_PATHWAY	30	0.427117	1.46179	0.0489362	0.109482
GO_TIGHT_JUNCTION	118	0.313725	1.46149	0.00691244	0.109579
GO_RESPONSE_TO_FLUID_SHEAR_STRESS	33	0.407402	1.46148	0.0419753	0.109482
GO_NEGATIVE_REGULATION_OF_REACTIVE_OXYGEN_SPECIES_BIOSYNTHETIC_PROCESS	27	0.437083	1.46129	0.0393375	0.109529
GO_REGULATION_OF_LYMPHOCYTE_MIGRATION	54	0.367088	1.46089	0.015873	0.109737
GO_POSITIVE_REGULATION_OF_GRANULOCYTE_CHEMOTAXIS	23	0.457923	1.46003	0.0529801	0.110295
GO_CARBOHYDRATE_PHOSPHORYLATION	22	0.454477	1.45981	0.0604027	0.110375
GO_POSITIVE_REGULATION_OF_PROTEIN_EXPORT_FROM_NUCLEUS	21	0.467357	1.45956	0.0751566	0.110441
GO_CELLULAR_RESPONSE_TO_TOXIC_SUBSTANCE	219	0.290241	1.4593	0	0.110569
GO_RESPONSE_TO_OSMOTIC_STRESS	75	0.349775	1.45886	0.021978	0.110786
GO_REGULATION_OF_TELOMERE_MAINTENANCE	69	0.352702	1.45882	0.0134831	0.110723
GO_CHRONIC_INFLAMMATORY_RESPONSE	18	0.480421	1.45846	0.055794	0.110878
GO_CYTOPLASMIC_PATTERN_RECOGNITION_RECEPTOR_SIGNALING_PATHWAY	56	0.364936	1.45822	0.0372093	0.110978
GO_REGULATION_OF_T_CELL_APOPTOTIC_PROCESS	35	0.397404	1.45809	0.0457516	0.110943
GO_DNA_POLYMERASE_BINDING	18	0.488886	1.45804	0.0553191	0.11088
GO_EPITHELIAL_CELL_APOPTOTIC_PROCESS	93	0.330927	1.45678	0.0144928	0.111773
GO_PURINE_NUCLEOSIDE_MONOPHOSPHATE_BIOSYNTHETIC_PROCESS	20	0.46325	1.45671	0.0657895	0.111742
GO_OXIDATIVE_PHOSPHORYLATION	101	0.325195	1.45644	0.00246914	0.111858
GO_THYMOCYTE_APOPTOTIC_PROCESS	18	0.485988	1.45601	0.0540541	0.112035
GO_RESPONSE_TO_UV_B	18	0.496211	1.456	0.0568928	0.111951
GO_REGULATION_OF_INOSITOL_PHOSPHATE_BIOSYNTHETIC_PROCESS	15	0.502912	1.45594	0.0661479	0.111881
GO_PROTEIN_CONTAINING_COMPLEX_SCAFFOLD_ACTIVITY	69	0.345501	1.45454	0.0238095	0.112777
GO_RESPONSE_TO_OXYGEN_LEVELS	363	0.275721	1.45402	0	0.113022
GO_KIDNEY_MESENCHYME_DEVELOPMENT	18	0.495956	1.45377	0.0604167	0.113106
GO_POSITIVE_REGULATION_OF_MULTI_ORGANISM_PROCESS	172	0.299702	1.45278	0.00243902	0.113739
GO_ATP_DEPENDENT_CHROMATIN_REMODELING	73	0.352794	1.45199	0.02746	0.114199
GO_SOMATIC_RECOMBINATION_OF_IMMUNOGLOBULIN_GENE_SEGMENTS	47	0.380636	1.45141	0.0484988	0.114518
GO_NEGATIVE_REGULATION_OF_IMMUNE_SYSTEM_PROCESS	416	0.26819	1.45127	0	0.114516
GO_PROTEIN_DEPHOSPHORYLATION	287	0.279114	1.45122	0	0.114449
GO_REGULATION_OF_POSTTRANSCRIPTIONAL_GENE_SILENCING	107	0.322848	1.45088	0.00704225	0.114568
GO_KINASE_REGULATOR_ACTIVITY	189	0.293747	1.45085	0.0101523	0.114478
GO_NEGATIVE_REGULATION_OF_MUSCLE_CELL_APOPTOTIC_PROCESS	32	0.418297	1.45066	0.0353201	0.114511
GO_NEGATIVE_REGULATION_OF_TRANSFERASE_ACTIVITY	249	0.284546	1.45023	0.00269542	0.114762
GO_ORGANELLAR_LARGE_RIBOSOMAL_SUBUNIT	53	0.366126	1.44993	0.0399113	0.114892
GO_DNA_TEMPLATED_TRANSCRIPTION_INITIATION	243	0.285884	1.44896	0.00274725	0.115525
GO_POSITIVE_REGULATION_OF_VASCULAR_SMOOTH_MUSCLE_CELL_PROLIFERATION	32	0.412805	1.44889	0.0672269	0.115479
GO_RESPONSE_TO_AMINO_ACID_STARVATION	45	0.381919	1.44872	0.0293454	0.115515
GO_REGULATION_OF_CELL_CYCLE_G1_S_PHASE_TRANSITION	149	0.30324	1.44871	0.00692841	0.115415
GO_SYNCYTIUM_FORMATION	45	0.377539	1.44804	0.0349345	0.115817
GO_NEGATIVE_REGULATION_OF_LEUKOCYTE_APOPTOTIC_PROCESS	49	0.374097	1.44775	0.0343348	0.115911
GO_NUCLEAR_TRANSCRIPTIONAL_REPRESSOR_COMPLEX	28	0.423133	1.44715	0.0618557	0.116289
GO_CHAPERONE_MEDIATED_PROTEIN_FOLDING	55	0.36521	1.44706	0.03125	0.116259
GO_MITOCHONDRIAL_CALCIUM_ION_HOMEOSTASIS	15	0.499916	1.44704	0.0727273	0.116163
GO_DNA_INTEGRITY_CHECKPOINT	140	0.303525	1.44686	0.00469484	0.116204
GO_CELL_LEADING_EDGE	374	0.271563	1.4463	0	0.116505
GO_K63_LINKED_POLYUBIQUITIN_MODIFICATION_DEPENDENT_PROTEIN_BINDING	18	0.484133	1.44615	0.0744186	0.116518
GO_NEGATIVE_REGULATION_OF_BIOMINERAL_TISSUE_DEVELOPMENT	22	0.444037	1.4456	0.0547046	0.116815
GO_REGULATION_OF_CYSTEINE_TYPE_ENDOPEPTIDASE_ACTIVITY_INVOLVED_IN_APOPTOTIC_SIGNALING_PATHWAY	16	0.500221	1.44555	0.0626305	0.116744
GO_RNA_DEPENDENT_DNA_BIOSYNTHETIC_PROCESS	67	0.347237	1.44502	0.0287081	0.117064
GO_PROTEIN_PHOSPHATASE_1_BINDING	20	0.465215	1.44486	0.0584551	0.117103
GO_SCHWANN_CELL_DIFFERENTIATION	35	0.408699	1.44449	0.046875	0.11732
GO_REGULATION_OF_GRANULOCYTE_CHEMOTAXIS	39	0.389078	1.44426	0.0339703	0.117379
GO_MITOCHONDRIAL_ELECTRON_TRANSPORT_NADH_TO_UBIQUINONE	45	0.381661	1.44406	0.0440529	0.117419
GO_MITOTIC_SPINDLE	90	0.326792	1.44385	0.00995025	0.117501
GO_REGULATION_OF_T_CELL_CYTOKINE_PRODUCTION	30	0.41924	1.44335	0.0590717	0.117797
GO_GOLGI_TO_PLASMA_MEMBRANE_PROTEIN_TRANSPORT	37	0.394047	1.44284	0.0452675	0.118067
GO_MYELOID_CELL_HOMEOSTASIS	133	0.311508	1.44219	0.0128205	0.118495
GO_PLASMA_MEMBRANE_TUBULATION	21	0.446584	1.44216	0.0547368	0.118413
GO_NUCLEAR_MEMBRANE	269	0.281185	1.44196	0	0.118468
GO_TRANSCRIPTION_COREPRESSOR_ACTIVITY	233	0.285844	1.44179	0.00265957	0.118498
GO_MATERNAL_PLACENTA_DEVELOPMENT	32	0.413241	1.44156	0.0456621	0.11861
GO_ENDODEOXYRIBONUCLEASE_ACTIVITY	34	0.398554	1.4415	0.0472973	0.11855
GO_NEGATIVE_REGULATION_OF_VIRAL_TRANSCRIPTION	24	0.440061	1.44092	0.0720165	0.118858
GO_REGULATION_OF_EXTRINSIC_APOPTOTIC_SIGNALING_PATHWAY	148	0.30305	1.4407	0.0070922	0.118946
GO_PHOSPHOLIPID_METABOLIC_PROCESS	236	0.283329	1.44044	0.00555556	0.119038
GO_DE_NOVO_PROTEIN_FOLDING	37	0.389096	1.4404	0.0372807	0.118982
GO_PROTEIN_LOCALIZATION_TO_GOLGI_APPARATUS	26	0.425409	1.43918	0.0727273	0.119817
GO_INTERLEUKIN_7_MEDIATED_SIGNALING_PATHWAY	29	0.417973	1.43899	0.0416667	0.119896
GO_REGULATION_OF_NEUTROPHIL_MIGRATION	29	0.41043	1.43875	0.0402685	0.119967
GO_ESTABLISHMENT_OF_ENDOTHELIAL_BARRIER	39	0.394392	1.43868	0.0633484	0.119902
GO_PROTEIN_DEMETHYLATION	27	0.428736	1.43852	0.0600858	0.119904
GO_NEGATIVE_REGULATION_OF_INTRACELLULAR_SIGNAL_TRANSDUCTION	452	0.26447	1.43793	0	0.120271
GO_CYTOPLASMIC_TRANSLATIONAL_INITIATION	28	0.421393	1.43775	0.0479452	0.120311
GO_OVULATION	20	0.457041	1.43705	0.0638298	0.12077
GO_FATTY_ACID_CATABOLIC_PROCESS	97	0.322541	1.43667	0.0218978	0.120916
GO_NEGATIVE_REGULATION_OF_CHROMOSOME_ORGANIZATION	132	0.303647	1.43661	0.01	0.120848
GO_NEGATIVE_REGULATION_OF_PROTEIN_DEPHOSPHORYLATION	53	0.366838	1.43647	0.0298851	0.120845
GO_PLATELET_AGGREGATION	56	0.363427	1.43642	0.0321101	0.120791
GO_POSITIVE_REGULATION_OF_INTERLEUKIN_13_PRODUCTION	15	0.486972	1.43604	0.0735931	0.120965
GO_MAINTENANCE_OF_CELL_POLARITY	16	0.486402	1.4354	0.0673469	0.121363
GO_VIRAL_BUDDING	22	0.443569	1.4351	0.0730223	0.121504
GO_NUCLEAR_MATRIX	101	0.32074	1.43497	0.016317	0.121516
GO_POSITIVE_REGULATION_OF_ERYTHROCYTE_DIFFERENTIATION	27	0.422679	1.43491	0.0479167	0.121451
GO_SNRNA_TRANSCRIPTION	65	0.354467	1.43471	0.0298851	0.121486
GO_REGULATION_OF_LEUKOCYTE_CHEMOTAXIS	102	0.314149	1.43433	0.0142518	0.121685
GO_MULTI_ORGANISM_CELLULAR_PROCESS	43	0.382816	1.4341	0.04329	0.121751
GO_INTERLEUKIN_10_PRODUCTION	47	0.370636	1.43377	0.0406321	0.121903
GO_PROMOTER_SPECIFIC_CHROMATIN_BINDING	47	0.369979	1.4328	0.0243363	0.122569
GO_RESPONSE_TO_UV_C	15	0.513556	1.43215	0.0839002	0.123052
GO_ANTIGEN_PROCESSING_AND_PRESENTATION_VIA_MHC_CLASS_IB	16	0.480471	1.43205	0.0629067	0.12303
GO_REGULATION_OF_REACTIVE_OXYGEN_SPECIES_BIOSYNTHETIC_PROCESS	80	0.337932	1.43195	0.0140515	0.123006
GO_TBP_CLASS_PROTEIN_BINDING	22	0.436846	1.43189	0.0610022	0.122933
GO_REGULATION_OF_LYMPHOCYTE_CHEMOTAXIS	24	0.435859	1.43144	0.0430108	0.123219
GO_DNA_RECOMBINATION	236	0.282688	1.43127	0.00253165	0.123243
GO_POSITIVE_REGULATION_OF_PROTEIN_SERINE_THREONINE_KINASE_ACTIVITY	316	0.276518	1.43061	0	0.123647
GO_VENOUS_BLOOD_VESSEL_DEVELOPMENT	15	0.498036	1.43046	0.0741525	0.123701
GO_THYROID_HORMONE_RECEPTOR_BINDING	28	0.420275	1.43001	0.06639	0.124
GO_PROLINE_RICH_REGION_BINDING	17	0.472833	1.42999	0.058952	0.123907
GO_NEGATIVE_REGULATION_OF_PROTEIN_SERINE_THREONINE_KINASE_ACTIVITY	127	0.304298	1.4299	0.00244499	0.123873
GO_CHROMOSOME_LOCALIZATION	66	0.341533	1.42984	0.0325581	0.123811
GO_VIRAL_BUDDING_VIA_HOST_ESCRT_COMPLEX	19	0.463725	1.42949	0.0588235	0.123958
GO_ENDOMEMBRANE_SYSTEM_ORGANIZATION	376	0.268538	1.42942	0.00280899	0.123918
GO_PROTEASOMAL_UBIQUITIN_INDEPENDENT_PROTEIN_CATABOLIC_PROCESS	23	0.434096	1.42855	0.0609481	0.124503
GO_REGULATION_OF_TYPE_2_IMMUNE_RESPONSE	29	0.418648	1.42814	0.0538302	0.124738
GO_CELLULAR_RESPONSE_TO_EXTERNAL_STIMULUS	311	0.276436	1.42761	0	0.125068
GO_POSITIVE_REGULATION_OF_GENE_EXPRESSION_EPIGENETIC	59	0.354223	1.42741	0.025	0.125154
GO_REGULATION_OF_NATURAL_KILLER_CELL_ACTIVATION	33	0.404256	1.4274	0.040724	0.12506
GO_NUCLEAR_ENVELOPE_REASSEMBLY	18	0.456021	1.42732	0.0691824	0.125009
GO_MIDBODY_ABSCISSION	16	0.487006	1.42571	0.0840336	0.126268
GO_STRUCTURAL_CONSTITUENT_OF_RIBOSOME	155	0.298379	1.42524	0.010101	0.126525
GO_POSITIVE_REGULATION_OF_GLIAL_CELL_PROLIFERATION	15	0.499903	1.42485	0.0938865	0.126759
GO_POSITIVE_REGULATION_OF_CELLULAR_PROTEIN_CATABOLIC_PROCESS	131	0.301942	1.42426	0.0186916	0.127143
GO_HISTONE_H3_DEACETYLATION	18	0.474978	1.42424	0.0809129	0.127053
GO_POSITIVE_REGULATION_OF_CELL_CYCLE	363	0.269104	1.42356	0	0.12757
GO_SOMATIC_DIVERSIFICATION_OF_IMMUNE_RECEPTORS_VIA_GERMLINE_RECOMBINATION_WITHIN_A_SINGLE_LOCUS	55	0.357391	1.42326	0.0394432	0.127735
GO_MOLECULAR_ADAPTOR_ACTIVITY	206	0.288132	1.42312	0.00813008	0.127723
GO_REGULATION_OF_CYTOPLASMIC_TRANSPORT	20	0.448601	1.42222	0.0625	0.128371
GO_RECEPTOR_CLUSTERING	53	0.360303	1.42188	0.0384615	0.128521
GO_B_CELL_ACTIVATION_INVOLVED_IN_IMMUNE_RESPONSE	70	0.331103	1.42184	0.0302376	0.128443
GO_ENDORIBONUCLEASE_ACTIVITY_PRODUCING_5_PHOSPHOMONOESTERS	25	0.431594	1.42172	0.0668058	0.12844
GO_RIBOSOMAL_SMALL_SUBUNIT_BINDING	16	0.48488	1.42163	0.0767591	0.128399
GO_NEGATIVE_REGULATION_OF_SIGNAL_TRANSDUCTION_IN_ABSENCE_OF_LIGAND	35	0.394357	1.42148	0.0538922	0.128425
GO_REGULATION_OF_INTRACELLULAR_ESTROGEN_RECEPTOR_SIGNALING_PATHWAY	32	0.40244	1.42107	0.0411255	0.12866
GO_MHC_CLASS_II_PROTEIN_COMPLEX_BINDING	15	0.487259	1.4207	0.0863158	0.128859
GO_INTERACTION_WITH_HOST	193	0.284945	1.42064	0.00729927	0.128791
GO_UBIQUITIN_LIKE_PROTEIN_CONJUGATING_ENZYME_ACTIVITY	39	0.384882	1.42019	0.0556793	0.129129
GO_NEGATIVE_REGULATION_OF_CATABOLIC_PROCESS	268	0.274824	1.41984	0	0.129305
GO_DOPAMINE_RECEPTOR_BINDING	16	0.479078	1.41971	0.0820399	0.129316
GO_DECIDUALIZATION	21	0.452015	1.41872	0.0638298	0.130078
GO_NEGATIVE_REGULATION_OF_INTERLEUKIN_8_PRODUCTION	15	0.500132	1.41847	0.079646	0.130184
GO_LYMPHOCYTE_ACTIVATION_INVOLVED_IN_IMMUNE_RESPONSE	169	0.293119	1.41842	0	0.130119
GO_GOLGI_ASSOCIATED_VESICLE_MEMBRANE	104	0.314213	1.41806	0.0199501	0.130348
GO_REGULATION_OF_VESICLE_MEDIATED_TRANSPORT	494	0.259367	1.418	0	0.130285
GO_RIBOSOME	217	0.282958	1.41758	0	0.130579
GO_REGULATION_OF_INTRACELLULAR_STEROID_HORMONE_RECEPTOR_SIGNALING_PATHWAY	67	0.337432	1.41713	0.0322581	0.130834
GO_ACTIVATION_OF_PROTEIN_KINASE_ACTIVITY	316	0.274774	1.41701	0	0.130838
GO_POLARIZED_EPITHELIAL_CELL_DIFFERENTIATION	17	0.473483	1.41699	0.0795699	0.130745
GO_POSITIVE_REGULATION_OF_SIGNALING_RECEPTOR_ACTIVITY	37	0.387092	1.4165	0.0401786	0.131069
GO_ORGANOPHOSPHATE_METABOLIC_PROCESS	489	0.258826	1.41608	0	0.131333
GO_DNA_REPLICATION_DEPENDENT_NUCLEOSOME_ORGANIZATION	31	0.410728	1.41516	0.0533333	0.131981
GO_NCRNA_PROCESSING	324	0.270882	1.4149	0.0028169	0.132095
GO_PLACENTA_DEVELOPMENT	144	0.297755	1.41434	0.0153846	0.132435
GO_PINOCYTOSIS	20	0.460236	1.41432	0.090535	0.132332
GO_N_TERMINAL_PROTEIN_AMINO_ACID_ACETYLATION	15	0.490153	1.41427	0.0752212	0.132255
GO_REGULATION_OF_CELLULAR_AMINE_METABOLIC_PROCESS	78	0.329211	1.41427	0.0233645	0.13215
GO_NEGATIVE_REGULATION_OF_KINASE_ACTIVITY	223	0.281245	1.41352	0.00260417	0.132677
GO_PROTEIN_DNA_COMPLEX_SUBUNIT_ORGANIZATION	254	0.276774	1.41352	0.00260417	0.132565
GO_REGULATION_OF_EXTRINSIC_APOPTOTIC_SIGNALING_PATHWAY_IN_ABSENCE_OF_LIGAND	46	0.363294	1.41325	0.0247748	0.132685
GO_APICAL_JUNCTION_COMPLEX	129	0.301557	1.41318	0.00963855	0.132655
GO_POSITIVE_REGULATION_OF_PROTEOLYSIS_INVOLVED_IN_CELLULAR_PROTEIN_CATABOLIC_PROCESS	113	0.309457	1.41309	0.0192308	0.132615
GO_REGULATION_OF_PROTEIN_EXIT_FROM_ENDOPLASMIC_RETICULUM	24	0.434595	1.41272	0.0737527	0.132837
GO_INTERFERON_GAMMA_PRODUCTION	104	0.310063	1.4121	0.0189573	0.133291
GO_CELLULAR_RESPIRATION	167	0.290035	1.41203	0.0101781	0.133232
GO_REGULATION_OF_CELL_AGING	45	0.381686	1.41203	0.0606061	0.13312
GO_NEGATIVE_REGULATION_OF_INTERLEUKIN_2_PRODUCTION	23	0.443506	1.41161	0.0858369	0.133375
GO_LYMPHOCYTE_MIGRATION	97	0.319784	1.4112	0.030303	0.133622
GO_NEGATIVE_REGULATION_OF_CHROMATIN_ORGANIZATION	61	0.346101	1.41057	0.0211268	0.134067
GO_POSITIVE_REGULATION_OF_ISOTYPE_SWITCHING	23	0.433918	1.40993	0.0638766	0.134527
GO_POSITIVE_REGULATION_OF_MYELOID_LEUKOCYTE_MEDIATED_IMMUNITY	30	0.39828	1.40896	0.0542299	0.135288
GO_PROTEIN_ADP_RIBOSYLASE_ACTIVITY	15	0.489012	1.40865	0.0774487	0.135475
GO_DNA_DEPENDENT_DNA_REPLICATION	122	0.306491	1.40862	0.0177665	0.135402
GO_NEGATIVE_REGULATION_OF_STRIATED_MUSCLE_CELL_APOPTOTIC_PROCESS	21	0.437885	1.40862	0.0751073	0.135296
GO_ESC_E_Z_COMPLEX	15	0.486053	1.40809	0.0860656	0.135647
GO_IMMUNE_RESPONSE_TO_TUMOR_CELL	16	0.482287	1.4075	0.0804124	0.136098
GO_REGULATION_OF_NUCLEAR_DIVISION	198	0.280856	1.40624	0.00242719	0.137107
GO_CELL_CELL_JUNCTION	424	0.261176	1.40617	0	0.137066
GO_RESPONSE_TO_OXIDATIVE_STRESS	408	0.261313	1.40583	0.00309597	0.137262
GO_REGULATION_OF_PROTEIN_HOMODIMERIZATION_ACTIVITY	20	0.45608	1.4055	0.0738255	0.137467
GO_INTRACELLULAR_STEROID_HORMONE_RECEPTOR_SIGNALING_PATHWAY	117	0.312862	1.40507	0.0250569	0.137708
GO_SISTER_CHROMATID_COHESION	49	0.359207	1.40507	0.0375276	0.137599
GO_POSITIVE_REGULATION_OF_INSULIN_SECRETION	65	0.340135	1.40506	0.039261	0.137491
GO_NEGATIVE_REGULATION_OF_RESPONSE_TO_CYTOKINE_STIMULUS	54	0.347566	1.40485	0.0453515	0.137571
GO_REGULATION_OF_BROWN_FAT_CELL_DIFFERENTIATION	16	0.4819	1.40356	0.0868644	0.138629
GO_GENE_SILENCING_BY_RNA	167	0.292535	1.40319	0.00737101	0.138881
GO_POLYUBIQUITIN_MODIFICATION_DEPENDENT_PROTEIN_BINDING	41	0.376198	1.40281	0.0542798	0.139114
GO_METHYLATED_HISTONE_BINDING	58	0.350693	1.40278	0.0343249	0.13902
GO_FUCOSYLATION	18	0.463259	1.40231	0.0981211	0.139325
GO_POSITIVE_REGULATION_OF_JUN_KINASE_ACTIVITY	69	0.332913	1.40193	0.0263736	0.139551
GO_NEGATIVE_REGULATION_OF_CELL_ACTIVATION	177	0.289905	1.40166	0.0169903	0.1397
GO_CYTOPLASMIC_STRESS_GRANULE	59	0.350273	1.40154	0.0521542	0.13969
GO_REGULATION_OF_PROTEIN_SERINE_THREONINE_KINASE_ACTIVITY	479	0.257186	1.40139	0	0.139723
GO_REGULATION_OF_CELL_SUBSTRATE_ADHESION	194	0.285382	1.40088	0.00746269	0.1401
GO_POSITIVE_REGULATION_OF_DNA_RECOMBINATION	37	0.384597	1.40004	0.0561798	0.140715
GO_ENDOPLASMIC_RETICULUM_GOLGI_INTERMEDIATE_COMPARTMENT_MEMBRANE	63	0.340706	1.39942	0.0267261	0.141182
GO_NEURON_DEATH	326	0.264263	1.39901	0	0.141409
GO_CELL_ADHESION_MEDIATED_BY_INTEGRIN	64	0.33834	1.39811	0.0292683	0.142113
GO_REGULATION_OF_POLYSACCHARIDE_METABOLIC_PROCESS	41	0.37521	1.39798	0.0563991	0.142117
GO_VESICLE_MEDIATED_TRANSPORT_TO_THE_PLASMA_MEMBRANE	84	0.326245	1.39768	0.0400943	0.142244
GO_POSITIVE_REGULATION_OF_INTERLEUKIN_8_SECRETION	15	0.495358	1.39757	0.0848485	0.142228
GO_REGULATION_OF_VASCULAR_PERMEABILITY	31	0.39707	1.39706	0.0689655	0.142537
GO_RESPONSE_TO_HYDROGEN_PEROXIDE	129	0.305889	1.39693	0.0234375	0.142557
GO_POSITIVE_REGULATION_OF_NEUTROPHIL_MIGRATION	24	0.422088	1.39687	0.0696629	0.142484
GO_POSITIVE_REGULATION_OF_LEUKOCYTE_CHEMOTAXIS	81	0.327479	1.39666	0.0229592	0.142569
GO_METHYLTRANSFERASE_COMPLEX	105	0.311691	1.39631	0.0189125	0.142767
GO_NEGATIVE_REGULATION_OF_LYMPHOCYTE_MEDIATED_IMMUNITY	39	0.383277	1.3962	0.0498915	0.14274
GO_POSITIVE_REGULATION_OF_TRANSCRIPTION_BY_RNA_POLYMERASE_I	22	0.433978	1.39547	0.0862832	0.143252
GO_REGULATION_OF_CELL_SHAPE	138	0.299543	1.39368	0.0212264	0.144758
GO_NUCLEIC_ACID_PHOSPHODIESTER_BOND_HYDROLYSIS	263	0.268979	1.39284	0.00516796	0.145469
GO_NUCLEOTIDE_EXCISION_REPAIR	105	0.310642	1.39255	0.0283019	0.145587
GO_REGULATION_OF_NEUROINFLAMMATORY_RESPONSE	30	0.40109	1.39253	0.0672269	0.145487
GO_RESPONSE_TO_TOPOLOGICALLY_INCORRECT_PROTEIN	183	0.28168	1.39252	0.00251889	0.145378
GO_INTERLEUKIN_1_PRODUCTION	90	0.321127	1.39239	0.0294785	0.145375
GO_POSITIVE_REGULATION_OF_TELOMERASE_RNA_LOCALIZATION_TO_CAJAL_BODY	15	0.500853	1.39221	0.0963855	0.145434
GO_SWI_SNF_COMPLEX	16	0.485133	1.39208	0.0899123	0.145433
GO_PYRIMIDINE_CONTAINING_COMPOUND_CATABOLIC_PROCESS	37	0.37951	1.39196	0.0508475	0.145421
GO_TELOMERE_MAINTENANCE_VIA_RECOMBINATION	15	0.477306	1.39178	0.0895197	0.145479
GO_ESTABLISHMENT_OF_PROTEIN_LOCALIZATION_TO_TELOMERE	17	0.465462	1.3906	0.0826772	0.146524
GO_POSTSYNAPTIC_SPECIALIZATION_INTRACELLULAR_COMPONENT	21	0.437203	1.38996	0.0952381	0.14703
GO_POSITIVE_REGULATION_OF_PROTEIN_IMPORT	37	0.376909	1.38951	0.047836	0.147287
GO_GOLGI_ORGANIZATION	120	0.297632	1.3893	0.0338983	0.147388
GO_POSITIVE_REGULATION_OF_REACTIVE_OXYGEN_SPECIES_BIOSYNTHETIC_PROCESS	47	0.355992	1.38858	0.0534979	0.147996
GO_POSITIVE_REGULATION_OF_CELL_CYCLE_G1_S_PHASE_TRANSITION	42	0.371565	1.38853	0.0648536	0.147909
GO_FEMALE_GENITALIA_DEVELOPMENT	17	0.467942	1.38831	0.0943396	0.148029
GO_DOUBLE_STRANDED_RNA_BINDING	66	0.339942	1.38768	0.0434783	0.148534
GO_REGULATION_OF_SUPRAMOLECULAR_FIBER_ORGANIZATION	312	0.265893	1.38746	0.00277008	0.148636
GO_PHOSPHATIDYLINOSITOL_METABOLIC_PROCESS	101	0.308433	1.38658	0.0208333	0.149385
GO_POSITIVE_REGULATION_OF_INTERLEUKIN_8_PRODUCTION	46	0.357537	1.38649	0.0403397	0.149361
GO_INOSITOL_TRISPHOSPHATE_BIOSYNTHETIC_PROCESS	22	0.433929	1.38579	0.0690377	0.149829
GO_GOLGI_CISTERNA	98	0.309015	1.38578	0.0415648	0.149712
GO_THYROID_HORMONE_GENERATION	15	0.488579	1.38541	0.0955414	0.149944
GO_REGULATION_OF_HISTONE_H3_K9_METHYLATION	23	0.427858	1.3854	0.0863931	0.149841
GO_ORGANELLE_MEMBRANE_FUSION	89	0.319687	1.38512	0.035461	0.150017
GO_PROTEIN_TARGETING_TO_LYSOSOME	21	0.449087	1.38511	0.087963	0.14991
GO_STEROID_HORMONE_MEDIATED_SIGNALING_PATHWAY	168	0.282012	1.38442	0.0114943	0.150431
GO_CORNIFICATION	111	0.308987	1.38425	0.0227273	0.150481
GO_HISTONE_H3_K9_METHYLATION	37	0.380203	1.38422	0.0503432	0.150387
GO_REGULATION_OF_PROTEIN_STABILITY	253	0.270819	1.384	0	0.150457
GO_MONOSACCHARIDE_CATABOLIC_PROCESS	36	0.389148	1.38384	0.0865604	0.150477
GO_TYPE_B_PANCREATIC_CELL_PROLIFERATION	17	0.461294	1.38361	0.113248	0.15056
GO_REGULATION_OF_EPIDERMAL_GROWTH_FACTOR_ACTIVATED_RECEPTOR_ACTIVITY	26	0.416759	1.38357	0.0854167	0.150475
GO_NEGATIVE_REGULATION_OF_DNA_REPLICATION	36	0.384937	1.3835	0.0649895	0.150422
GO_GOLGI_STACK	127	0.29999	1.38324	0.0216346	0.150564
GO_MAST_CELL_ACTIVATION	55	0.353057	1.38272	0.0418605	0.150922
GO_REGULATION_OF_PROTEIN_AUTOPHOSPHORYLATION	44	0.363843	1.38263	0.0488889	0.150879
GO_HISTONE_DEACETYLASE_COMPLEX	67	0.330077	1.38227	0.0399113	0.151076
GO_INTRACELLULAR_RECEPTOR_SIGNALING_PATHWAY	258	0.268708	1.38199	0.00522193	0.15125
GO_REGULATION_OF_B_CELL_APOPTOTIC_PROCESS	18	0.462176	1.38093	0.0977778	0.15217
GO_THREONINE_TYPE_PEPTIDASE_ACTIVITY	21	0.43427	1.38008	0.0838446	0.152884
GO_MAINTENANCE_OF_LOCATION	307	0.263333	1.38005	0	0.152798
GO_POSITIVE_REGULATION_OF_LAMELLIPODIUM_ORGANIZATION	25	0.417062	1.37984	0.0817757	0.152868
GO_RECEPTOR_METABOLIC_PROCESS	173	0.282018	1.37974	0.0220049	0.152825
GO_NEGATIVE_REGULATION_OF_TISSUE_REMODELING	19	0.438003	1.37931	0.0845361	0.153133
GO_GENERATION_OF_PRECURSOR_METABOLITES_AND_ENERGY	439	0.254442	1.37926	0	0.153064
GO_REGULATION_OF_EPITHELIAL_CELL_DIFFERENTIATION	133	0.294855	1.37915	0.0220588	0.153066
GO_BETA_TUBULIN_BINDING	36	0.383942	1.37904	0.0541761	0.153057
GO_POSITIVE_REGULATION_OF_MRNA_PROCESSING	31	0.392754	1.37899	0.0811404	0.152985
GO_LOCALIZATION_WITHIN_MEMBRANE	142	0.288304	1.37889	0.0221729	0.152972
GO_POSITIVE_REGULATION_OF_WNT_SIGNALING_PATHWAY	164	0.285305	1.3787	0.0151899	0.153051
GO_RETROGRADE_TRANSPORT_ENDOSOME_TO_GOLGI	71	0.332696	1.37858	0.0430839	0.153038
GO_ORGANELLE_FISSION	403	0.257107	1.37839	0.00283286	0.153086
GO_NATURAL_KILLER_CELL_DIFFERENTIATION	22	0.441971	1.37743	0.0951417	0.153918
GO_MAST_CELL_MEDIATED_IMMUNITY	45	0.365006	1.37698	0.0585586	0.154225
GO_ACTIN_FILAMENT_POLYMERIZATION	160	0.286757	1.37695	0.0118765	0.154141
GO_REPLICATION_FORK	62	0.332646	1.37664	0.0524017	0.154349
GO_KINASE_ACTIVATOR_ACTIVITY	81	0.316197	1.3766	0.0318627	0.154264
GO_RNA_3_END_PROCESSING	119	0.29802	1.37574	0.0364465	0.154999
GO_POSITIVE_REGULATION_OF_CELL_CYCLE_PHASE_TRANSITION	87	0.307785	1.37513	0.0333333	0.155497
GO_CARBOHYDRATE_CATABOLIC_PROCESS	174	0.282181	1.37466	0.0127551	0.155853
GO_BLOOD_VESSEL_ENDOTHELIAL_CELL_MIGRATION	106	0.302264	1.37464	0.0287081	0.155744
GO_EXOSOME_RNASE_COMPLEX_	25	0.41404	1.37407	0.0831461	0.156236
GO_NUCLEAR_PERIPHERY	127	0.293966	1.374	0.019802	0.156174
GO_LOW_DENSITY_LIPOPROTEIN_RECEPTOR_PARTICLE_METABOLIC_PROCESS	23	0.41454	1.37371	0.0824742	0.156354
GO_SINGLE_STRANDED_RNA_BINDING	81	0.315401	1.37365	0.0366379	0.156298
GO_CELL_SUBSTRATE_ADHESION	318	0.261464	1.37313	0.00269542	0.156672
GO_MITOCHONDRIAL_TRANSLATIONAL_TERMINATION	87	0.311378	1.37302	0.0418605	0.156667
GO_PROTEIN_FOLDING_CHAPERONE	23	0.423667	1.37301	0.0842333	0.156558
GO_CYTOSKELETON_DEPENDENT_CYTOKINESIS	79	0.325274	1.37261	0.0350467	0.156846
GO_REGULATION_OF_IMMUNOGLOBULIN_PRODUCTION	60	0.339395	1.37252	0.049763	0.156819
GO_REGULATION_OF_RECEPTOR_MEDIATED_ENDOCYTOSIS	95	0.310795	1.37162	0.025641	0.157577
GO_NEGATIVE_REGULATION_OF_MEGAKARYOCYTE_DIFFERENTIATION	17	0.468221	1.37138	0.0835267	0.157682
GO_DNA_DIRECTED_DNA_POLYMERASE_ACTIVITY	23	0.423922	1.37109	0.0939457	0.157855
GO_REGULATION_OF_DNA_METABOLIC_PROCESS	248	0.266402	1.37085	0.0075188	0.157921
GO_ALCOHOL_DEHYDROGENASE_NADPPLUS_ACTIVITY	20	0.448624	1.36886	0.109442	0.159761
GO_CYTOKINESIS	145	0.288688	1.36877	0.0153453	0.159722
GO_POSITIVE_REGULATION_OF_HISTONE_DEACETYLATION	17	0.45068	1.36843	0.0783898	0.159959
GO_LENS_MORPHOGENESIS_IN_CAMERA_TYPE_EYE	20	0.43577	1.3676	0.10917	0.160641
GO_GTPASE_ACTIVITY	285	0.267882	1.36756	0.00508906	0.160556
GO_POSITIVE_REGULATION_OF_T_CELL_CYTOKINE_PRODUCTION	18	0.447676	1.36704	0.0968421	0.161002
GO_CALCIUM_DEPENDENT_CYSTEINE_TYPE_ENDOPEPTIDASE_ACTIVITY	15	0.48222	1.36671	0.115702	0.161217
GO_TRANSLATIONAL_TERMINATION	102	0.300524	1.36646	0.031477	0.161359
GO_POSITIVE_REGULATION_OF_DNA_BINDING_TRANSCRIPTION_FACTOR_ACTIVITY	254	0.265893	1.36616	0.0078329	0.161516
GO_REGULATION_OF_VASCULATURE_DEVELOPMENT	292	0.262247	1.36551	0.00278552	0.162062
GO_CHROMOSOME_CENTROMERIC_REGION	167	0.281975	1.3655	0.015873	0.161958
GO_MISFOLDED_PROTEIN_BINDING	22	0.426491	1.36536	0.0918803	0.16197
GO_NEGATIVE_REGULATION_OF_HEMOPOIESIS	143	0.286641	1.36466	0.0128866	0.162552
GO_PEPTIDYL_THREONINE_DEPHOSPHORYLATION	16	0.46216	1.36425	0.113636	0.162855
GO_TISSUE_MIGRATION	267	0.264064	1.36421	0	0.162771
GO_CELL_SUBSTRATE_JUNCTION_ASSEMBLY	91	0.313199	1.36413	0.0304569	0.162743
GO_REACTIVE_OXYGEN_SPECIES_BIOSYNTHETIC_PROCESS	99	0.306211	1.36332	0.0414747	0.163451
GO_TRNA_BINDING	50	0.339375	1.36248	0.0542453	0.164177
GO_MATURATION_OF_SSU_RRNA_FROM_TRICISTRONIC_RRNA_TRANSCRIPT_SSU_RRNA_5_8S_RRNA_LSU_RRNA_	30	0.389402	1.36247	0.1	0.164063
GO_AZUROPHIL_GRANULE_MEMBRANE	56	0.344707	1.36234	0.0484581	0.164074
GO_NEGATIVE_REGULATION_OF_NEURAL_PRECURSOR_CELL_PROLIFERATION	21	0.431987	1.36175	0.0831601	0.164542
GO_ACTIN_CYTOSKELETON_REORGANIZATION	97	0.30543	1.3616	0.0439024	0.164545
GO_MULTI_ORGANISM_LOCALIZATION	64	0.333472	1.36004	0.0529801	0.166012
GO_PURINE_CONTAINING_COMPOUND_SALVAGE	15	0.468803	1.35997	0.0993521	0.165955
GO_PROTEIN_PHOSPHATASE_TYPE_2A_COMPLEX	18	0.449299	1.35968	0.109442	0.166169
GO_NUCLEOTIDE_SUGAR_BIOSYNTHETIC_PROCESS	22	0.420695	1.35932	0.0729614	0.166407
GO_DNA_CONFORMATION_CHANGE	272	0.264787	1.35895	0.010929	0.166676
GO_POSITIVE_REGULATION_OF_CHROMATIN_ORGANIZATION	89	0.307792	1.35882	0.0433735	0.166677
GO_CELLULAR_RESPONSE_TO_ANTIBIOTIC	133	0.291674	1.35873	0.0117096	0.166648
GO_POSITIVE_REGULATION_OF_PHOSPHATASE_ACTIVITY	32	0.382936	1.35854	0.0814978	0.166741
GO_NUCLEAR_EUCHROMATIN	24	0.415372	1.35797	0.0877944	0.167205
GO_NEGATIVE_REGULATION_OF_T_CELL_PROLIFERATION	55	0.347467	1.3574	0.0446809	0.167667
GO_POSITIVE_REGULATION_OF_MITOTIC_CELL_CYCLE	147	0.285163	1.35717	0.0196078	0.16775
GO_PHOSPHOLIPID_BINDING	397	0.253889	1.35704	0.002849	0.167743
GO_PEPTIDYL_SERINE_MODIFICATION	294	0.261501	1.35661	0	0.168048
GO_PLASMA_MEMBRANE_RECEPTOR_COMPLEX	183	0.27648	1.3565	0.0124069	0.168054
GO_POSITIVE_REGULATION_OF_EPITHELIAL_CELL_APOPTOTIC_PROCESS	29	0.392073	1.35625	0.0799136	0.168205
GO_HISTONE_H4_ACETYLATION	51	0.349542	1.3562	0.0630435	0.168157
GO_POSITIVE_REGULATION_OF_HISTONE_METHYLATION	31	0.384097	1.35595	0.0861345	0.168261
GO_POSITIVE_REGULATION_OF_INFLAMMATORY_RESPONSE	135	0.290019	1.3552	0.0227273	0.168966
GO_NCRNA_METABOLIC_PROCESS	396	0.253	1.35399	0.00289855	0.170138
GO_NUCLEAR_ENVELOPE	416	0.250347	1.35396	0.00287356	0.170042
GO_DESMOSOME	24	0.411472	1.35377	0.105381	0.170118
GO_CATALYTIC_ACTIVITY_ACTING_ON_RNA	300	0.260208	1.35335	0.00837989	0.170425
GO_POSITIVE_REGULATION_OF_BLOOD_VESSEL_ENDOTHELIAL_CELL_MIGRATION	50	0.348805	1.35296	0.0554324	0.170717
GO_LAMELLIPODIUM_ORGANIZATION	75	0.321094	1.35272	0.0541176	0.170806
GO_NEGATIVE_REGULATION_OF_PEPTIDYL_TYROSINE_PHOSPHORYLATION	48	0.346737	1.35246	0.0564334	0.170981
GO_CULLIN_RING_UBIQUITIN_LIGASE_COMPLEX	144	0.282901	1.35245	0.0143198	0.170867
GO_REGULATION_OF_MAST_CELL_ACTIVATION	37	0.368932	1.35193	0.0912951	0.171271
GO_SMALL_MOLECULE_CATABOLIC_PROCESS	375	0.253514	1.35185	0	0.171225
GO_NEGATIVE_REGULATION_OF_RECEPTOR_MEDIATED_ENDOCYTOSIS	22	0.428413	1.35167	0.0949367	0.171323
GO_NUCLEOBASE_CONTAINING_COMPOUND_TRANSMEMBRANE_TRANSPORTER_ACTIVITY	41	0.355306	1.35144	0.0678337	0.171428
GO_REGULATION_OF_ALCOHOL_BIOSYNTHETIC_PROCESS	72	0.322511	1.35136	0.0506608	0.171383
GO_ATPASE_COMPLEX	99	0.303185	1.35129	0.0377359	0.171337
GO_POLYOL_BIOSYNTHETIC_PROCESS	74	0.318186	1.35112	0.0440835	0.171387
GO_MITOTIC_CYTOKINESIS	67	0.325584	1.35105	0.0418605	0.171323
GO_CELLULAR_RESPONSE_TO_STEROID_HORMONE_STIMULUS	231	0.267028	1.35097	0.00775194	0.171289
GO_PROTEIN_DNA_COMPLEX_DISASSEMBLY	21	0.435033	1.35052	0.0870488	0.171628
GO_POSITIVE_REGULATION_OF_LIPID_KINASE_ACTIVITY	35	0.376318	1.35042	0.0827887	0.171598
GO_REGULATION_OF_PROTEASOMAL_UBIQUITIN_DEPENDENT_PROTEIN_CATABOLIC_PROCESS	112	0.296339	1.35018	0.0251716	0.17176
GO_ENDOTHELIAL_CELL_MIGRATION	184	0.272744	1.34992	0.0131926	0.1719
GO_REGULATION_OF_SYNCYTIUM_FORMATION_BY_PLASMA_MEMBRANE_FUSION	25	0.406251	1.34936	0.0947137	0.172356
GO_RIBOSOMAL_SUBUNIT	181	0.279028	1.34935	0.0212766	0.172242
GO_PROTEIN_SERINE_THREONINE_KINASE_ACTIVATOR_ACTIVITY	29	0.389301	1.34926	0.077551	0.172208
GO_CELLULAR_RESPONSE_TO_GLUCOSE_STARVATION	38	0.372295	1.34884	0.0815348	0.172548
GO_VESICLE_CYTOSKELETAL_TRAFFICKING	45	0.351042	1.34883	0.0547046	0.172424
GO_REGULATION_OF_EPITHELIAL_CELL_APOPTOTIC_PROCESS	70	0.321181	1.34883	0.0351288	0.172308
GO_MICROTUBULE_END	24	0.415977	1.34792	0.0955414	0.173139
GO_NEGATIVE_REGULATION_OF_IMMUNE_RESPONSE	136	0.291873	1.34753	0.0272277	0.17345
GO_MEMBRANE_PROTEIN_PROTEOLYSIS	57	0.332915	1.34677	0.0520362	0.174165
GO_ORGANELLAR_SMALL_RIBOSOMAL_SUBUNIT	28	0.392994	1.34663	0.0804348	0.174194
GO_GOLGI_VESICLE_TRANSPORT	342	0.254622	1.34663	0.00280112	0.174069
GO_CYTOKINE_SECRETION	206	0.270722	1.3466	0.0204082	0.173968
GO_REGULATION_OF_CELLULAR_KETONE_METABOLIC_PROCESS	129	0.290296	1.34602	0.0238663	0.174426
GO_CONDENSED_CHROMOSOME	194	0.271214	1.34593	0.00765306	0.174387
GO_RESPONSE_TO_HEAT	165	0.280247	1.34587	0.0150376	0.174331
GO_NUCLEOBASE_CONTAINING_SMALL_MOLECULE_METABOLIC_PROCESS	328	0.254522	1.34539	0.00278552	0.174745
GO_REGULATION_OF_LEUKOCYTE_DIFFERENTIATION	255	0.264045	1.34496	0.00531915	0.175091
GO_REGULATION_OF_MAST_CELL_ACTIVATION_INVOLVED_IN_IMMUNE_RESPONSE	29	0.394533	1.34494	0.111374	0.174989
GO_MRNA_5_UTR_BINDING	25	0.406393	1.34483	0.104478	0.174989
GO_POSITIVE_REGULATION_OF_PROTEIN_DEPHOSPHORYLATION	39	0.367371	1.34474	0.0692841	0.174968
GO_PEROXISOMAL_MEMBRANE_TRANSPORT	18	0.445249	1.34424	0.10596	0.175319
GO_GLUTAMATE_RECEPTOR_BINDING	47	0.348346	1.34412	0.0858369	0.175312
GO_REGULATION_OF_PHOSPHATIDYLINOSITOL_3_KINASE_SIGNALING	114	0.29786	1.3438	0.028777	0.175538
GO_CELL_CELL_ADHESION_MEDIATED_BY_INTEGRIN	15	0.473332	1.34367	0.115385	0.175552
GO_NEGATIVE_REGULATION_OF_PLASMA_MEMBRANE_BOUNDED_CELL_PROJECTION_ASSEMBLY	21	0.428091	1.34338	0.108108	0.175759
GO_REGULATION_OF_MAP_KINASE_ACTIVITY	322	0.253009	1.34334	0.0140056	0.175669
GO_RUFFLE_ORGANIZATION	48	0.346368	1.34309	0.0767544	0.1758
GO_PROTEIN_KINASE_COMPLEX	103	0.302504	1.34295	0.0365854	0.175819
GO_CELLULAR_RESPONSE_TO_HEAT	126	0.291323	1.3417	0.0260663	0.177043
GO_PROTEIN_EXIT_FROM_ENDOPLASMIC_RETICULUM	40	0.363514	1.34146	0.0903361	0.177186
GO_REGULATION_OF_FIBROBLAST_MIGRATION	28	0.396313	1.33969	0.0866667	0.179022
GO_ANOIKIS	32	0.381861	1.33967	0.0967033	0.178922
GO_REGULATION_OF_GLUCOSE_METABOLIC_PROCESS	69	0.322419	1.33958	0.0581655	0.178908
GO_REGULATION_OF_UBIQUITIN_DEPENDENT_PROTEIN_CATABOLIC_PROCESS	138	0.282765	1.33837	0.0238663	0.180089
GO_NUCLEOTIDYLTRANSFERASE_ACTIVITY	115	0.294555	1.338	0.0415704	0.180345
GO_ACTIN_POLYMERIZATION_OR_DEPOLYMERIZATION	186	0.274778	1.33781	0.0179487	0.180429
GO_HEXOSE_CATABOLIC_PROCESS	31	0.387452	1.33751	0.0665236	0.180632
GO_MUSCLE_CELL_PROLIFERATION	181	0.274624	1.33746	0.0209974	0.180554
GO_ADP_BINDING	34	0.376668	1.33744	0.0726496	0.180442
GO_ECTODERM_DEVELOPMENT	20	0.42925	1.33742	0.098081	0.18033
GO_POSITIVE_REGULATION_OF_MAPK_CASCADE	489	0.245224	1.3371	0	0.180541
GO_EUKARYOTIC_TRANSLATION_INITIATION_FACTOR_3_COMPLEX	16	0.459092	1.3369	0.108051	0.180653
GO_POSITIVE_REGULATION_OF_PEPTIDE_SECRETION	260	0.260904	1.33671	0.0111421	0.180757
GO_REGULATION_OF_MACROAUTOPHAGY	157	0.282481	1.33659	0.0331633	0.180764
GO_POSITIVE_REGULATION_OF_PHOSPHATIDYLINOSITOL_3_KINASE_SIGNALING	82	0.307549	1.33629	0.0586854	0.180965
GO_NCRNA_EXPORT_FROM_NUCLEUS	37	0.364381	1.33619	0.0737527	0.180962
GO_NEGATIVE_REGULATION_OF_CYTOKINE_PRODUCTION_INVOLVED_IN_INFLAMMATORY_RESPONSE	17	0.45281	1.33616	0.117647	0.180858
GO_DYNEIN_COMPLEX_BINDING	17	0.449063	1.33334	0.121145	0.183774
GO_ENDOPLASMIC_RETICULUM_TO_CYTOSOL_TRANSPORT	26	0.39833	1.33296	0.0951374	0.184107
GO_RIBOSOMAL_SMALL_SUBUNIT_ASSEMBLY	16	0.457408	1.33237	0.116998	0.184654
GO_TERMINATION_OF_RNA_POLYMERASE_I_TRANSCRIPTION	30	0.379779	1.33206	0.0863931	0.18483
GO_DNA_REPLICATION_INDEPENDENT_NUCLEOSOME_ORGANIZATION	47	0.34859	1.33197	0.0791667	0.184799
GO_REGULATION_OF_STEM_CELL_POPULATION_MAINTENANCE	25	0.401996	1.33164	0.102296	0.185048
GO_ODONTOGENESIS_OF_DENTIN_CONTAINING_TOOTH	86	0.307407	1.3312	0.0512821	0.185416
GO_POSITIVE_REGULATION_OF_WOUND_HEALING	49	0.340614	1.33114	0.0784314	0.185343
GO_PHOSPHATASE_REGULATOR_ACTIVITY	85	0.303292	1.33091	0.049763	0.185482
GO_REGULATION_OF_FILOPODIUM_ASSEMBLY	34	0.37012	1.33074	0.0964126	0.185553
GO_TRANSCRIPTION_COACTIVATOR_BINDING	22	0.418955	1.33032	0.115207	0.185922
GO_POSITIVE_REGULATION_OF_MAP_KINASE_ACTIVITY	247	0.26114	1.32989	0.01	0.186276
GO_MEMBRANE_PROTEIN_ECTODOMAIN_PROTEOLYSIS	41	0.355126	1.32956	0.0838852	0.186538
GO_NEGATIVE_REGULATION_OF_EXTRINSIC_APOPTOTIC_SIGNALING_PATHWAY	100	0.299403	1.32952	0.0369565	0.186439
GO_REGULATION_OF_ESTABLISHMENT_OR_MAINTENANCE_OF_CELL_POLARITY	20	0.432944	1.32952	0.13125	0.186312
GO_TRANSCRIPTION_FACTOR_COMPLEX	347	0.253075	1.32948	0.00265957	0.186219
GO_VESICLE_TARGETING_TO_FROM_OR_WITHIN_GOLGI	69	0.322963	1.32873	0.0616016	0.186916
GO_ACTIVATION_OF_MAPKK_ACTIVITY	50	0.345606	1.32828	0.077951	0.187295
GO_NAD_BINDING	54	0.332071	1.32788	0.0695067	0.187638
GO_POSITIVE_REGULATION_OF_CELL_ADHESION_MEDIATED_BY_INTEGRIN	19	0.444196	1.32783	0.119734	0.187566
GO_CELL_DEATH_IN_RESPONSE_TO_OXIDATIVE_STRESS	73	0.316636	1.32744	0.0707965	0.187898
GO_REGULATION_OF_LIPID_METABOLIC_PROCESS	353	0.248865	1.32666	0	0.188669
GO_MITOCHONDRIAL_FUSION	19	0.428999	1.32587	0.122699	0.189378
GO_RNA_POLYMERASE_COMPLEX	106	0.29268	1.32565	0.0295455	0.189529
GO_DNA_BIOSYNTHETIC_PROCESS	174	0.272104	1.32505	0.0183727	0.190081
GO_INO80_TYPE_COMPLEX	24	0.40004	1.32478	0.110629	0.190262
GO_EPHRIN_RECEPTOR_ACTIVITY	19	0.431967	1.32473	0.124444	0.190167
GO_APICOLATERAL_PLASMA_MEMBRANE	17	0.442276	1.32469	0.124211	0.190082
GO_NUCLEAR_TRANSCRIBED_MRNA_POLY_A_TAIL_SHORTENING	25	0.400642	1.32463	0.121413	0.190017
GO_RNA_PHOSPHODIESTER_BOND_HYDROLYSIS_ENDONUCLEOLYTIC	66	0.320787	1.32436	0.0765864	0.190209
GO_TRNA_TRANSPORT	34	0.368763	1.3243	0.090708	0.190145
GO_TELOMERIC_DNA_BINDING	33	0.378689	1.32391	0.0930233	0.190486
GO_GENITALIA_DEVELOPMENT	45	0.344033	1.32383	0.0755556	0.190458
GO_NEGATIVE_REGULATION_OF_BONE_MINERALIZATION	15	0.458431	1.32375	0.141593	0.19042
GO_RNA_CAP_BINDING	16	0.449053	1.3233	0.136069	0.190801
GO_TUMOR_NECROSIS_FACTOR_RECEPTOR_SUPERFAMILY_BINDING	42	0.349539	1.32324	0.077951	0.19074
GO_REGULATION_OF_UBIQUITIN_PROTEIN_LIGASE_ACTIVITY	21	0.416521	1.32307	0.116071	0.19081
GO_INTRA_GOLGI_VESICLE_MEDIATED_TRANSPORT	30	0.387562	1.32269	0.0997877	0.191109
GO_EUKARYOTIC_48S_PREINITIATION_COMPLEX	15	0.462851	1.32246	0.120902	0.191275
GO_REGULATION_OF_LIPOPROTEIN_LIPASE_ACTIVITY	20	0.426426	1.32241	0.126087	0.191199
GO_ESTABLISHMENT_OF_ORGANELLE_LOCALIZATION	458	0.243705	1.32224	0.00290698	0.19128
GO_POSITIVE_REGULATION_OF_PROTEIN_TARGETING_TO_MEMBRANE	21	0.420658	1.3216	0.0987903	0.191858
GO_NEGATIVE_REGULATION_OF_DEFENSE_RESPONSE	184	0.271342	1.32146	0.0282776	0.191887
GO_REGULATION_OF_LIPOPROTEIN_PARTICLE_CLEARANCE	20	0.427168	1.32119	0.119914	0.192099
GO_POSITIVE_REGULATION_OF_SMALL_MOLECULE_METABOLIC_PROCESS	94	0.302043	1.32096	0.0641975	0.192249
GO_PROTEIN_FOLDING	204	0.263115	1.32039	0.0182292	0.192776
GO_ENDORIBONUCLEASE_ACTIVITY	54	0.333235	1.32005	0.0822222	0.193046
GO_AMYLOID_PRECURSOR_PROTEIN_METABOLIC_PROCESS	51	0.334599	1.31997	0.0727273	0.192986
GO_SIGNAL_TRANSDUCTION_INVOLVED_IN_CELL_CYCLE_CHECKPOINT	65	0.3195	1.31953	0.0665189	0.193341
GO_POSITIVE_REGULATION_OF_CYTOKINE_BIOSYNTHETIC_PROCESS	61	0.320702	1.31938	0.0649351	0.193372
GO_ENDOPLASMIC_RETICULUM_MANNOSE_TRIMMING	15	0.453378	1.31936	0.127049	0.193259
GO_NEGATIVE_REGULATION_OF_UBIQUITIN_PROTEIN_TRANSFERASE_ACTIVITY	16	0.446338	1.31932	0.125265	0.193181
GO_SCHWANN_CELL_DEVELOPMENT	27	0.391537	1.31796	0.103753	0.194678
GO_PROTEASOME_CORE_COMPLEX	20	0.428008	1.31756	0.108333	0.195037
GO_INSULIN_RECEPTOR_SIGNALING_PATHWAY	130	0.282181	1.31754	0.0401002	0.194922
GO_CELL_CORTEX_PART	152	0.275879	1.31691	0.0363196	0.195571
GO_POSITIVE_REGULATION_OF_MITOTIC_NUCLEAR_DIVISION	51	0.328357	1.31617	0.0851528	0.196261
GO_CHROMATIN_DISASSEMBLY	21	0.417017	1.31583	0.113895	0.196541
GO_HISTONE_METHYLTRANSFERASE_COMPLEX	80	0.309187	1.31519	0.056872	0.197204
GO_NEGATIVE_REGULATION_OF_PROTEIN_CATABOLIC_PROCESS	116	0.287667	1.31444	0.0357143	0.198002
GO_CULLIN_FAMILY_PROTEIN_BINDING	17	0.442667	1.31437	0.125265	0.197967
GO_NEGATIVE_REGULATION_OF_PROTEIN_COMPLEX_ASSEMBLY	119	0.28113	1.31434	0.0348028	0.197863
GO_TRANSLATION_ELONGATION_FACTOR_ACTIVITY	18	0.430922	1.3141	0.12967	0.198031
GO_REGULATION_OF_VENTRICULAR_CARDIAC_MUSCLE_CELL_ACTION_POTENTIAL	15	0.4556	1.31384	0.14693	0.198203
GO_PROTEIN_TARGETING_TO_MEMBRANE	179	0.268989	1.31383	0.0210773	0.198079
GO_POSITIVE_REGULATION_OF_PROTEIN_MODIFICATION_BY_SMALL_PROTEIN_CONJUGATION_OR_REMOVAL	116	0.286834	1.31344	0.0333333	0.198389
GO_REGULATION_OF_CELL_ADHESION_MEDIATED_BY_INTEGRIN	44	0.349879	1.31274	0.106472	0.199091
GO_NUCLEAR_TRANSCRIPTION_FACTOR_COMPLEX	196	0.265915	1.31243	0.015544	0.199317
GO_LYMPHOCYTE_CHEMOTAXIS	59	0.325888	1.31153	0.0758621	0.200257
GO_CELLULAR_KETONE_METABOLIC_PROCESS	183	0.266736	1.31111	0.0151899	0.200627
GO_CLEAVAGE_FURROW	49	0.340515	1.31106	0.0936768	0.200556
GO_ISOPRENOID_BIOSYNTHETIC_PROCESS	22	0.400593	1.31049	0.124169	0.201082
GO_CELL_DIVISION_SITE	62	0.32376	1.31002	0.0623656	0.201514
GO_S_ADENOSYLMETHIONINE_DEPENDENT_METHYLTRANSFERASE_ACTIVITY	112	0.285805	1.30985	0.0465116	0.201571
GO_NEGATIVE_REGULATION_OF_ERK1_AND_ERK2_CASCADE	66	0.31823	1.30969	0.0697168	0.201611
GO_TRANSPORT_OF_VIRUS	54	0.328509	1.30943	0.0709534	0.201803
GO_T_CELL_MIGRATION	58	0.329098	1.30915	0.0970655	0.201979
GO_MONOCARBOXYLIC_ACID_CATABOLIC_PROCESS	114	0.287015	1.30908	0.0465116	0.201927
GO_REGULATION_OF_CYTOSKELETON_ORGANIZATION	476	0.24069	1.3083	0.00857143	0.202737
GO_CELL_CYCLE_DNA_REPLICATION	60	0.321094	1.30829	0.0846682	0.202624
GO_NEGATIVE_REGULATION_OF_APOPTOTIC_SIGNALING_PATHWAY	208	0.26461	1.30806	0.010101	0.202774
GO_N_GLYCAN_PROCESSING	15	0.452584	1.30779	0.121212	0.202982
GO_UBIQUITIN_DEPENDENT_PROTEIN_CATABOLIC_PROCESS_VIA_THE_MULTIVESICULAR_BODY_SORTING_PATHWAY	18	0.430138	1.30753	0.124752	0.203163
GO_REGULATION_OF_CELL_MATRIX_ADHESION	108	0.286741	1.30677	0.0456621	0.203957
GO_POSITIVE_REGULATION_OF_INTERFERON_ALPHA_PRODUCTION	22	0.410333	1.30653	0.121649	0.204099
GO_MYELOID_LEUKOCYTE_MIGRATION	185	0.265325	1.30586	0.0266344	0.204714
GO_INTRACELLULAR_ESTROGEN_RECEPTOR_SIGNALING_PATHWAY	48	0.33826	1.30519	0.0995261	0.205375
GO_HISTONE_EXCHANGE	50	0.333864	1.30511	0.0656109	0.205334
GO_NEGATIVE_REGULATION_OF_UBIQUITIN_DEPENDENT_PROTEIN_CATABOLIC_PROCESS	41	0.351145	1.30472	0.0884956	0.205681
GO_CHAPERONE_COMPLEX	21	0.404681	1.30452	0.124197	0.205784
GO_MACROPHAGE_DIFFERENTIATION	39	0.350882	1.30435	0.0883002	0.205828
GO_PRODUCTION_OF_SMALL_RNA_INVOLVED_IN_GENE_SILENCING_BY_RNA	43	0.348706	1.30424	0.090708	0.205813
GO_ESTABLISHMENT_OR_MAINTENANCE_OF_BIPOLAR_CELL_POLARITY	42	0.344973	1.30412	0.111359	0.205803
GO_MITOCHONDRIAL_RESPIRATORY_CHAIN_COMPLEX_I	43	0.348371	1.30382	0.105495	0.206017
GO_REGULATION_OF_NUCLEAR_TRANSCRIBED_MRNA_CATABOLIC_PROCESS_DEADENYLATION_DEPENDENT_DECAY	17	0.442964	1.30369	0.15677	0.206029
GO_DEACETYLASE_ACTIVITY	42	0.343988	1.30283	0.107692	0.206991
GO_POSITIVE_REGULATION_OF_GLYCOGEN_METABOLIC_PROCESS	18	0.437695	1.30258	0.138229	0.20722
GO_PURINE_CONTAINING_COMPOUND_CATABOLIC_PROCESS	45	0.341563	1.30247	0.102823	0.207213
GO_REGULATION_OF_T_CELL_DIFFERENTIATION_IN_THYMUS	22	0.397705	1.30246	0.126609	0.207084
GO_NEGATIVE_REGULATION_OF_OXIDATIVE_STRESS_INDUCED_NEURON_DEATH	16	0.441409	1.30206	0.132584	0.2074
GO_PROTEIN_CONTAINING_COMPLEX_LOCALIZATION	257	0.254274	1.30206	0.0177515	0.207275
GO_TUMOR_NECROSIS_FACTOR_BIOSYNTHETIC_PROCESS	23	0.401219	1.30119	0.12766	0.20823
GO_POSITIVE_REGULATION_OF_CANONICAL_WNT_SIGNALING_PATHWAY	133	0.27882	1.30044	0.0330969	0.20899
GO_CELL_CELL_SIGNALING_BY_WNT	477	0.239347	1.29999	0.00879765	0.209458
GO_COENZYME_BINDING	264	0.255734	1.29929	0.0193906	0.210219
GO_CYTOSOLIC_SMALL_RIBOSOMAL_SUBUNIT	42	0.340911	1.29885	0.103524	0.210662
GO_VACUOLE_ORGANIZATION	150	0.271473	1.29858	0.0359712	0.210837
GO_HISTONE_H3_K9_TRIMETHYLATION	16	0.442897	1.29823	0.159453	0.211121
GO_ANKYRIN_BINDING	20	0.424917	1.29808	0.117391	0.211186
GO_REGULATION_OF_ENDOTHELIAL_CELL_MIGRATION	142	0.273209	1.29755	0.046683	0.211691
GO_TRANSCRIPTION_COUPLED_NUCLEOTIDE_EXCISION_REPAIR	72	0.30358	1.29691	0.0674419	0.212371
GO_TRANSCRIPTION_ELONGATION_FROM_RNA_POLYMERASE_I_PROMOTER	30	0.368563	1.29683	0.127349	0.21233
GO_REGULATION_OF_TOLERANCE_INDUCTION	16	0.438566	1.29681	0.152034	0.212212
GO_POSITIVE_REGULATION_OF_G1_S_TRANSITION_OF_MITOTIC_CELL_CYCLE	34	0.359489	1.29645	0.126915	0.212508
GO_REGULATION_OF_EXOCYTOSIS	207	0.259978	1.2959	0.0174129	0.213083
GO_NEGATIVE_REGULATION_OF_NUCLEOCYTOPLASMIC_TRANSPORT	19	0.435407	1.29561	0.131417	0.213324
GO_NEGATIVE_REGULATION_OF_B_CELL_ACTIVATION	31	0.371828	1.29503	0.119306	0.213904
GO_REGULATION_OF_PROTEIN_IMPORT	54	0.329673	1.295	0.0760369	0.2138
GO_POSITIVE_REGULATION_OF_INTERLEUKIN_6_PRODUCTION	78	0.307728	1.29441	0.0762125	0.214406
GO_NEUROPILIN_BINDING	19	0.420358	1.29407	0.135699	0.214676
GO_PROTEIN_TRANSMEMBRANE_IMPORT_INTO_INTRACELLULAR_ORGANELLE	30	0.369375	1.29407	0.110647	0.214542
GO_GOLGI_TO_PLASMA_MEMBRANE_TRANSPORT	59	0.318214	1.29365	0.0894855	0.214924
GO_REGULATION_OF_PRODUCTION_OF_MOLECULAR_MEDIATOR_OF_IMMUNE_RESPONSE	135	0.276808	1.29319	0.0452261	0.215384
GO_CERAMIDE_METABOLIC_PROCESS	24	0.398159	1.29264	0.144737	0.215973
GO_PROTEIN_PHOSPHATASE_BINDING	133	0.276753	1.29259	0.0528846	0.215894
GO_CELLULAR_RESPONSE_TO_IONIZING_RADIATION	67	0.311009	1.29244	0.0808314	0.215954
GO_METAPHASE_ANAPHASE_TRANSITION_OF_CELL_CYCLE	54	0.327494	1.29225	0.0903226	0.216086
GO_REPRESSING_TRANSCRIPTION_FACTOR_BINDING	69	0.302207	1.29159	0.0556845	0.216745
GO_REGULATION_OF_COFACTOR_METABOLIC_PROCESS	35	0.357033	1.29155	0.113333	0.216658
GO_SUPEROXIDE_ANION_GENERATION	33	0.360651	1.29133	0.115044	0.216817
GO_MYELOID_CELL_DIFFERENTIATION	375	0.242374	1.29077	0.00573066	0.217443
GO_T_CELL_ACTIVATION_INVOLVED_IN_IMMUNE_RESPONSE	98	0.293021	1.29054	0.0614657	0.217621
GO_GUANYL_NUCLEOTIDE_BINDING	347	0.24595	1.29025	0.0110497	0.217833
GO_POSITIVE_REGULATION_OF_EPIDERMAL_CELL_DIFFERENTIATION	22	0.410371	1.28985	0.14	0.218238
GO_RESPONSE_TO_ENDOPLASMIC_RETICULUM_STRESS	256	0.252309	1.2895	0.0251397	0.218494
GO_CELLULAR_RESPONSE_TO_ALCOHOL	82	0.298033	1.28936	0.0576923	0.218524
GO_REGULATION_OF_CYCLIN_DEPENDENT_PROTEIN_KINASE_ACTIVITY	97	0.291331	1.28932	0.0522565	0.218425
GO_MEMBRANE_RAFT_ORGANIZATION	22	0.401498	1.28924	0.121339	0.218394
GO_NEGATIVE_REGULATION_OF_LYMPHOCYTE_APOPTOTIC_PROCESS	32	0.370819	1.28881	0.140998	0.218805
GO_UBIQUITIN_LIKE_PROTEIN_TRANSFERASE_ACTIVITY	382	0.242574	1.28865	0.00882353	0.21888
GO_REGULATION_OF_ACTIN_CYTOSKELETON_REORGANIZATION	34	0.363185	1.28847	0.118998	0.218983
GO_CALCIUM_MEDIATED_SIGNALING_USING_INTRACELLULAR_CALCIUM_SOURCE	19	0.413875	1.28795	0.154158	0.219548
GO_RESPIRASOME	81	0.299601	1.28789	0.0741573	0.219495
GO_NEGATIVE_REGULATION_OF_LYMPHOCYTE_DIFFERENTIATION	47	0.335781	1.28767	0.0920502	0.219615
GO_NEGATIVE_REGULATION_OF_RNA_SPLICING	17	0.436417	1.28693	0.129956	0.220428
GO_ENDOPLASMIC_RETICULUM_QUALITY_CONTROL_COMPARTMENT	22	0.407624	1.28563	0.125249	0.221959
GO_RNA_POLYMERASE_II_HOLOENZYME	79	0.302083	1.28541	0.0806452	0.222081
GO_CELL_GROWTH	440	0.238239	1.28529	0.00290698	0.222094
GO_POSITIVE_REGULATION_OF_VIRAL_TRANSCRIPTION	37	0.35125	1.28506	0.0969828	0.22226
GO_ORGANELLE_DISASSEMBLY	88	0.288579	1.28481	0.0638298	0.22245
GO_NEGATIVE_REGULATION_OF_CELL_CYCLE_G1_S_PHASE_TRANSITION	97	0.293623	1.2835	0.0554217	0.224062
GO_CHEMOKINE_ACTIVITY	47	0.339032	1.28346	0.114108	0.223983
GO_CELL_CELL_JUNCTION_ORGANIZATION	147	0.273737	1.28344	0.0294118	0.223873
GO_DOUBLE_STRAND_BREAK_REPAIR	194	0.25825	1.28321	0.0175439	0.223994
GO_NEGATIVE_REGULATION_OF_CELLULAR_RESPONSE_TO_INSULIN_STIMULUS	34	0.356284	1.2827	0.139535	0.224517
GO_POSITIVE_REGULATION_OF_CELL_PROJECTION_ORGANIZATION	339	0.244217	1.28215	0.0229008	0.225078
GO_PROTEIN_SERINE_THREONINE_PHOSPHATASE_COMPLEX	41	0.340569	1.28153	0.0862832	0.225693
GO_REGULATION_OF_RESPONSE_TO_REACTIVE_OXYGEN_SPECIES	30	0.366127	1.28111	0.150327	0.226107
GO_AUTOPHAGOSOME_ORGANIZATION	87	0.292474	1.28076	0.0852535	0.226399
GO_POSITIVE_REGULATION_OF_LEUKOCYTE_DEGRANULATION	23	0.396009	1.28037	0.143434	0.226801
GO_LIGASE_ACTIVITY_FORMING_CARBON_OXYGEN_BONDS	41	0.337319	1.28004	0.104784	0.227084
GO_CELLULAR_RESPONSE_TO_ARSENIC_CONTAINING_SUBSTANCE	18	0.424303	1.27959	0.163793	0.227505
GO_CYTOPLASMIC_PATTERN_RECOGNITION_RECEPTOR_SIGNALING_PATHWAY_IN_RESPONSE_TO_VIRUS	24	0.392248	1.27911	0.13617	0.227985
GO_REGULATION_OF_WNT_SIGNALING_PATHWAY	325	0.244753	1.27904	0.00890208	0.227941
GO_INTERLEUKIN_1_BETA_SECRETION	48	0.324025	1.27874	0.0933333	0.228205
GO_RNA_POLYMERASE_II_TRANSCRIPTION_FACTOR_COMPLEX	158	0.264077	1.27859	0.0454545	0.228253
GO_PROTEIN_SERINE_THREONINE_TYROSINE_KINASE_ACTIVITY	43	0.336224	1.27852	0.100939	0.228207
GO_ENDONUCLEASE_ACTIVITY	109	0.28615	1.27823	0.059867	0.228444
GO_POSITIVE_REGULATION_OF_FATTY_ACID_BIOSYNTHETIC_PROCESS	17	0.422133	1.27814	0.127232	0.228433
GO_MAP_KINASE_KINASE_ACTIVITY	16	0.431377	1.27788	0.152505	0.228647
GO_CELL_CHEMOTAXIS	270	0.246671	1.27757	0.0259067	0.228899
GO_EXORIBONUCLEASE_ACTIVITY	33	0.358305	1.27693	0.112288	0.229618
GO_NEGATIVE_REGULATION_OF_T_CELL_APOPTOTIC_PROCESS	21	0.396145	1.27652	0.144708	0.230026
GO_TOLL_LIKE_RECEPTOR_9_SIGNALING_PATHWAY	22	0.398009	1.27647	0.137131	0.22995
GO_ENDOPLASMIC_RETICULUM_UNFOLDED_PROTEIN_RESPONSE	109	0.278631	1.27643	0.0488372	0.229849
GO_NEGATIVE_REGULATION_OF_ALPHA_BETA_T_CELL_DIFFERENTIATION	24	0.384768	1.27602	0.141907	0.230277
GO_POSITIVE_REGULATION_OF_ORGANELLE_ASSEMBLY	62	0.313752	1.276	0.0990991	0.230166
GO_GOLGI_CISTERNA_MEMBRANE	76	0.30094	1.27593	0.0709382	0.230121
GO_POSITIVE_REGULATION_OF_RECEPTOR_SIGNALING_PATHWAY_VIA_STAT	87	0.292323	1.27588	0.0776699	0.230041
GO_DNA_REPLICATION	237	0.250516	1.27544	0.0188679	0.230512
GO_TRNA_WOBBLE_BASE_MODIFICATION	17	0.427625	1.27523	0.175847	0.230649
GO_INTRINSIC_COMPONENT_OF_ENDOPLASMIC_RETICULUM_MEMBRANE	137	0.270676	1.27481	0.0510949	0.231036
GO_NUCLEOSOME_ORGANIZATION	160	0.265059	1.27456	0.0439815	0.231204
GO_TRANSPORT_VESICLE	364	0.241712	1.27454	0.0114286	0.231099
GO_HYDROLASE_ACTIVITY_ACTING_ON_CARBON_NITROGEN_BUT_NOT_PEPTIDE_BONDS	127	0.274769	1.27451	0.0676328	0.230983
GO_SMN_SM_PROTEIN_COMPLEX	16	0.435915	1.2744	0.158458	0.230984
GO_TYROSINE_PHOSPHORYLATION_OF_STAT_PROTEIN	78	0.301851	1.27437	0.0800915	0.230876
GO_MITOCHONDRIAL_TRANSLATION	122	0.279136	1.27387	0.0645933	0.231469
GO_POSITIVE_REGULATION_OF_TELOMERE_MAINTENANCE_VIA_TELOMERE_LENGTHENING	37	0.352788	1.27374	0.108407	0.231515
GO_PERINUCLEAR_ENDOPLASMIC_RETICULUM	21	0.403169	1.27361	0.131222	0.231562
GO_LIPID_MODIFICATION	217	0.253037	1.27335	0.027027	0.231755
GO_CATALYTIC_ACTIVITY_ACTING_ON_A_GLYCOPROTEIN	22	0.397425	1.27333	0.157667	0.231644
GO_REGULATION_OF_CELLULAR_CARBOHYDRATE_METABOLIC_PROCESS	107	0.279275	1.27303	0.0648148	0.231911
GO_METANEPHRIC_NEPHRON_MORPHOGENESIS	26	0.380156	1.2729	0.140756	0.231945
GO_SPECTRIN_BINDING	24	0.381481	1.27264	0.147679	0.23218
GO_POSITIVE_REGULATION_OF_PRI_MIRNA_TRANSCRIPTION_BY_RNA_POLYMERASE_II	30	0.359336	1.27254	0.151064	0.232171
GO_AMINE_BIOSYNTHETIC_PROCESS	22	0.396596	1.27223	0.144628	0.232433
GO_POSITIVE_REGULATION_OF_SODIUM_ION_TRANSPORT	33	0.35902	1.27219	0.124464	0.232337
GO_SINGLE_STRANDED_VIRAL_RNA_REPLICATION_VIA_DOUBLE_STRANDED_DNA_INTERMEDIATE	15	0.448872	1.27179	0.156522	0.232723
GO_REGULATION_OF_MYELINATION	31	0.366079	1.2716	0.136364	0.232873
GO_EXONUCLEASE_ACTIVITY	67	0.309781	1.27135	0.0967742	0.233089
GO_RIBOSOMAL_LARGE_SUBUNIT_BIOGENESIS	64	0.313626	1.27131	0.087963	0.233001
GO_EPHRIN_RECEPTOR_SIGNALING_PATHWAY	84	0.294478	1.27082	0.0973451	0.233492
GO_INTERLEUKIN_6_PRODUCTION	127	0.273708	1.27074	0.0514706	0.233453
GO_REGULATION_OF_SPROUTING_ANGIOGENESIS	63	0.309306	1.27071	0.108545	0.233354
GO_REGULATION_OF_CILIUM_ASSEMBLY	44	0.335534	1.27051	0.121076	0.233464
GO_POSITIVE_REGULATION_OF_LOCOMOTION	492	0.233365	1.27046	0.00611621	0.233398
GO_OTHER_ORGANISM	67	0.304003	1.27042	0.105263	0.233294
GO_POSITIVE_REGULATION_OF_CELL_MATRIX_ADHESION	50	0.321976	1.27032	0.118203	0.233299
GO_NUCLEOSIDE_MONOPHOSPHATE_KINASE_ACTIVITY	18	0.422159	1.2703	0.140496	0.233185
GO_NEGATIVE_REGULATION_OF_CELL_AGING	24	0.376245	1.2702	0.14574	0.23316
GO_GLYCEROPHOSPHOLIPID_METABOLIC_PROCESS	163	0.263514	1.26977	0.0318627	0.233646
GO_CELLULAR_RESPONSE_TO_ATP	18	0.417892	1.26961	0.183761	0.233683
GO_ALCOHOL_BIOSYNTHETIC_PROCESS	161	0.261381	1.26949	0.0582278	0.23369
GO_AMINE_METABOLIC_PROCESS	128	0.274103	1.26924	0.0812183	0.233862
GO_NEGATIVE_REGULATION_OF_IMMUNE_EFFECTOR_PROCESS	115	0.278583	1.26923	0.0600962	0.233732
GO_GLYCOGEN_BIOSYNTHETIC_PROCESS	45	0.329652	1.26873	0.102222	0.234266
GO_NUCLEOSIDE_SALVAGE	15	0.442209	1.26804	0.171548	0.235132
GO_REGULATION_OF_CHROMOSOME_SEGREGATION	95	0.290415	1.26802	0.0842333	0.235017
GO_MITOCHONDRIAL_MATRIX	419	0.236584	1.26769	0.00882353	0.235322
GO_REGULATION_OF_LEUKOCYTE_MIGRATION	172	0.262814	1.26729	0.0585366	0.235726
GO_MITOPHAGY	17	0.435877	1.26721	0.191304	0.235696
GO_POSITIVE_REGULATION_OF_INTERFERON_BETA_PRODUCTION	30	0.364131	1.26519	0.13969	0.238454
GO_NEGATIVE_REGULATION_OF_LIPID_STORAGE	19	0.408086	1.26498	0.149451	0.238579
GO_REGULATION_OF_TRANSCRIPTION_INITIATION_FROM_RNA_POLYMERASE_II_PROMOTER	27	0.374685	1.26491	0.128205	0.238554
GO_VESICLE_TARGETING	87	0.287534	1.26481	0.0771084	0.238544
GO_TELOMERASE_RNA_BINDING	21	0.395217	1.2646	0.160793	0.238687
GO_KINASE_INHIBITOR_ACTIVITY	60	0.308825	1.26364	0.103614	0.239884
GO_ESTABLISHMENT_OF_PROTEIN_LOCALIZATION_TO_ENDOPLASMIC_RETICULUM	110	0.279979	1.26348	0.0695652	0.239952
GO_POSITIVE_REGULATION_OF_LEUKOCYTE_MIGRATION	119	0.276746	1.26343	0.0547264	0.239892
GO_REGULATION_OF_PROTEIN_DEACETYLATION	39	0.344082	1.26322	0.130719	0.240022
GO_NUCLEAR_CHROMOSOME_TELOMERIC_REGION	103	0.278468	1.26318	0.063981	0.23993
GO_CUL4_RING_E3_UBIQUITIN_LIGASE_COMPLEX	31	0.36	1.26306	0.143713	0.239954
GO_CELLULAR_RESPONSE_TO_CORTICOSTEROID_STIMULUS	60	0.310276	1.26272	0.128378	0.24027
GO_AEROBIC_ELECTRON_TRANSPORT_CHAIN	16	0.427189	1.2627	0.175325	0.240158
GO_CELLULAR_RESPONSE_TO_DSRNA	21	0.397149	1.26254	0.180617	0.240265
GO_MITOTIC_G2_M_TRANSITION_CHECKPOINT	25	0.382974	1.26189	0.15735	0.241021
GO_MITOCHONDRIAL_MEMBRANE_PART	163	0.26343	1.26146	0.0509709	0.241464
GO_ORGANOPHOSPHATE_ESTER_TRANSMEMBRANE_TRANSPORTER_ACTIVITY	25	0.394101	1.26133	0.164811	0.241506
GO_ACTIVATED_T_CELL_PROLIFERATION	41	0.337568	1.26133	0.119497	0.241369
GO_TRANSLATION_PREINITIATION_COMPLEX	18	0.409754	1.26123	0.152505	0.241372
GO_B_CELL_DIFFERENTIATION	125	0.271361	1.2611	0.0808824	0.241436
GO_REGULATION_OF_TELOMERE_MAINTENANCE_VIA_TELOMERE_LENGTHENING	54	0.323946	1.26078	0.114224	0.241767
GO_REGULATION_OF_PEPTIDASE_ACTIVITY	406	0.235212	1.26059	0.00955414	0.241892
GO_PEPTIDYL_LYSINE_ACETYLATION	145	0.26623	1.26046	0.0682927	0.241925
GO_MYD88_INDEPENDENT_TOLL_LIKE_RECEPTOR_SIGNALING_PATHWAY	32	0.358814	1.26042	0.158111	0.241832
GO_INTRINSIC_COMPONENT_OF_ORGANELLE_MEMBRANE	326	0.239761	1.26016	0.015748	0.242041
GO_ACTIVATING_TRANSCRIPTION_FACTOR_BINDING	72	0.297718	1.25992	0.0909091	0.242229
GO_MORPHOGENESIS_OF_A_POLARIZED_EPITHELIUM	135	0.267411	1.2597	0.0722348	0.24244
GO_GLYCEROLIPID_METABOLIC_PROCESS	217	0.251251	1.25948	0.0352304	0.24256
GO_RHO_GUANYL_NUCLEOTIDE_EXCHANGE_FACTOR_ACTIVITY	73	0.298665	1.2591	0.0892019	0.242943
GO_ERYTHROCYTE_HOMEOSTASIS	108	0.278368	1.25897	0.0743405	0.242999
GO_CELL_CORTEX	272	0.246259	1.25887	0.0209424	0.242968
GO_H4_H2A_HISTONE_ACETYLTRANSFERASE_COMPLEX	17	0.412566	1.25854	0.168142	0.243248
GO_PHOSPHOLIPID_BIOSYNTHETIC_PROCESS	221	0.251078	1.25802	0.033419	0.243858
GO_NUCLEOTIDE_EXCISION_REPAIR_PREINCISION_COMPLEX_STABILIZATION	21	0.406919	1.25715	0.15812	0.244946
GO_RESPONSE_TO_WATER	15	0.434703	1.25689	0.168724	0.245165
GO_ADRENERGIC_RECEPTOR_BINDING	18	0.419014	1.25635	0.16805	0.24577
GO_REGULATION_OF_ACTIN_FILAMENT_ORGANIZATION	236	0.249015	1.25631	0.0294906	0.24569
GO_PHOSPHATASE_INHIBITOR_ACTIVITY	36	0.349179	1.25618	0.151515	0.245714
GO_ENTRY_INTO_OTHER_ORGANISM_INVOLVED_IN_SYMBIOTIC_INTERACTION	127	0.267951	1.25561	0.0638821	0.246436
GO_POSITIVE_REGULATION_OF_CYCLIN_DEPENDENT_PROTEIN_KINASE_ACTIVITY	32	0.35351	1.25548	0.14346	0.246457
GO_MITOCHONDRIAL_GENE_EXPRESSION	143	0.270041	1.25545	0.0668317	0.246371
GO_REGULATION_OF_SISTER_CHROMATID_SEGREGATION	74	0.296007	1.255	0.0872641	0.246848
GO_METAPHASE_PLATE_CONGRESSION	51	0.321271	1.25474	0.124434	0.247063
GO_ER_NUCLEUS_SIGNALING_PATHWAY	44	0.33195	1.25395	0.122642	0.248052
GO_HEAT_SHOCK_PROTEIN_BINDING	107	0.271332	1.253	0.0995261	0.24928
GO_BLOOD_VESSEL_REMODELING	38	0.336432	1.25292	0.135417	0.249244
GO_UBIQUITIN_PROTEIN_TRANSFERASE_REGULATOR_ACTIVITY	17	0.426464	1.2528	0.166302	0.249268
GO_CARBOHYDRATE_DERIVATIVE_TRANSPORT	71	0.298656	1.25279	0.0997506	0.249133
GO_MITOTIC_CHROMOSOME_CONDENSATION	16	0.427534	1.25273	0.180804	0.249089
GO_POSITIVE_REGULATION_OF_CALCIUM_ION_TRANSMEMBRANE_TRANSPORTER_ACTIVITY	34	0.349262	1.25246	0.143498	0.249301
GO_ORGANIC_CATION_TRANSPORT	32	0.359336	1.252	0.140426	0.249768
GO_POSITIVE_REGULATION_OF_EXOCYTOSIS	85	0.28147	1.25128	0.0971303	0.250663
GO_FIBROBLAST_PROLIFERATION	81	0.293169	1.25103	0.106977	0.250879
GO_RESPONSE_TO_ANTINEOPLASTIC_AGENT	88	0.282289	1.25044	0.0935252	0.251571
GO_REGULATION_OF_VASCULAR_SMOOTH_MUSCLE_CELL_PROLIFERATION	48	0.324232	1.2486	0.153132	0.254062
GO_MATURATION_OF_5_8S_RRNA_FROM_TRICISTRONIC_RRNA_TRANSCRIPT_SSU_RRNA_5_8S_RRNA_LSU_RRNA_	21	0.391023	1.24847	0.176353	0.254096
GO_CUL3_RING_UBIQUITIN_LIGASE_COMPLEX	34	0.350812	1.24843	0.134703	0.254
GO_BETA_CATENIN_DESTRUCTION_COMPLEX_DISASSEMBLY	20	0.404468	1.24842	0.168803	0.253854
GO_AXON_CYTOPLASM	51	0.321991	1.24809	0.115473	0.254214
GO_MYOSIN_V_BINDING	17	0.418698	1.2479	0.168443	0.254346
GO_RESPONSE_TO_INTERLEUKIN_4	34	0.350177	1.24772	0.146453	0.254452
GO_REGULATION_OF_ESTABLISHMENT_OF_PLANAR_POLARITY	108	0.274451	1.2476	0.0872641	0.254466
GO_CYCLIN_DEPENDENT_PROTEIN_KINASE_HOLOENZYME_COMPLEX	41	0.332466	1.24691	0.151448	0.255317
GO_NEGATIVE_REGULATION_OF_PROTEIN_BINDING	97	0.277081	1.24671	0.0848624	0.255481
GO_REGULATION_OF_MONOOXYGENASE_ACTIVITY	54	0.31485	1.24643	0.123188	0.255722
GO_SULFUR_COMPOUND_TRANSMEMBRANE_TRANSPORTER_ACTIVITY	35	0.339007	1.24531	0.147196	0.257224
GO_ESTABLISHMENT_OF_PIGMENT_GRANULE_LOCALIZATION	22	0.385963	1.24507	0.166667	0.257441
GO_REGULATION_OF_HISTONE_DEACETYLATION	26	0.373864	1.24501	0.161504	0.257364
GO_CYSTEINE_TYPE_PEPTIDASE_ACTIVITY	155	0.260245	1.24492	0.0621891	0.257355
GO_COPII_VESICLE_COAT	15	0.432593	1.24491	0.194332	0.257214
GO_CLATHRIN_BINDING	53	0.308166	1.24472	0.11086	0.257347
GO_RECEPTOR_SIGNALING_PATHWAY_VIA_STAT	150	0.256351	1.2442	0.0728643	0.257941
GO_REGULATION_OF_TOLL_LIKE_RECEPTOR_SIGNALING_PATHWAY	62	0.305032	1.24419	0.119369	0.2578
GO_REGULATION_OF_EPITHELIAL_CELL_MIGRATION	203	0.247898	1.24389	0.0641975	0.258099
GO_SMALL_SUBUNIT_PROCESSOME	33	0.348813	1.24383	0.151844	0.258033
GO_MODIFICATION_OF_MORPHOLOGY_OR_PHYSIOLOGY_OF_OTHER_ORGANISM_INVOLVED_IN_SYMBIOTIC_INTERACTION	107	0.272484	1.24297	0.0847059	0.25919
GO_PYRIDINE_CONTAINING_COMPOUND_METABOLIC_PROCESS	36	0.346125	1.24294	0.149451	0.259083
GO_REGULATION_OF_SODIUM_ION_TRANSPORT	82	0.290615	1.2425	0.107062	0.259597
GO_POSITIVE_REGULATION_OF_EXTRINSIC_APOPTOTIC_SIGNALING_PATHWAY	47	0.321315	1.24214	0.122581	0.260003
GO_REGULATION_OF_B_CELL_MEDIATED_IMMUNITY	49	0.32262	1.24205	0.122845	0.259991
GO_REGULATION_OF_RESPONSE_TO_OXIDATIVE_STRESS	74	0.291	1.24169	0.111888	0.260401
GO_ENDOTHELIAL_CELL_DEVELOPMENT	56	0.306307	1.24162	0.12297	0.26034
GO_PERICENTRIC_HETEROCHROMATIN	18	0.40913	1.24149	0.189011	0.260373
GO_POSITIVE_REGULATION_OF_NEUROTRANSMITTER_SECRETION	21	0.393829	1.2414	0.180467	0.260367
GO_DNA_BINDING_TRANSCRIPTION_REPRESSOR_ACTIVITY_RNA_POLYMERASE_II_SPECIFIC	224	0.244888	1.24086	0.0359897	0.261
GO_CELLULAR_RESPONSE_TO_GAMMA_RADIATION	28	0.357387	1.24065	0.167028	0.261147
GO_CELLULAR_RESPONSE_TO_ESTRADIOL_STIMULUS	32	0.351506	1.24026	0.136929	0.261576
GO_CHROMATIN_ASSEMBLY_OR_DISASSEMBLY	168	0.253515	1.24001	0.0580475	0.261813
GO_CELLULAR_RESPONSE_TO_INTERFERON_BETA	20	0.39506	1.23973	0.184931	0.262093
GO_NEGATIVE_REGULATION_OF_EPITHELIAL_CELL_DIFFERENTIATION	38	0.336823	1.23962	0.157778	0.262098
GO_PIGMENT_GRANULE	103	0.2777	1.23955	0.0859189	0.262076
GO_INTERMEDIATE_FILAMENT_BINDING	15	0.427331	1.23861	0.181053	0.263371
GO_CELLULAR_RESPONSE_TO_NUTRIENT	65	0.300511	1.23845	0.120267	0.263426
GO_REGULATION_OF_MYELOID_CELL_DIFFERENTIATION	226	0.243096	1.23802	0.0413437	0.263924
GO_POSITIVE_REGULATION_OF_AMINO_ACID_TRANSPORT	18	0.411405	1.2375	0.184322	0.264571
GO_REGULATION_OF_CYTOPLASMIC_TRANSLATION	24	0.368035	1.23729	0.155319	0.264689
GO_AMYLOID_BETA_CLEARANCE	31	0.354595	1.23719	0.157778	0.264679
GO_NEGATIVE_REGULATION_OF_GLIOGENESIS	38	0.332693	1.23678	0.136957	0.265116
GO_NEGATIVE_REGULATION_OF_LEUKOCYTE_PROLIFERATION	75	0.289835	1.23614	0.108889	0.265948
GO_NEGATIVE_REGULATION_OF_NUCLEAR_DIVISION	57	0.310768	1.23612	0.152425	0.265824
GO_DNA_METHYLATION	61	0.303963	1.23612	0.109865	0.265673
GO_BASE_CONVERSION_OR_SUBSTITUTION_EDITING	21	0.39196	1.23601	0.188139	0.265672
GO_PROTEIN_KINASE_B_SIGNALING	234	0.244556	1.23563	0.0613333	0.266103
GO_NEGATIVE_REGULATION_OF_ADAPTIVE_IMMUNE_RESPONSE	45	0.320865	1.23509	0.154567	0.266741
GO_GTP_RHO_BINDING	18	0.411759	1.23476	0.196242	0.267046
GO_POSITIVE_REGULATION_OF_NUCLEAR_DIVISION	63	0.301753	1.23468	0.113861	0.267038
GO_POSITIVE_REGULATION_OF_RESPONSE_TO_EXTERNAL_STIMULUS	294	0.237286	1.23428	0.0316623	0.267459
GO_REGULATION_OF_GENERATION_OF_PRECURSOR_METABOLITES_AND_ENERGY	132	0.265684	1.23342	0.0913462	0.268574
GO_POSITIVE_REGULATION_OF_MONOOXYGENASE_ACTIVITY	28	0.356737	1.2332	0.173824	0.268787
GO_REGULATION_OF_BICELLULAR_TIGHT_JUNCTION_ASSEMBLY	20	0.388651	1.23279	0.187097	0.269258
GO_AUTOPHAGY_OF_MITOCHONDRION	67	0.300254	1.23209	0.111617	0.270204
GO_REGULATION_OF_REACTIVE_OXYGEN_SPECIES_METABOLIC_PROCESS	95	0.276729	1.23206	0.103365	0.270096
GO_POSITIVE_REGULATION_OF_FILOPODIUM_ASSEMBLY	24	0.370118	1.23139	0.18595	0.270946
GO_NUCLEASE_ACTIVITY	174	0.253769	1.23119	0.0708661	0.271087
GO_PHOSPHOTRANSFERASE_ACTIVITY_PHOSPHATE_GROUP_AS_ACCEPTOR	34	0.338194	1.23116	0.143519	0.270968
GO_MATURE_B_CELL_DIFFERENTIATION	25	0.364289	1.23115	0.174009	0.270838
GO_REGULATION_OF_PEPTIDE_SECRETION	444	0.22656	1.23101	0.015015	0.270897
GO_RIBONUCLEASE_ACTIVITY	97	0.277499	1.22924	0.1	0.273418
GO_CYTOCHROME_COMPLEX	26	0.366521	1.22826	0.194896	0.274815
GO_RESPONSE_TO_GAMMA_RADIATION	53	0.313436	1.22817	0.129496	0.274796
GO_REGULATION_OF_ORGANELLE_ASSEMBLY	172	0.255316	1.22787	0.0790816	0.275122
GO_ZINC_ION_HOMEOSTASIS	36	0.338185	1.22768	0.145263	0.275258
GO_POSITIVE_REGULATION_OF_PHOSPHOLIPASE_ACTIVITY	57	0.303074	1.22682	0.12766	0.276393
GO_POSITIVE_REGULATION_OF_CYTOKINE_SECRETION	126	0.267446	1.22642	0.0950119	0.276871
GO_KINETOCHORE	111	0.267397	1.22583	0.0973451	0.277679
GO_ENERGY_DERIVATION_BY_OXIDATION_OF_ORGANIC_COMPOUNDS	252	0.241416	1.22524	0.0581395	0.278424
GO_DIOXYGENASE_ACTIVITY	78	0.28398	1.2248	0.140187	0.278949
GO_CHEMOKINE_RECEPTOR_BINDING	61	0.301215	1.22443	0.115721	0.27938
GO_NEGATIVE_REGULATION_OF_PROTEOLYSIS_INVOLVED_IN_CELLULAR_PROTEIN_CATABOLIC_PROCESS	63	0.306774	1.22423	0.126386	0.279529
GO_SOLUTE_PROTON_ANTIPORTER_ACTIVITY	16	0.417122	1.22416	0.214765	0.279493
GO_AZUROPHIL_GRANULE	144	0.256166	1.22416	0.0815851	0.279344
GO_POLYSACCHARIDE_BIOSYNTHETIC_PROCESS	73	0.289174	1.22389	0.134615	0.279617
GO_REGULATION_OF_MONOCYTE_DIFFERENTIATION	18	0.408759	1.22339	0.194384	0.280224
GO_CELLULAR_CARBOHYDRATE_BIOSYNTHETIC_PROCESS	81	0.285528	1.22311	0.121739	0.280509
GO_CELLULAR_RESPONSE_TO_DRUG	333	0.235267	1.22308	0.0432277	0.280405
GO_ENDODERMAL_CELL_FATE_COMMITMENT	15	0.410544	1.22284	0.172632	0.280606
GO_TRANSCRIPTION_INITIATION_FROM_RNA_POLYMERASE_I_PROMOTER	35	0.336579	1.22257	0.16895	0.280887
GO_RETINOIC_ACID_RECEPTOR_BINDING	24	0.374812	1.22244	0.179775	0.280919
GO_PROTEIN_DNA_COMPLEX	183	0.248844	1.22222	0.057554	0.281107
GO_CYSTEINE_TYPE_ENDOPEPTIDASE_ACTIVITY	94	0.279149	1.22219	0.0974478	0.280996
GO_HISTONE_DEACETYLASE_BINDING	108	0.269895	1.22216	0.100686	0.280873
GO_RUFFLE_ASSEMBLY	38	0.334387	1.2221	0.167715	0.28082
GO_LAMELLIPODIUM_ASSEMBLY	59	0.306714	1.22209	0.126667	0.280676
GO_CANONICAL_WNT_SIGNALING_PATHWAY	304	0.234396	1.22105	0.0314961	0.282099
GO_NEGATIVE_REGULATION_OF_REACTIVE_OXYGEN_SPECIES_METABOLIC_PROCESS	25	0.370404	1.22068	0.176596	0.282514
GO_REGULATION_OF_UBIQUITIN_PROTEIN_TRANSFERASE_ACTIVITY	50	0.32106	1.22047	0.158986	0.282699
GO_NEGATIVE_REGULATION_OF_MORPHOGENESIS_OF_AN_EPITHELIUM	16	0.419342	1.22029	0.219713	0.282829
GO_SNORNA_BINDING	23	0.377952	1.21985	0.188053	0.283347
GO_CELLULAR_COMPONENT_DISASSEMBLY	499	0.222517	1.2198	0.0207101	0.283282
GO_EUCHROMATIN	32	0.350436	1.21979	0.177725	0.283132
GO_NATURAL_KILLER_CELL_ACTIVATION	84	0.28329	1.21929	0.125874	0.283754
GO_RESPONSE_TO_PROGESTERONE	44	0.324327	1.21885	0.153488	0.284326
GO_REGULATION_OF_SMALL_GTPASE_MEDIATED_SIGNAL_TRANSDUCTION	318	0.233383	1.21884	0.0359116	0.284189
GO_MACROMOLECULE_METHYLATION	241	0.237727	1.21842	0.0504202	0.284661
GO_NUCLEOSOMAL_DNA_BINDING	54	0.310514	1.21829	0.134228	0.284701
GO_MRNA_MODIFICATION	17	0.415036	1.21766	0.194915	0.285529
GO_POSITIVE_REGULATION_OF_MYELOID_CELL_DIFFERENTIATION	83	0.279766	1.21753	0.114754	0.285558
GO_LIPOSACCHARIDE_METABOLIC_PROCESS	49	0.313223	1.21741	0.147253	0.285586
GO_RAC_GUANYL_NUCLEOTIDE_EXCHANGE_FACTOR_ACTIVITY	17	0.398404	1.21714	0.191268	0.28587
GO_MACROMOLECULE_TRANSMEMBRANE_TRANSPORTER_ACTIVITY	20	0.382591	1.21669	0.192308	0.286458
GO_NEGATIVE_REGULATION_OF_CELLULAR_PROTEIN_CATABOLIC_PROCESS	75	0.282313	1.2164	0.131336	0.286735
GO_ESTROGEN_RECEPTOR_BINDING	37	0.325783	1.21636	0.168103	0.286639
GO_TRNA_PROCESSING	113	0.26648	1.21571	0.0977273	0.287566
GO_RESPONSE_TO_TEMPERATURE_STIMULUS	226	0.239793	1.21499	0.0586667	0.288599
GO_REGULATION_OF_ENDOCYTOSIS	193	0.245856	1.2145	0.0697674	0.289216
GO_NUCLEUS_LOCALIZATION	23	0.37422	1.21385	0.195652	0.290127
GO_SERINE_FAMILY_AMINO_ACID_BIOSYNTHETIC_PROCESS	19	0.393371	1.2137	0.180085	0.290189
GO_CELLULAR_RESPONSE_TO_RADIATION	175	0.248297	1.2132	0.0801887	0.290843
GO_SPECIFIC_GRANULE_LUMEN	60	0.301185	1.21304	0.157518	0.290963
GO_COTRANSLATIONAL_PROTEIN_TARGETING_TO_MEMBRANE	97	0.275435	1.21267	0.126168	0.291443
GO_MICROTUBULE_ORGANIZING_CENTER_PART	152	0.256085	1.21236	0.107056	0.29182
GO_NADPLUS_ADP_RIBOSYLTRANSFERASE_ACTIVITY	21	0.39177	1.21228	0.189956	0.291768
GO_REGULATION_OF_BONE_MINERALIZATION	65	0.294658	1.21158	0.162946	0.292706
GO_POSITIVE_REGULATION_OF_NEUROINFLAMMATORY_RESPONSE	16	0.41021	1.21153	0.192067	0.292627
GO_POLYPEPTIDE_N_ACETYLGALACTOSAMINYLTRANSFERASE_ACTIVITY	15	0.423173	1.21052	0.195122	0.294126
GO_NEGATIVE_REGULATION_OF_MAP_KINASE_ACTIVITY	72	0.285347	1.20985	0.134396	0.295097
GO_HEME_BIOSYNTHETIC_PROCESS	19	0.400865	1.20945	0.209607	0.295564
GO_CARBOHYDRATE_BIOSYNTHETIC_PROCESS	196	0.246182	1.2089	0.0798969	0.296276
GO_ANTIGEN_PROCESSING_AND_PRESENTATION_OF_PEPTIDE_OR_POLYSACCHARIDE_ANTIGEN_VIA_MHC_CLASS_II	96	0.273989	1.20825	0.129584	0.297167
GO_OXIDOREDUCTASE_ACTIVITY_ACTING_ON_NAD_P_H_QUINONE_OR_SIMILAR_COMPOUND_AS_ACCEPTOR	52	0.306644	1.20731	0.1566	0.298477
GO_POSITIVE_REGULATION_OF_CELL_SUBSTRATE_ADHESION	113	0.267766	1.20714	0.100223	0.298606
GO_GLYCOLYTIC_PROCESS	99	0.27131	1.20695	0.132867	0.298737
GO_TRANSPORT_VESICLE_MEMBRANE	197	0.246448	1.2065	0.0817439	0.299327
GO_ZINC_ION_TRANSPORT	27	0.359122	1.20622	0.176471	0.299633
GO_PROTEIN_LOCALIZATION_TO_CHROMOSOME_TELOMERIC_REGION	27	0.357499	1.20603	0.191837	0.299805
GO_COFACTOR_BINDING	462	0.22273	1.20573	0.039886	0.300139
GO_NEGATIVE_REGULATION_OF_RESPONSE_TO_OXIDATIVE_STRESS	41	0.321688	1.20571	0.165939	0.299997
GO_POSITIVE_REGULATION_OF_CALCIUM_ION_TRANSMEMBRANE_TRANSPORT	63	0.29496	1.20555	0.155718	0.300069
GO_NEGATIVE_REGULATION_OF_ANDROGEN_RECEPTOR_SIGNALING_PATHWAY	15	0.417254	1.20511	0.214592	0.300623
GO_NUCLEAR_MIGRATION	19	0.394565	1.20507	0.180498	0.300535
GO_REGULATION_OF_JUN_KINASE_ACTIVITY	83	0.284737	1.20485	0.140909	0.300714
GO_REGULATION_OF_INSULIN_SECRETION	163	0.24967	1.2045	0.092233	0.301096
GO_RESPONSE_TO_PEPTIDE_HORMONE	404	0.2257	1.20431	0.038806	0.301252
GO_FILOPODIUM_MEMBRANE	18	0.394298	1.2038	0.224891	0.301934
GO_NEGATIVE_REGULATION_OF_SPROUTING_ANGIOGENESIS	24	0.364689	1.20369	0.190678	0.301929
GO_REGULATION_OF_CARBOHYDRATE_METABOLIC_PROCESS	180	0.246273	1.2036	0.0670241	0.301945
GO_IMMUNOGLOBULIN_SECRETION	21	0.385051	1.20328	0.188841	0.302308
GO_RESPONSE_TO_TOXIC_SUBSTANCE	484	0.220601	1.20303	0.0322581	0.302527
GO_INTERLEUKIN_8_SECRETION	26	0.358138	1.20292	0.218143	0.302533
GO_HISTONE_METHYLATION	120	0.261605	1.20248	0.101737	0.30309
GO_OUTER_MEMBRANE	183	0.245768	1.20234	0.0788177	0.303161
GO_AEROBIC_RESPIRATION	77	0.283522	1.2021	0.138686	0.303413
GO_NEGATIVE_REGULATION_OF_ORGANELLE_ORGANIZATION	342	0.225874	1.20111	0.037037	0.304875
GO_AU_RICH_ELEMENT_BINDING	28	0.360418	1.20065	0.192469	0.305571
GO_ADHERENS_JUNCTION_ASSEMBLY	84	0.278366	1.20061	0.144444	0.30547
GO_CENTROMERE_COMPLEX_ASSEMBLY	45	0.323806	1.20058	0.196759	0.305341
GO_PEPTIDYL_ARGININE_MODIFICATION	23	0.374437	1.20056	0.221709	0.305213
GO_GOLGI_ASSOCIATED_VESICLE	167	0.246876	1.20042	0.0930851	0.305275
GO_NADH_DEHYDROGENASE_COMPLEX_ASSEMBLY	49	0.310924	1.20024	0.184444	0.305438
GO_REGULATION_OF_PHOSPHOLIPASE_ACTIVITY	68	0.288453	1.19911	0.161504	0.307151
GO_FLAVIN_ADENINE_DINUCLEOTIDE_BINDING	75	0.283028	1.19901	0.140625	0.30716
GO_SPROUTING_ANGIOGENESIS	104	0.264519	1.19888	0.112941	0.307203
GO_RNA_PHOSPHODIESTER_BOND_HYDROLYSIS	134	0.256125	1.19869	0.108173	0.307344
GO_REGULATION_OF_PEPTIDYL_THREONINE_PHOSPHORYLATION	41	0.323765	1.1986	0.198198	0.307327
GO_PROTEIN_KINASE_C_ACTIVATING_G_PROTEIN_COUPLED_RECEPTOR_SIGNALING_PATHWAY	27	0.354661	1.19851	0.189542	0.30729
GO_NURD_COMPLEX	15	0.425108	1.1985	0.208791	0.307143
GO_RETROGRADE_TRANSPORT_ENDOSOME_TO_PLASMA_MEMBRANE	20	0.3884	1.19817	0.227468	0.307544
GO_AGING	299	0.229182	1.19811	0.0452128	0.307486
GO_RESPONSE_TO_VITAMIN_D	36	0.329219	1.19806	0.172867	0.30741
GO_PROTEIN_DISULFIDE_OXIDOREDUCTASE_ACTIVITY	20	0.383399	1.19799	0.191537	0.30736
GO_METHYLATION	287	0.231519	1.19792	0.0591398	0.307317
GO_NEURON_APOPTOTIC_PROCESS	227	0.234838	1.19779	0.0689655	0.307351
GO_VESICLE_LUMEN	322	0.229185	1.19753	0.0443213	0.307656
GO_PROTEIN_METHYLATION	144	0.252213	1.19721	0.0964706	0.30804
GO_TUMOR_NECROSIS_FACTOR_RECEPTOR_BINDING	30	0.354259	1.19715	0.205817	0.308002
GO_MIRNA_BINDING	22	0.376372	1.19624	0.180587	0.30936
GO_INSULIN_RECEPTOR_BINDING	22	0.372405	1.19604	0.195329	0.309501
GO_MEMBRANE_DOCKING	164	0.249665	1.19577	0.088729	0.309813
GO_RESPONSE_TO_CADMIUM_ION	62	0.293243	1.19549	0.147971	0.310115
GO_CARDIOBLAST_DIFFERENTIATION	18	0.388576	1.19487	0.222944	0.311014
GO_GRANULOCYTE_MACROPHAGE_COLONY_STIMULATING_FACTOR_PRODUCTION	16	0.411212	1.19464	0.217221	0.311269
GO_RESPONSE_TO_EXTRACELLULAR_STIMULUS	495	0.218542	1.19451	0.0269461	0.311321
GO_CELL_MIGRATION_INVOLVED_IN_SPROUTING_ANGIOGENESIS	52	0.301397	1.19403	0.170901	0.311954
GO_REGULATION_OF_ACTIN_FILAMENT_BASED_PROCESS	352	0.225785	1.19392	0.0704607	0.311979
GO_PH_REDUCTION	52	0.302063	1.19356	0.194131	0.312432
GO_PROTEIN_IMPORT	172	0.247204	1.19355	0.108173	0.312284
GO_NUCLEOSIDE_PHOSPHATE_CATABOLIC_PROCESS	66	0.292144	1.19306	0.14823	0.312944
GO_REGULATION_OF_ACTION_POTENTIAL	49	0.312704	1.19293	0.166667	0.312992
GO_CYCLIN_BINDING	28	0.350011	1.19293	0.190065	0.312831
GO_LIPID_OXIDATION	98	0.266299	1.19269	0.140476	0.31311
GO_REGULATION_OF_MICROTUBULE_POLYMERIZATION_OR_DEPOLYMERIZATION	68	0.291662	1.19267	0.169133	0.312977
GO_CORTICAL_CYTOSKELETON	105	0.265276	1.19223	0.131991	0.31355
GO_INSULIN_SECRETION	194	0.243985	1.19208	0.0939226	0.313615
GO_POSITIVE_REGULATION_OF_VASCULATURE_DEVELOPMENT	169	0.245889	1.19197	0.0955711	0.313644
GO_MICROTUBULE_POLYMERIZATION_OR_DEPOLYMERIZATION	99	0.264578	1.19188	0.138322	0.313615
GO_HORMONE_MEDIATED_SIGNALING_PATHWAY	216	0.236936	1.19185	0.092233	0.313509
GO_CD4_POSITIVE_ALPHA_BETA_T_CELL_LINEAGE_COMMITMENT	17	0.390683	1.19168	0.21519	0.313615
GO_HISTONE_KINASE_ACTIVITY	15	0.418519	1.19141	0.243802	0.313914
GO_POSITIVE_REGULATION_OF_CELL_MIGRATION_INVOLVED_IN_SPROUTING_ANGIOGENESIS	20	0.387745	1.19072	0.233333	0.314886
GO_CONDENSED_CHROMOSOME_CENTROMERIC_REGION	95	0.269934	1.19007	0.162736	0.315809
GO_NEGATIVE_REGULATION_OF_NOTCH_SIGNALING_PATHWAY	35	0.332319	1.18997	0.190265	0.315805
GO_HISTONE_H2A_ACETYLATION	15	0.411972	1.18904	0.236203	0.317234
GO_REPRODUCTIVE_SYSTEM_DEVELOPMENT	416	0.219872	1.18893	0.0462963	0.317251
GO_RECOMBINATIONAL_REPAIR	95	0.270504	1.18842	0.172749	0.317967
GO_ACTIN_FILAMENT_ORGANIZATION	365	0.223018	1.1879	0.0623229	0.318737
GO_THYROID_HORMONE_METABOLIC_PROCESS	19	0.376667	1.18786	0.224576	0.318651
GO_PHAGOPHORE_ASSEMBLY_SITE	24	0.359538	1.18752	0.196162	0.319071
GO_NEGATIVE_REGULATION_OF_INTERLEUKIN_6_PRODUCTION	38	0.326604	1.18748	0.194064	0.318958
GO_TETHERING_COMPLEX	57	0.301099	1.18743	0.185682	0.318888
GO_MYELOID_DENDRITIC_CELL_DIFFERENTIATION	16	0.412259	1.18706	0.232848	0.319364
GO_REGULATION_OF_NUCLEOBASE_CONTAINING_COMPOUND_TRANSPORT	16	0.409409	1.1866	0.21174	0.319972
GO_NEGATIVE_REGULATION_OF_METAPHASE_ANAPHASE_TRANSITION_OF_CELL_CYCLE	35	0.332697	1.18647	0.208243	0.320036
GO_RECEPTOR_MEDIATED_ENDOCYTOSIS	277	0.230193	1.18626	0.0594901	0.320231
GO_NEGATIVE_REGULATION_OF_AUTOPHAGY	73	0.279347	1.18609	0.154018	0.32037
GO_PHOSPHOLIPASE_C_ACTIVITY	28	0.347454	1.18599	0.21286	0.320384
GO_INCLUSION_BODY	76	0.282085	1.18566	0.157044	0.320766
GO_ANTIMICROBIAL_HUMORAL_RESPONSE	104	0.263417	1.18547	0.148681	0.32091
GO_SIDE_OF_MEMBRANE	479	0.21583	1.18526	0.0171429	0.32109
GO_NEGATIVE_REGULATION_OF_T_CELL_MEDIATED_IMMUNITY	19	0.388161	1.18515	0.21219	0.321098
GO_MITOTIC_METAPHASE_PLATE_CONGRESSION	41	0.317034	1.18475	0.172867	0.321604
GO_MACROPHAGE_CHEMOTAXIS	35	0.330471	1.18475	0.186099	0.321447
GO_POSITIVE_REGULATION_OF_ENDOTHELIAL_CELL_MIGRATION	89	0.266765	1.18472	0.149883	0.321335
GO_ACETYLGALACTOSAMINYLTRANSFERASE_ACTIVITY	42	0.315582	1.18467	0.191038	0.321253
GO_SELECTIVE_AUTOPHAGY	42	0.312889	1.18447	0.193878	0.321437
GO_NEGATIVE_REGULATION_OF_INTRINSIC_APOPTOTIC_SIGNALING_PATHWAY_BY_P53_CLASS_MEDIATOR	20	0.38337	1.18439	0.231102	0.321415
GO_MICROBODY	122	0.259178	1.18407	0.125908	0.321828
GO_FILOPODIUM	96	0.267863	1.18405	0.162047	0.321691
GO_CELLULAR_AMINO_ACID_METABOLIC_PROCESS	276	0.231137	1.18347	0.0589888	0.322559
GO_POSITIVE_REGULATION_OF_ACTIVATED_T_CELL_PROLIFERATION	24	0.365533	1.18317	0.183761	0.322939
GO_CHROMOSOME_SEPARATION	82	0.274444	1.18276	0.150115	0.323524
GO_ACTIN_FILAMENT	90	0.267101	1.18275	0.144165	0.323375
GO_RIBOSOME_BINDING	50	0.296104	1.18268	0.165179	0.323334
GO_EPITHELIAL_CELL_DEVELOPMENT	193	0.240546	1.18267	0.0928382	0.323174
GO_SEQUESTERING_OF_CALCIUM_ION	119	0.254358	1.18096	0.105	0.325994
GO_NUCLEOTIDE_TRANSPORT	22	0.364986	1.18052	0.21663	0.326582
GO_REGULATION_OF_GLIOGENESIS	110	0.262196	1.18038	0.14218	0.326661
GO_LEUKOCYTE_ADHESION_TO_VASCULAR_ENDOTHELIAL_CELL	33	0.33622	1.18012	0.210177	0.326928
GO_NADH_DEHYDROGENASE_ACTIVITY	39	0.319044	1.17999	0.232848	0.327013
GO_CELL_CELL_JUNCTION_ASSEMBLY	119	0.255357	1.1796	0.12037	0.32755
GO_NEGATIVE_REGULATION_OF_CYSTEINE_TYPE_ENDOPEPTIDASE_ACTIVITY	85	0.276943	1.17938	0.147783	0.327753
GO_ERK1_AND_ERK2_CASCADE	281	0.23025	1.17861	0.078125	0.328933
GO_SULFUR_COMPOUND_TRANSPORT	43	0.313446	1.17793	0.213675	0.330014
GO_LARGE_RIBOSOMAL_SUBUNIT	113	0.253397	1.17789	0.129464	0.329897
GO_POSITIVE_REGULATION_OF_PROTEIN_AUTOPHOSPHORYLATION	25	0.35746	1.17779	0.215352	0.3299
GO_NEGATIVE_REGULATION_OF_NUCLEOBASE_CONTAINING_COMPOUND_METABOLIC_PROCESS	125	0.25417	1.17736	0.128878	0.330511
GO_INACTIVATION_OF_MAPK_ACTIVITY	26	0.355125	1.17733	0.208511	0.330402
GO_CELL_VOLUME_HOMEOSTASIS	28	0.351563	1.17666	0.218415	0.331491
GO_RAB_PROTEIN_SIGNAL_TRANSDUCTION	67	0.280047	1.1761	0.157783	0.332304
GO_INFLAMMATORY_RESPONSE_TO_ANTIGENIC_STIMULUS	45	0.306536	1.17597	0.195604	0.332364
GO_PROTEIN_ACYLATION	211	0.238033	1.17559	0.111979	0.33286
GO_ACETYLTRANSFERASE_ACTIVITY	95	0.266797	1.17551	0.155216	0.332805
GO_NEGATIVE_REGULATION_OF_CYTOKINE_SECRETION	57	0.29035	1.17539	0.205882	0.332853
GO_REGULATION_OF_GLUTAMATE_SECRETION	16	0.399974	1.17509	0.207709	0.333203
GO_REGULATION_OF_BIOMINERAL_TISSUE_DEVELOPMENT	81	0.273679	1.17503	0.173536	0.333162
GO_REGULATION_OF_LIPASE_ACTIVITY	93	0.266133	1.17495	0.128878	0.333141
GO_NEUROTROPHIN_SIGNALING_PATHWAY	39	0.322327	1.17476	0.206897	0.333279
GO_CELLULAR_RESPONSE_TO_PEPTIDE_HORMONE_STIMULUS	298	0.224525	1.17457	0.0698324	0.333429
GO_INTERCELLULAR_BRIDGE	54	0.295288	1.17439	0.1939	0.333581
GO_NEGATIVE_REGULATION_OF_TRANSPORT	439	0.216745	1.17429	0.0566572	0.333589
GO_INTERSTRAND_CROSS_LINK_REPAIR	41	0.31806	1.17417	0.204641	0.333636
GO_NUCLEOBASE_CONTAINING_SMALL_MOLECULE_BIOSYNTHETIC_PROCESS	95	0.262289	1.17388	0.164286	0.333986
GO_PATTERN_RECOGNITION_RECEPTOR_ACTIVITY	21	0.379203	1.17372	0.265263	0.334091
GO_PROTEIN_K48_LINKED_DEUBIQUITINATION	28	0.347983	1.17361	0.211712	0.33412
GO_REGULATION_OF_EXECUTION_PHASE_OF_APOPTOSIS	25	0.349611	1.17335	0.247289	0.334402
GO_PIGMENT_GRANULE_LOCALIZATION	24	0.35633	1.17309	0.24086	0.334703
GO_ATPASE_BINDING	74	0.27972	1.17262	0.186253	0.335367
GO_PROTEIN_ACETYLATION	172	0.242326	1.17239	0.11435	0.33561
GO_HISTONE_METHYLTRANSFERASE_ACTIVITY	46	0.308501	1.17238	0.217295	0.335473
GO_REGULATION_OF_CELL_DIVISION	156	0.241682	1.17214	0.111663	0.335725
GO_NEGATIVE_REGULATION_OF_SMOOTH_MUSCLE_CELL_PROLIFERATION	44	0.305651	1.17118	0.179601	0.337257
GO_REGULATION_OF_FATTY_ACID_BETA_OXIDATION	17	0.392074	1.17081	0.23444	0.337758
GO_POSITIVE_REGULATION_OF_B_CELL_MEDIATED_IMMUNITY	34	0.318376	1.17001	0.206074	0.339068
GO_LEUKOTRIENE_METABOLIC_PROCESS	15	0.414134	1.16998	0.25625	0.338947
GO_PRI_MIRNA_TRANSCRIPTION_BY_RNA_POLYMERASE_II	45	0.308079	1.16989	0.206452	0.338939
GO_REGULATION_OF_PROTEIN_BINDING	209	0.234034	1.16986	0.0967742	0.338831
GO_RESPONSE_TO_EPIDERMAL_GROWTH_FACTOR	45	0.302848	1.16979	0.211111	0.338783
GO_PHOSPHATASE_ACTIVITY	238	0.230731	1.16968	0.0978836	0.338815
GO_RESPONSE_TO_PEPTIDE	473	0.215255	1.16964	0.0646154	0.338711
GO_RESPONSE_TO_ACETYLCHOLINE	27	0.3475	1.16912	0.243792	0.339538
GO_NEGATIVE_REGULATION_OF_INTRACELLULAR_TRANSPORT	61	0.285058	1.16905	0.18267	0.339508
GO_NON_RECOMBINATIONAL_REPAIR	79	0.273281	1.16864	0.172414	0.340127
GO_NUCLEAR_DNA_REPLICATION	52	0.294403	1.16829	0.214953	0.340623
GO_T_HELPER_17_TYPE_IMMUNE_RESPONSE	27	0.345793	1.16808	0.24295	0.34084
GO_POSITIVE_REGULATION_OF_CELLULAR_CARBOHYDRATE_METABOLIC_PROCESS	42	0.30979	1.1679	0.225734	0.340997
GO_PROTEIN_STABILIZATION	160	0.245039	1.16786	0.130548	0.34089
GO_POSITIVE_REGULATION_OF_REGULATED_SECRETORY_PATHWAY	51	0.29612	1.16764	0.207852	0.341108
GO_RNA_POLYMERASE_II_TRANSCRIPTION_FACTOR_BINDING	52	0.297771	1.16711	0.185102	0.341942
GO_CHLORIDE_CHANNEL_REGULATOR_ACTIVITY	16	0.399455	1.16706	0.255605	0.341875
GO_MITOCHONDRION_LOCALIZATION	39	0.31163	1.16696	0.198312	0.341859
GO_LEUKOCYTE_TETHERING_OR_ROLLING	25	0.342801	1.1665	0.239521	0.342569
GO_UBIQUITIN_LIKE_PROTEIN_SPECIFIC_PROTEASE_ACTIVITY	95	0.266254	1.16645	0.174779	0.342487
GO_NEGATIVE_REGULATION_OF_SECRETION	206	0.233923	1.16496	0.1125	0.345056
GO_PEPTIDASE_ACTIVATOR_ACTIVITY	35	0.321152	1.1649	0.231102	0.34501
GO_PCG_PROTEIN_COMPLEX	46	0.307463	1.16444	0.213656	0.34565
GO_MRNA_CLEAVAGE_FACTOR_COMPLEX	20	0.367516	1.16442	0.245726	0.345518
GO_ESTABLISHMENT_OR_MAINTENANCE_OF_MONOPOLAR_CELL_POLARITY	18	0.390286	1.16394	0.270742	0.346217
GO_BLOC_COMPLEX	15	0.406922	1.16393	0.25462	0.346059
GO_DEOXYRIBONUCLEASE_ACTIVITY	49	0.298273	1.1637	0.211364	0.346311
GO_TRNA_METABOLIC_PROCESS	158	0.239282	1.16367	0.123684	0.346212
GO_GAMMA_TUBULIN_BINDING	22	0.356005	1.16364	0.234818	0.346087
GO_REGULATION_OF_CARBOHYDRATE_CATABOLIC_PROCESS	76	0.269795	1.1634	0.179907	0.346322
GO_NEGATIVE_REGULATION_OF_ESTABLISHMENT_OF_PROTEIN_LOCALIZATION	165	0.238867	1.16319	0.133676	0.346532
GO_ANTIPORTER_ACTIVITY	77	0.270147	1.16274	0.183857	0.347219
GO_CELL_MATRIX_ADHESION	209	0.23294	1.16247	0.13089	0.347603
[truncated: 1,431 more rows]
